# Supplementary material for: Protein Targets of Acetaminophen Covalent Binding in Rat and Mouse Liver Studied by LC-MS/MS
Source: Front Chem. 2021 Aug 20;9:736788. doi: 10.3389/fchem.2021.736788 (PMC8417805; doi:10.3389/fchem.2021.736788)
Supplement: Supplementary file 1 [file Table2.XLSX]

## Sheet: Fr1
Q1	Q3	RT	ID
685.161	811.4	37.5	P26443_EMSWIADTYASTIGHYDINAHACVTGKPISQGGIHGR_6+_F1
685.161	865.4	37.5	P26443_EMSWIADTYASTIGHYDINAHACVTGKPISQGGIHGR_6+_F2
685.161	1021.6	37.5	P26443_EMSWIADTYASTIGHYDINAHACVTGKPISQGGIHGR_6+_F3
867.488	961.1	36.11	Q8R0Y6_TAACLAAGNTVVIKPAQVTPLTALK_3+_F1
867.488	996.6	36.11	Q8R0Y6_TAACLAAGNTVVIKPAQVTPLTALK_3+_F2
867.488	1138.7	36.11	Q8R0Y6_TAACLAAGNTVVIKPAQVTPLTALK_3+_F3
605.78	797.4	14.73	O35490_VNEAACDIAR_2+_F1
605.78	868.4	14.73	O35490_VNEAACDIAR_2+_F2
605.78	997.4	14.73	O35490_VNEAACDIAR_2+_F3
924.964	776.4	40.64	Q80XN0_AILITGCDSGFGFSLAK_2+_F1
924.964	832.9	40.64	Q80XN0_AILITGCDSGFGFSLAK_2+_F2
924.964	1028.5	40.64	Q80XN0_AILITGCDSGFGFSLAK_2+_F3
954.304	978.5	54.56	P19157_AFIVGDQISFADYNLLDLLLIHQVLAPGCLDNFPLLSAYVAR_5+_F1
954.304	989.6	54.56	P19157_AFIVGDQISFADYNLLDLLLIHQVLAPGCLDNFPLLSAYVAR_5+_F2
954.304	1035	54.56	P19157_AFIVGDQISFADYNLLDLLLIHQVLAPGCLDNFPLLSAYVAR_5+_F3

## Sheet: Fr2
Q1	Q3	RT	ID
860.424	941.4	36.8	P24549_VFANAYLSDLGGCIK_2+_F1
860.424	1054.5	36.8	P24549_VFANAYLSDLGGCIK_2+_F2
860.424	1217.6	36.8	P24549_VFANAYLSDLGGCIK_2+_F3
845.02	1036.5	34.7	P14211_DMHGDSEYNIMFGPDICGPGTK_3+_F1
845.02	1049.4	34.7	P14211_DMHGDSEYNIMFGPDICGPGTK_3+_F2
845.02	1094.5	34.7	P14211_DMHGDSEYNIMFGPDICGPGTK_3+_F3
523.565	580.3	12.7	P14211_HEQNIDCGGGYVK_3+_F1
523.565	832.4	12.7	P14211_HEQNIDCGGGYVK_3+_F2
523.565	947.4	12.7	P14211_HEQNIDCGGGYVK_3+_F3
576.777	617.3	13.85	P47738_LLCGGGAAADR_2+_F1
576.777	674.3	13.85	P47738_LLCGGGAAADR_2+_F2
576.777	926.4	13.85	P47738_LLCGGGAAADR_2+_F3
656.324	791.4	27.7	P26443_CAVVDVPFGGAK_2+_F1
656.324	889.5	27.7	P26443_CAVVDVPFGGAK_2+_F2
656.324	988.5	27.7	P26443_CAVVDVPFGGAK_2+_F3
1097.49	1153.5	31.9	P26443_CVGVGESDGSIWNPDGIDPK_2+_F1
1097.49	1154.6	31.9	P26443_CVGVGESDGSIWNPDGIDPK_2+_F2
1097.49	1241.6	31.9	P26443_CVGVGESDGSIWNPDGIDPK_2+_F3
731.997	855.4	32.21	P26443_CVGVGESDGSIWNPDGIDPK_3+_F1
731.997	1041.5	32.21	P26443_CVGVGESDGSIWNPDGIDPK_3+_F2
731.997	1153.5	32.21	P26443_CVGVGESDGSIWNPDGIDPK_3+_F3
1193.08	602.3	40.5	P26443_VYEGSILEADCDILIPAASEK_2+_F1
1193.08	715.4	40.5	P26443_VYEGSILEADCDILIPAASEK_2+_F2
1193.08	762.4	40.5	P26443_VYEGSILEADCDILIPAASEK_2+_F3
795.723	828.5	40.8	P26443_VYEGSILEADCDILIPAASEK_3+_F1
795.723	891.4	40.8	P26443_VYEGSILEADCDILIPAASEK_3+_F2
795.723	941.6	40.8	P26443_VYEGSILEADCDILIPAASEK_3+_F3
464.197	481.2	3.8	P11352_CEVNGEK_2+_F1
464.197	546.3	3.8	P11352_CEVNGEK_2+_F2
464.197	675.3	3.8	P11352_CEVNGEK_2+_F3
1036.22	1076.5	42.06	P16858_GILGYTEDQVVSCDFNSNSHSSTFDAGAGIALNDNFVK_4+_F1
1036.22	1090.6	42.06	P16858_GILGYTEDQVVSCDFNSNSHSSTFDAGAGIALNDNFVK_4+_F2
1036.22	1175.6	42.06	P16858_GILGYTEDQVVSCDFNSNSHSSTFDAGAGIALNDNFVK_4+_F3
550.284	641.3	31.27	P16858_VPTPNVSVVDLTCR_3+_F1
550.284	756.3	31.27	P16858_VPTPNVSVVDLTCR_3+_F2
550.284	794.4	31.27	P16858_VPTPNVSVVDLTCR_3+_F3
895.443	981.5	30.14	Q91X83_ICDQISDAVLDAHLK_2+_F1
895.443	1068.6	30.14	Q91X83_ICDQISDAVLDAHLK_2+_F2
895.443	1181.7	30.14	Q91X83_ICDQISDAVLDAHLK_2+_F3
597.298	696.4	30.14	Q91X83_ICDQISDAVLDAHLK_3+_F1
597.298	795.5	30.14	Q91X83_ICDQISDAVLDAHLK_3+_F2
597.298	995.4	30.14	Q91X83_ICDQISDAVLDAHLK_3+_F3
621.805	700.4	19.62	P35700_HGEVCPAGWKPGSDTIKPDVNK_4+_F1
621.805	900.4	19.62	P35700_HGEVCPAGWKPGSDTIKPDVNK_4+_F2
621.805	1086.4	19.62	P35700_HGEVCPAGWKPGSDTIKPDVNK_4+_F3
497.645	572.3	19.62	P35700_HGEVCPAGWKPGSDTIKPDVNK_5+_F1
497.645	700.4	19.62	P35700_HGEVCPAGWKPGSDTIKPDVNK_5+_F2
497.645	813.5	19.62	P35700_HGEVCPAGWKPGSDTIKPDVNK_5+_F3
756.847	886.5	27.38	Q63836_CGPGYPTPLEAMK_2+_F1
756.847	1049.5	27.38	Q63836_CGPGYPTPLEAMK_2+_F2
756.847	1203.6	27.38	Q63836_CGPGYPTPLEAMK_2+_F3
773.884	913.5	37.27	Q63836_P17563_EEIVYLPCIYR_2+_F1
773.884	1076.5	37.27	Q63836_P17563_EEIVYLPCIYR_2+_F2
773.884	1175.6	37.27	Q63836_P17563_EEIVYLPCIYR_2+_F3
516.259	634.3	37.25	Q63836_P17563_EEIVYLPCIYR_3+_F1
516.259	703.3	37.25	Q63836_P17563_EEIVYLPCIYR_3+_F2
516.259	800.4	37.25	Q63836_P17563_EEIVYLPCIYR_3+_F3
837.701	939.9	40.29	P40936_EPGAYDWSSIVQHACELEGDR_3+_F1
837.701	997.4	40.29	P40936_EPGAYDWSSIVQHACELEGDR_3+_F2
837.701	1079	40.29	P40936_EPGAYDWSSIVQHACELEGDR_3+_F3
994.949	1036.4	31.35	Q8R0Y6_ECDVLPDDTVSTLYNR_2+_F1
994.949	1068.5	31.35	Q8R0Y6_ECDVLPDDTVSTLYNR_2+_F2
994.949	1183.5	31.35	Q8R0Y6_ECDVLPDDTVSTLYNR_2+_F3
910.388	956.3	27.36	Q8R0Y6_GEDGESECVINYVEK_2+_F1
910.388	1055.4	27.36	Q8R0Y6_GEDGESECVINYVEK_2+_F2
910.388	1116.5	27.36	Q8R0Y6_GEDGESECVINYVEK_2+_F3
520.235	553.2	9.9	Q8R0Y6_GENCIAAGR_2+_F1
520.235	739.4	9.9	Q8R0Y6_GENCIAAGR_2+_F2
520.235	853.4	9.9	Q8R0Y6_GENCIAAGR_2+_F3
799.4	927.4	37.69	Q8R0Y6_SPLIIFADCDLNK_2+_F1
799.4	1074.5	37.69	Q8R0Y6_SPLIIFADCDLNK_2+_F2
799.4	1187.5	37.69	Q8R0Y6_SPLIIFADCDLNK_2+_F3
533.269	741.3	37.69	Q8R0Y6_SPLIIFADCDLNK_3+_F1
533.269	856.4	37.69	Q8R0Y6_SPLIIFADCDLNK_3+_F2
533.269	927.4	37.69	Q8R0Y6_SPLIIFADCDLNK_3+_F3
963.799	974.5	38.58	Q8R0Y6_TYSTINPTDGSVICQVSLAQVSDVDK_3+_F1
963.799	1061.5	38.58	Q8R0Y6_TYSTINPTDGSVICQVSLAQVSDVDK_3+_F2
963.799	1105.5	38.58	Q8R0Y6_TYSTINPTDGSVICQVSLAQVSDVDK_3+_F3
1057.2	1139.6	52.56	Q8R0Y6_YQALGAELNVLPFCSQFIPMEVINAPR_3+_F1
1057.2	1162.6	52.56	Q8R0Y6_YQALGAELNVLPFCSQFIPMEVINAPR_3+_F2
1057.2	1172.6	52.56	Q8R0Y6_YQALGAELNVLPFCSQFIPMEVINAPR_3+_F3
476.713	511.2	9.21	P09103_EECPAVR_2+_F1
476.713	694.3	9.21	P09103_EECPAVR_2+_F2
476.713	823.4	9.21	P09103_EECPAVR_2+_F3
1033.5	1123.5	45.79	Q78JT3_VTMGGQCIALAPDDSLLVPAGTSYVWER_3+_F1
1033.5	1165.6	45.79	Q78JT3_VTMGGQCIALAPDDSLLVPAGTSYVWER_3+_F2
1033.5	1194.6	45.79	Q78JT3_VTMGGQCIALAPDDSLLVPAGTSYVWER_3+_F3
569.8	660.4	31.13	P34884_LLCGLLSDR_2+_F1
569.8	762.4	31.13	P34884_LLCGLLSDR_2+_F2
569.8	912.4	31.13	P34884_LLCGLLSDR_2+_F3
874.403	966.4	27.28	Q9QXF8_NYDYILSTGCAPPGK_2+_F1
874.403	1076.5	27.28	Q9QXF8_NYDYILSTGCAPPGK_2+_F2
874.403	1192.6	27.28	Q9QXF8_NYDYILSTGCAPPGK_2+_F3
793.398	861.5	32.82	O35490_AGASIVGVNCHFDPSVSLQTVK_3+_F1
793.398	940.5	32.82	O35490_AGASIVGVNCHFDPSVSLQTVK_3+_F2
793.398	990	32.82	O35490_AGASIVGVNCHFDPSVSLQTVK_3+_F3
848.736	899.4	31.29	O35490_QVADEGDALVAGGVSQTPSYLSCK_3+_F1
848.736	946.4	31.29	O35490_QVADEGDALVAGGVSQTPSYLSCK_3+_F2
848.736	1047.5	31.29	O35490_QVADEGDALVAGGVSQTPSYLSCK_3+_F3
605.78	797.4	14.13	O35490_VNEAACDIAR_2+_F1
605.78	868.4	14.13	O35490_VNEAACDIAR_2+_F2
605.78	997.4	14.13	O35490_VNEAACDIAR_2+_F3
703.824	889.4	36.51	Q80XN0_FGIEAFSDCLR_2+_F1
703.824	960.4	36.51	Q80XN0_FGIEAFSDCLR_2+_F2
703.824	1089.5	36.51	Q80XN0_FGIEAFSDCLR_2+_F3
877.917	921.4	23.98	Q80XN0_TIQLNVCNSEEVEK_2+_F1
877.917	1086.4	23.98	Q80XN0_TIQLNVCNSEEVEK_2+_F2
877.917	1185.5	23.98	Q80XN0_TIQLNVCNSEEVEK_2+_F3
756.345	845.4	19.88	Q9DD20_VTCVDPNPNFEK_2+_F1
756.345	960.4	19.88	Q9DD20_VTCVDPNPNFEK_2+_F2
756.345	1059.5	19.88	Q9DD20_VTCVDPNPNFEK_2+_F3
826.882	862.4	35	Q9CRB3_LEAPCQQWMELR_2+_F1
826.882	990.5	35	Q9CRB3_LEAPCQQWMELR_2+_F2
826.882	1105.5	35	Q9CRB3_LEAPCQQWMELR_2+_F3
1004.51	1073.5	51.71	P19157_EEVVTIDTWMQGLLKPTCLYGQLPK_3+_F1
1004.51	1113.6	51.71	P19157_EEVVTIDTWMQGLLKPTCLYGQLPK_3+_F2
1004.51	1171.6	51.71	P19157_EEVVTIDTWMQGLLKPTCLYGQLPK_3+_F3
505.752	505.8	24.34	P56654_Q91X77_Q6XVG2_CLVEELR_2+_F1
505.752	546.3	24.34	P56654_Q91X77_Q6XVG2_CLVEELR_2+_F2
505.752	645.4	24.34	P56654_Q91X77_Q6XVG2_CLVEELR_2+_F3

## Sheet: Fr3
Q1	Q3	RT	ID
860.424	941.4	37.1	P24549_VFANAYLSDLGGCIK_2+_F1
860.424	1054.5	37.1	P24549_VFANAYLSDLGGCIK_2+_F2
860.424	1217.6	37.1	P24549_VFANAYLSDLGGCIK_2+_F3
1160.88	1179.6	48.5	Q03265_YTIVVSATASDAAPLQYLAPYSGCSMGEYFR_3+_F1
1160.88	1187	48.5	Q03265_YTIVVSATASDAAPLQYLAPYSGCSMGEYFR_3+_F2
1160.88	1198.5	48.5	Q03265_YTIVVSATASDAAPLQYLAPYSGCSMGEYFR_3+_F3
845.02	1036.5	34.9	P14211_DMHGDSEYNIMFGPDICGPGTK_3+_F1
845.02	1049.4	34.9	P14211_DMHGDSEYNIMFGPDICGPGTK_3+_F2
845.02	1094.5	34.9	P14211_DMHGDSEYNIMFGPDICGPGTK_3+_F3
784.844	832.4	13	P14211_HEQNIDCGGGYVK_2+_F1
784.844	947.4	13	P14211_HEQNIDCGGGYVK_2+_F2
784.844	1174.5	13	P14211_HEQNIDCGGGYVK_2+_F3
576.777	617.3	14.17	P47738_LLCGGGAAADR_2+_F1
576.777	674.3	14.17	P47738_LLCGGGAAADR_2+_F2
576.777	926.4	14.17	P47738_LLCGGGAAADR_2+_F3
437.885	479.3	27.85	P26443_CAVVDVPFGGAK_3+_F1
437.885	522.2	27.85	P26443_CAVVDVPFGGAK_3+_F2
437.885	576.3	27.85	P26443_CAVVDVPFGGAK_3+_F3
1097.49	1153.5	32.41	P26443_CVGVGESDGSIWNPDGIDPK_2+_F1
1097.49	1154.6	32.41	P26443_CVGVGESDGSIWNPDGIDPK_2+_F2
1097.49	1241.6	32.41	P26443_CVGVGESDGSIWNPDGIDPK_2+_F3
1193.08	602.3	40.7	P26443_VYEGSILEADCDILIPAASEK_2+_F1
1193.08	715.4	40.7	P26443_VYEGSILEADCDILIPAASEK_2+_F2
1193.08	762.4	40.7	P26443_VYEGSILEADCDILIPAASEK_2+_F3
464.197	481.2	3.92	P11352_CEVNGEK_2+_F1
464.197	546.3	3.92	P11352_CEVNGEK_2+_F2
464.197	675.3	3.92	P11352_CEVNGEK_2+_F3
1036.22	1076.5	42.23	P16858_GILGYTEDQVVSCDFNSNSHSSTFDAGAGIALNDNFVK_4+_F1
1036.22	1090.6	42.23	P16858_GILGYTEDQVVSCDFNSNSHSSTFDAGAGIALNDNFVK_4+_F2
1036.22	1175.6	42.23	P16858_GILGYTEDQVVSCDFNSNSHSSTFDAGAGIALNDNFVK_4+_F3
550.284	641.3	31.5	P16858_VPTPNVSVVDLTCR_3+_F1
550.284	756.3	31.5	P16858_VPTPNVSVVDLTCR_3+_F2
550.284	794.4	31.5	P16858_VPTPNVSVVDLTCR_3+_F3
597.298	696.4	30.41	Q91X83_ICDQISDAVLDAHLK_3+_F1
597.298	795.5	30.41	Q91X83_ICDQISDAVLDAHLK_3+_F2
597.298	995.4	30.41	Q91X83_ICDQISDAVLDAHLK_3+_F3
828.737	957	19.89	P35700_HGEVCPAGWKPGSDTIKPDVNK_3+_F1
828.737	1086.4	19.89	P35700_HGEVCPAGWKPGSDTIKPDVNK_3+_F2
828.737	1214.5	19.89	P35700_HGEVCPAGWKPGSDTIKPDVNK_3+_F3
756.847	886.5	27.71	Q63836_CGPGYPTPLEAMK_2+_F1
756.847	1049.5	27.71	Q63836_CGPGYPTPLEAMK_2+_F2
756.847	1203.6	27.71	Q63836_CGPGYPTPLEAMK_2+_F3
773.884	913.5	37.27	Q63836_P17563_EEIVYLPCIYR_2+_F1
773.884	1076.5	37.27	Q63836_P17563_EEIVYLPCIYR_2+_F2
773.884	1175.6	37.27	Q63836_P17563_EEIVYLPCIYR_2+_F3
516.259	634.3	37.25	Q63836_P17563_EEIVYLPCIYR_3+_F1
516.259	703.3	37.25	Q63836_P17563_EEIVYLPCIYR_3+_F2
516.259	800.4	37.25	Q63836_P17563_EEIVYLPCIYR_3+_F3
833.069	888.5	32.12	Q63836_P17563_FLHDPSATQGFVGCALSSNIQR_3+_F1
833.069	1054.5	32.12	Q63836_P17563_FLHDPSATQGFVGCALSSNIQR_3+_F2
833.069	1197.6	32.12	Q63836_P17563_FLHDPSATQGFVGCALSSNIQR_3+_F3
839.756	909.5	34.68	Q63836_P17563_GGSVQVLEDQELTCQPEPLVVK_3+_F1
839.756	995.5	34.68	Q63836_P17563_GGSVQVLEDQELTCQPEPLVVK_3+_F2
839.756	1142.5	34.68	Q63836_P17563_GGSVQVLEDQELTCQPEPLVVK_3+_F3
517.71	562.2	9.76	Q64442_EVDEYCK_2+_F1
517.71	691.3	9.76	Q64442_EVDEYCK_2+_F2
517.71	806.3	9.76	Q64442_EVDEYCK_2+_F3
573.737	709.3	11.36	Q64442_HNADFCYK_2+_F1
573.737	895.4	11.36	Q64442_HNADFCYK_2+_F2
573.737	1009.4	11.36	Q64442_HNADFCYK_2+_F3
837.701	939.9	40.48	P40936_EPGAYDWSSIVQHACELEGDR_3+_F1
837.701	997.4	40.48	P40936_EPGAYDWSSIVQHACELEGDR_3+_F2
837.701	1079	40.48	P40936_EPGAYDWSSIVQHACELEGDR_3+_F3
877.174	921	33.17	P20108_AFQFVETHGEVCPANWTPESPTIKPSPTASK_4+_F1
877.174	1005.5	33.17	P20108_AFQFVETHGEVCPANWTPESPTIKPSPTASK_4+_F2
877.174	1245.6	33.17	P20108_AFQFVETHGEVCPANWTPESPTIKPSPTASK_4+_F3
994.949	1036.4	31.56	Q8R0Y6_ECDVLPDDTVSTLYNR_2+_F1
994.949	1068.5	31.56	Q8R0Y6_ECDVLPDDTVSTLYNR_2+_F2
994.949	1183.5	31.56	Q8R0Y6_ECDVLPDDTVSTLYNR_2+_F3
1005.73	1105.5	47.74	Q8R0Y6_EGATLVCGGNQVPRPGFFFQPTVFTDVEDHMYIAK_4+_F1
1005.73	1179.5	47.74	Q8R0Y6_EGATLVCGGNQVPRPGFFFQPTVFTDVEDHMYIAK_4+_F2
1005.73	1220.6	47.74	Q8R0Y6_EGATLVCGGNQVPRPGFFFQPTVFTDVEDHMYIAK_4+_F3
910.388	956.3	27.71	Q8R0Y6_GEDGESECVINYVEK_2+_F1
910.388	1055.4	27.71	Q8R0Y6_GEDGESECVINYVEK_2+_F2
910.388	1116.5	27.71	Q8R0Y6_GEDGESECVINYVEK_2+_F3
520.235	553.2	10.11	Q8R0Y6_GENCIAAGR_2+_F1
520.235	739.4	10.11	Q8R0Y6_GENCIAAGR_2+_F2
520.235	853.4	10.11	Q8R0Y6_GENCIAAGR_2+_F3
725.042	831.4	41.81	Q8R0Y6_IAVIGQSLFGQEVYCQLR_3+_F1
725.042	930.5	41.81	Q8R0Y6_IAVIGQSLFGQEVYCQLR_3+_F2
725.042	1059.5	41.81	Q8R0Y6_IAVIGQSLFGQEVYCQLR_3+_F3
485.737	560.3	13.37	Q8R0Y6_SCALSNVK_2+_F1
485.737	631.4	13.37	Q8R0Y6_SCALSNVK_2+_F2
485.737	883.4	13.37	Q8R0Y6_SCALSNVK_2+_F3
799.4	927.4	37.94	Q8R0Y6_SPLIIFADCDLNK_2+_F1
799.4	1074.5	37.94	Q8R0Y6_SPLIIFADCDLNK_2+_F2
799.4	1187.5	37.94	Q8R0Y6_SPLIIFADCDLNK_2+_F3
533.269	741.3	37.94	Q8R0Y6_SPLIIFADCDLNK_3+_F1
533.269	856.4	37.94	Q8R0Y6_SPLIIFADCDLNK_3+_F2
533.269	927.4	37.94	Q8R0Y6_SPLIIFADCDLNK_3+_F3
963.799	974.5	38.71	Q8R0Y6_TYSTINPTDGSVICQVSLAQVSDVDK_3+_F1
963.799	1061.5	38.71	Q8R0Y6_TYSTINPTDGSVICQVSLAQVSDVDK_3+_F2
963.799	1105.5	38.71	Q8R0Y6_TYSTINPTDGSVICQVSLAQVSDVDK_3+_F3
1057.2	1139.6	52.56	Q8R0Y6_YQALGAELNVLPFCSQFIPMEVINAPR_3+_F1
1057.2	1162.6	52.56	Q8R0Y6_YQALGAELNVLPFCSQFIPMEVINAPR_3+_F2
1057.2	1172.6	52.56	Q8R0Y6_YQALGAELNVLPFCSQFIPMEVINAPR_3+_F3
751.836	876.4	25.24	P17563_CGPGYSTPLEAMK_2+_F1
751.836	1039.5	25.24	P17563_CGPGYSTPLEAMK_2+_F2
751.836	1193.6	25.24	P17563_CGPGYSTPLEAMK_2+_F3
875.395	894.5	27.95	Q9D819_GISCMNTTVSESPFK_2+_F1
875.395	1056.4	27.95	Q9D819_GISCMNTTVSESPFK_2+_F2
875.395	1110.6	27.95	Q9D819_GISCMNTTVSESPFK_2+_F3
1069.85	1086.6	54.46	Q9CQ62_LGTMEELANLATFLCSDYASWINGAVIR_3+_F1
1069.85	1097	54.46	Q9CQ62_LGTMEELANLATFLCSDYASWINGAVIR_3+_F2
1069.85	1143.6	54.46	Q9CQ62_LGTMEELANLATFLCSDYASWINGAVIR_3+_F3
1033.5	1123.5	45.92	Q78JT3_VTMGGQCIALAPDDSLLVPAGTSYVWER_3+_F1
1033.5	1165.6	45.92	Q78JT3_VTMGGQCIALAPDDSLLVPAGTSYVWER_3+_F2
1033.5	1194.6	45.92	Q78JT3_VTMGGQCIALAPDDSLLVPAGTSYVWER_3+_F3
569.8	660.4	31.4	P34884_LLCGLLSDR_2+_F1
569.8	762.4	31.4	P34884_LLCGLLSDR_2+_F2
569.8	912.4	31.4	P34884_LLCGLLSDR_2+_F3
874.403	966.4	27.67	Q9QXF8_NYDYILSTGCAPPGK_2+_F1
874.403	1076.5	27.67	Q9QXF8_NYDYILSTGCAPPGK_2+_F2
874.403	1192.6	27.67	Q9QXF8_NYDYILSTGCAPPGK_2+_F3
793.398	861.5	33.07	O35490_AGASIVGVNCHFDPSVSLQTVK_3+_F1
793.398	940.5	33.07	O35490_AGASIVGVNCHFDPSVSLQTVK_3+_F2
793.398	990	33.07	O35490_AGASIVGVNCHFDPSVSLQTVK_3+_F3
681.982	783.4	26.71	O35490_AYLMSQPLAYHTPDCGK_3+_F1
681.982	848.9	26.71	O35490_AYLMSQPLAYHTPDCGK_3+_F2
681.982	905.4	26.71	O35490_AYLMSQPLAYHTPDCGK_3+_F3
848.736	899.4	31.5	O35490_QVADEGDALVAGGVSQTPSYLSCK_3+_F1
848.736	946.4	31.5	O35490_QVADEGDALVAGGVSQTPSYLSCK_3+_F2
848.736	1047.5	31.5	O35490_QVADEGDALVAGGVSQTPSYLSCK_3+_F3
605.78	797.4	14.11	O35490_VNEAACDIAR_2+_F1
605.78	868.4	14.11	O35490_VNEAACDIAR_2+_F2
605.78	997.4	14.11	O35490_VNEAACDIAR_2+_F3
924.964	776.4	40.28	Q80XN0_AILITGCDSGFGFSLAK_2+_F1
924.964	832.9	40.28	Q80XN0_AILITGCDSGFGFSLAK_2+_F2
924.964	1028.5	40.28	Q80XN0_AILITGCDSGFGFSLAK_2+_F3
616.978	769.4	40.28	Q80XN0_AILITGCDSGFGFSLAK_3+_F1
616.978	826.4	40.28	Q80XN0_AILITGCDSGFGFSLAK_3+_F2
616.978	1028.5	40.28	Q80XN0_AILITGCDSGFGFSLAK_3+_F3
469.552	540.3	36.83	Q80XN0_FGIEAFSDCLR_3+_F1
469.552	655.3	36.83	Q80XN0_FGIEAFSDCLR_3+_F2
469.552	742.3	36.83	Q80XN0_FGIEAFSDCLR_3+_F3
1137.85	880.5	47.82	Q80XN0_METYCNSGSTDTSSVINAVTHALTAATPYTR_3+_F1
1137.85	1201.6	47.82	Q80XN0_METYCNSGSTDTSSVINAVTHALTAATPYTR_3+_F2
1137.85	1217.6	47.82	Q80XN0_METYCNSGSTDTSSVINAVTHALTAATPYTR_3+_F3
877.917	921.4	24.23	Q80XN0_TIQLNVCNSEEVEK_2+_F1
877.917	1086.4	24.23	Q80XN0_TIQLNVCNSEEVEK_2+_F2
877.917	1185.5	24.23	Q80XN0_TIQLNVCNSEEVEK_2+_F3
756.345	845.4	20.08	Q9DD20_VTCVDPNPNFEK_2+_F1
756.345	960.4	20.08	Q9DD20_VTCVDPNPNFEK_2+_F2
756.345	1059.5	20.08	Q9DD20_VTCVDPNPNFEK_2+_F3
711.375	765.9	41	Q64458_FIDLLPTSLPHAVTCDIK_3+_F1
711.375	937	41	Q64458_FIDLLPTSLPHAVTCDIK_3+_F2
711.375	1132.5	41	Q64458_FIDLLPTSLPHAVTCDIK_3+_F3
535.247	575.3	16.25	P15105_CIEEAIDK_2+_F1
535.247	704.3	16.25	P15105_CIEEAIDK_2+_F2
535.247	817.4	16.25	P15105_CIEEAIDK_2+_F3
575.248	619.3	12.53	P06151_DYCVTANSK_2+_F1
575.248	871.4	12.53	P06151_DYCVTANSK_2+_F2
575.248	731.3	12.53	P06151_DYCVTANSK_2+_F3
752.332	975.4	24.8	Q91VS7_VFANPEDCAGFGK_2+_F1
752.332	1072.4	24.8	Q91VS7_VFANPEDCAGFGK_2+_F2
752.332	1186.5	24.8	Q91VS7_VFANPEDCAGFGK_2+_F3
947.433	982.5	41.15	P10649_MQLIMLCYNPDFEK_2+_F1
947.433	1145.5	41.15	P10649_MQLIMLCYNPDFEK_2+_F2
947.433	1164.5	41.15	P10649_MQLIMLCYNPDFEK_2+_F3
585.287	618.4	28.82	P15626_Q80W21_CLDAFPNLK_2+_F1
585.287	689.4	28.82	P15626_Q80W21_CLDAFPNLK_2+_F2
585.287	804.4	28.82	P15626_Q80W21_CLDAFPNLK_2+_F3
733.304	849.4	8.9	P15626_P19639_O35660_Q80W21_HNLCGETEEER_2+_F1
733.304	1101.4	8.9	P15626_P19639_O35660_Q80W21_HNLCGETEEER_2+_F2
733.304	1214.5	8.9	P15626_P19639_O35660_Q80W21_HNLCGETEEER_2+_F3
399.862	481.2	29.5	P10649_P19639_CLDAFPNLR_3+_F1
399.862	499.3	29.5	P10649_P19639_CLDAFPNLR_3+_F2
399.862	552.2	29.5	P10649_P19639_CLDAFPNLR_3+_F3
753.637	904.5	51.75	P19157_EEVVTIDTWMQGLLKPTCLYGQLPK_4+_F1
753.637	970	51.75	P19157_EEVVTIDTWMQGLLKPTCLYGQLPK_4+_F2
753.637	1073.5	51.75	P19157_EEVVTIDTWMQGLLKPTCLYGQLPK_4+_F3
1004.51	1073.5	51.75	P19157_EEVVTIDTWMQGLLKPTCLYGQLPK_3+_F1
1004.51	1113.6	51.75	P19157_EEVVTIDTWMQGLLKPTCLYGQLPK_3+_F2
1004.51	1171.6	51.75	P19157_EEVVTIDTWMQGLLKPTCLYGQLPK_3+_F3

## Sheet: Fr4
Q1	Q3	RT	ID
531.721	576.3	15.8	P24549_YCAGWADK_2+_F1
531.721	647.3	15.8	P24549_YCAGWADK_2+_F2
531.721	899.4	15.8	P24549_YCAGWADK_2+_F3
1160.88	1179.6	48.6	Q03265_YTIVVSATASDAAPLQYLAPYSGCSMGEYFR_3+_F1
1160.88	1187	48.6	Q03265_YTIVVSATASDAAPLQYLAPYSGCSMGEYFR_3+_F2
1160.88	1198.5	48.6	Q03265_YTIVVSATASDAAPLQYLAPYSGCSMGEYFR_3+_F3
845.02	1036.5	35.2	P14211_DMHGDSEYNIMFGPDICGPGTK_3+_F1
845.02	1049.4	35.2	P14211_DMHGDSEYNIMFGPDICGPGTK_3+_F2
845.02	1094.5	35.2	P14211_DMHGDSEYNIMFGPDICGPGTK_3+_F3
523.565	580.3	13.3	P14211_HEQNIDCGGGYVK_3+_F1
523.565	832.4	13.3	P14211_HEQNIDCGGGYVK_3+_F2
523.565	947.4	13.3	P14211_HEQNIDCGGGYVK_3+_F3
938.142	956.5	52.44	P47738_HEPVGVCGQIIPWNFPLLMQAWK_3+_F1
938.142	1056.5	52.44	P47738_HEPVGVCGQIIPWNFPLLMQAWK_3+_F2
938.142	1133.6	52.44	P47738_HEPVGVCGQIIPWNFPLLMQAWK_3+_F3
576.777	617.3	14.44	P47738_LLCGGGAAADR_2+_F1
576.777	674.3	14.44	P47738_LLCGGGAAADR_2+_F2
576.777	926.4	14.44	P47738_LLCGGGAAADR_2+_F3
656.324	791.4	28.16	P26443_CAVVDVPFGGAK_2+_F1
656.324	889.5	28.16	P26443_CAVVDVPFGGAK_2+_F2
656.324	988.5	28.16	P26443_CAVVDVPFGGAK_2+_F3
437.885	479.3	28.16	P26443_CAVVDVPFGGAK_3+_F1
437.885	522.2	28.16	P26443_CAVVDVPFGGAK_3+_F2
437.885	576.3	28.16	P26443_CAVVDVPFGGAK_3+_F3
399.694	543.2	5.51	P16858_AAICSGK_2+_F1
399.694	656.3	5.51	P16858_AAICSGK_2+_F2
399.694	727.3	5.51	P16858_AAICSGK_2+_F3
824.922	855.4	31.77	P16858_VPTPNVSVVDLTCR_2+_F1
824.922	1041.5	31.77	P16858_VPTPNVSVVDLTCR_2+_F2
824.922	1140.6	31.77	P16858_VPTPNVSVVDLTCR_2+_F3
550.284	641.3	31.77	P16858_VPTPNVSVVDLTCR_3+_F1
550.284	756.3	31.77	P16858_VPTPNVSVVDLTCR_3+_F2
550.284	794.4	31.77	P16858_VPTPNVSVVDLTCR_3+_F3
597.298	696.4	30.72	Q91X83_ICDQISDAVLDAHLK_3+_F1
597.298	795.5	30.72	Q91X83_ICDQISDAVLDAHLK_3+_F2
597.298	995.4	30.72	Q91X83_ICDQISDAVLDAHLK_3+_F3
621.805	700.4	20.28	P35700_HGEVCPAGWKPGSDTIKPDVNK_4+_F1
621.805	900.4	20.28	P35700_HGEVCPAGWKPGSDTIKPDVNK_4+_F2
621.805	1086.4	20.28	P35700_HGEVCPAGWKPGSDTIKPDVNK_4+_F3
756.847	886.5	28	Q63836_CGPGYPTPLEAMK_2+_F1
756.847	1049.5	28	Q63836_CGPGYPTPLEAMK_2+_F2
756.847	1203.6	28	Q63836_CGPGYPTPLEAMK_2+_F3
773.884	913.5	37.97	Q63836_P17563_EEIVYLPCIYR_2+_F1
773.884	1076.5	37.97	Q63836_P17563_EEIVYLPCIYR_2+_F2
773.884	1175.6	37.97	Q63836_P17563_EEIVYLPCIYR_2+_F3
833.069	888.5	32.37	Q63836_P17563_FLHDPSATQGFVGCALSSNIQR_3+_F1
833.069	1054.5	32.37	Q63836_P17563_FLHDPSATQGFVGCALSSNIQR_3+_F2
833.069	1197.6	32.37	Q63836_P17563_FLHDPSATQGFVGCALSSNIQR_3+_F3
625.054	704.4	32.38	Q63836_P17563_FLHDPSATQGFVGCALSSNIQR_3+_F1
625.054	817.5	32.38	Q63836_P17563_FLHDPSATQGFVGCALSSNIQR_3+_F2
625.054	888.5	32.38	Q63836_P17563_FLHDPSATQGFVGCALSSNIQR_3+_F3
573.737	709.3	11.73	Q64442_HNADFCYK_2+_F1
573.737	895.4	11.73	Q64442_HNADFCYK_2+_F2
573.737	1009.4	11.73	Q64442_HNADFCYK_2+_F3
382.827	438.2	11.73	Q64442_HNADFCYK_3+_F1
382.827	5622	11.73	Q64442_HNADFCYK_3+_F2
382.827	709.3	11.73	Q64442_HNADFCYK_3+_F3
938.525	945.5	47.89	Q64442_VLVCGAGPVGMVTLLVAK_2+_F1
938.525	1127.7	47.89	Q64442_VLVCGAGPVGMVTLLVAK_2+_F2
938.525	1184.7	47.89	Q64442_VLVCGAGPVGMVTLLVAK_2+_F3
626.019	644.4	47.91	Q64442_VLVCGAGPVGMVTLLVAK_3+_F1
626.019	743.5	47.91	Q64442_VLVCGAGPVGMVTLLVAK_3+_F2
626.019	931.6	47.91	Q64442_VLVCGAGPVGMVTLLVAK_3+_F3
647.827	796.4	20.1	P40936_AIQDAGCQVLK_2+_F1
647.827	982.5	20.1	P40936_AIQDAGCQVLK_2+_F2
647.827	1110.5	20.1	P40936_AIQDAGCQVLK_2+_F3
837.701	939.9	40.73	P40936_EPGAYDWSSIVQHACELEGDR_3+_F1
837.701	997.4	40.73	P40936_EPGAYDWSSIVQHACELEGDR_3+_F2
837.701	1079	40.73	P40936_EPGAYDWSSIVQHACELEGDR_3+_F3
877.174	921	33.47	P20108_AFQFVETHGEVCPANWTPESPTIKPSPTASK_4+_F1
877.174	1005.5	33.47	P20108_AFQFVETHGEVCPANWTPESPTIKPSPTASK_4+_F2
877.174	1245.6	33.47	P20108_AFQFVETHGEVCPANWTPESPTIKPSPTASK_4+_F3
690.573	947.5	52.6	P25688_NIETFAMNICEHFLSSFNHVTR_4+_F1
690.573	977	52.6	P25688_NIETFAMNICEHFLSSFNHVTR_4+_F2
690.573	1078	52.6	P25688_NIETFAMNICEHFLSSFNHVTR_4+_F3
1005.73	1105.5	47.89	Q8R0Y6_EGATLVCGGNQVPRPGFFFQPTVFTDVEDHMYIAK_4+_F1
1005.73	1179.5	47.89	Q8R0Y6_EGATLVCGGNQVPRPGFFFQPTVFTDVEDHMYIAK_4+_F2
1005.73	1220.6	47.89	Q8R0Y6_EGATLVCGGNQVPRPGFFFQPTVFTDVEDHMYIAK_4+_F3
1087.06	1114.6	42	Q8R0Y6_IAVIGQSLFGQEVYCQLR_2+_F1
1087.06	1187.6	42	Q8R0Y6_IAVIGQSLFGQEVYCQLR_2+_F2
1087.06	1244.6	42	Q8R0Y6_IAVIGQSLFGQEVYCQLR_2+_F3
725.042	831.4	42	Q8R0Y6_IAVIGQSLFGQEVYCQLR_3+_F1
725.042	930.5	42	Q8R0Y6_IAVIGQSLFGQEVYCQLR_3+_F2
725.042	1059.5	42	Q8R0Y6_IAVIGQSLFGQEVYCQLR_3+_F3
530.25	718.3	13.58	Q8R0Y6_LVEYCQR_2+_F1
530.25	847.3	13.58	Q8R0Y6_LVEYCQR_2+_F2
530.25	946.4	13.58	Q8R0Y6_LVEYCQR_2+_F3
485.737	560.3	13.72	Q8R0Y6_SCALSNVK_2+_F1
485.737	631.4	13.72	Q8R0Y6_SCALSNVK_2+_F2
485.737	883.4	13.72	Q8R0Y6_SCALSNVK_2+_F3
799.4	927.4	38.21	Q8R0Y6_SPLIIFADCDLNK_2+_F1
799.4	1074.5	38.21	Q8R0Y6_SPLIIFADCDLNK_2+_F2
799.4	1187.5	38.21	Q8R0Y6_SPLIIFADCDLNK_2+_F3
533.269	741.3	38.21	Q8R0Y6_SPLIIFADCDLNK_3+_F1
533.269	856.4	38.21	Q8R0Y6_SPLIIFADCDLNK_3+_F2
533.269	927.4	38.21	Q8R0Y6_SPLIIFADCDLNK_3+_F3
1057.2	1139.6	52.58	Q8R0Y6_YQALGAELNVLPFCSQFIPMEVINAPR_3+_F1
1057.2	1162.6	52.58	Q8R0Y6_YQALGAELNVLPFCSQFIPMEVINAPR_3+_F2
1057.2	1172.6	52.58	Q8R0Y6_YQALGAELNVLPFCSQFIPMEVINAPR_3+_F3
751.836	876.4	25.56	P17563_CGPGYSTPLEAMK_2+_F1
751.836	1039.5	25.56	P17563_CGPGYSTPLEAMK_2+_F2
751.836	1193.6	25.56	P17563_CGPGYSTPLEAMK_2+_F3
600.253	694.4	13.8	P48678_GSHCSGSGDPAEYNLR_3+_F1
600.253	862.4	13.8	P48678_GSHCSGSGDPAEYNLR_3+_F2
600.253	937.3	13.8	P48678_GSHCSGSGDPAEYNLR_3+_F3
748.675	928.4	36.66	P27773_FIQDSIFGLCPHMTEDNK_3+_F1
748.675	971.4	36.66	P27773_FIQDSIFGLCPHMTEDNK_3+_F2
748.675	992.4	36.66	P27773_FIQDSIFGLCPHMTEDNK_3+_F3
875.395	894.5	28.3	Q9D819_GISCMNTTVSESPFK_2+_F1
875.395	1056.4	28.3	Q9D819_GISCMNTTVSESPFK_2+_F2
875.395	1110.6	28.3	Q9D819_GISCMNTTVSESPFK_2+_F3
1069.85	1086.6	54.46	Q9CQ62_LGTMEELANLATFLCSDYASWINGAVIR_3+_F1
1069.85	1097	54.46	Q9CQ62_LGTMEELANLATFLCSDYASWINGAVIR_3+_F2
1069.85	1143.6	54.46	Q9CQ62_LGTMEELANLATFLCSDYASWINGAVIR_3+_F3
802.643	959.5	54.47	Q9CQ62_LGTMEELANLATFLCSDYASWINGAVIR_4+_F1
802.643	1033	54.47	Q9CQ62_LGTMEELANLATFLCSDYASWINGAVIR_4+_F2
802.643	1072.5	54.47	Q9CQ62_LGTMEELANLATFLCSDYASWINGAVIR_4+_F3
413.866	513.2	19.09	Q78JT3_ASFQPPVCNK_3+_F1
413.866	709.3	19.09	Q78JT3_ASFQPPVCNK_3+_F2
413.866	806.4	19.09	Q78JT3_ASFQPPVCNK_3+_F3
1033.5	1123.5	46.05	Q78JT3_VTMGGQCIALAPDDSLLVPAGTSYVWER_3+_F1
1033.5	1165.6	46.05	Q78JT3_VTMGGQCIALAPDDSLLVPAGTSYVWER_3+_F2
1033.5	1194.6	46.05	Q78JT3_VTMGGQCIALAPDDSLLVPAGTSYVWER_3+_F3
1224.55	693.3	37.91	P08113_LTESPCALVASQYGWSGNMER_2+_F1
1224.55	936.4	37.91	P08113_LTESPCALVASQYGWSGNMER_2+_F2
1224.55	1099.5	37.91	P08113_LTESPCALVASQYGWSGNMER_2+_F3
569.8	660.4	31.75	P34884_LLCGLLSDR_2+_F1
569.8	762.4	31.75	P34884_LLCGLLSDR_2+_F2
569.8	912.4	31.75	P34884_LLCGLLSDR_2+_F3
683.336	764.4	39.78	Q9QXF8_LSYYPHCLASFTELVR_3+_F1
683.336	851.5	39.78	Q9QXF8_LSYYPHCLASFTELVR_3+_F2
683.336	922.5	39.78	Q9QXF8_LSYYPHCLASFTELVR_3+_F3
874.403	966.4	27.96	Q9QXF8_NYDYILSTGCAPPGK_2+_F1
874.403	1076.5	27.96	Q9QXF8_NYDYILSTGCAPPGK_2+_F2
874.403	1192.6	27.96	Q9QXF8_NYDYILSTGCAPPGK_2+_F3
1189.59	675.4	33.34	O35490_AGASIVGVNCHFDPSVSLQTVK_2+_F1
1189.59	958.6	33.34	O35490_AGASIVGVNCHFDPSVSLQTVK_2+_F2
1189.59	1073.6	33.34	O35490_AGASIVGVNCHFDPSVSLQTVK_2+_F3
1022.47	906.4	26.99	O35490_AYLMSQPLAYHTPDCGK_2+_F1
1022.47	1069.4	26.99	O35490_AYLMSQPLAYHTPDCGK_2+_F2
1022.47	1140.5	26.99	O35490_AYLMSQPLAYHTPDCGK_2+_F3
681.982	783.4	26.99	O35490_AYLMSQPLAYHTPDCGK_3+_F1
681.982	848.9	26.99	O35490_AYLMSQPLAYHTPDCGK_3+_F2
681.982	905.4	26.99	O35490_AYLMSQPLAYHTPDCGK_3+_F3
605.78	797.4	14.44	O35490_VNEAACDIAR_2+_F1
605.78	868.4	14.44	O35490_VNEAACDIAR_2+_F2
605.78	997.4	14.44	O35490_VNEAACDIAR_2+_F3
400.205	448.3	8.85	P50285_VCSITK_2+_F1
400.205	552.2	8.85	P50285_VCSITK_2+_F2
400.205	700.3	8.85	P50285_VCSITK_2+_F3
924.964	776.4	40.47	Q80XN0_AILITGCDSGFGFSLAK_2+_F1
924.964	832.9	40.47	Q80XN0_AILITGCDSGFGFSLAK_2+_F2
924.964	1028.5	40.47	Q80XN0_AILITGCDSGFGFSLAK_2+_F3
703.824	889.4	37.11	Q80XN0_FGIEAFSDCLR_2+_F1
703.824	960.4	37.11	Q80XN0_FGIEAFSDCLR_2+_F2
703.824	1089.5	37.11	Q80XN0_FGIEAFSDCLR_2+_F3
469.552	540.3	37.09	Q80XN0_FGIEAFSDCLR_3+_F1
469.552	655.3	37.09	Q80XN0_FGIEAFSDCLR_3+_F2
469.552	742.3	37.09	Q80XN0_FGIEAFSDCLR_3+_F3
877.917	921.4	24.5	Q80XN0_TIQLNVCNSEEVEK_2+_F1
877.917	1086.4	24.5	Q80XN0_TIQLNVCNSEEVEK_2+_F2
877.917	1185.5	24.5	Q80XN0_TIQLNVCNSEEVEK_2+_F3
756.345	845.4	20.4	Q9DD20_VTCVDPNPNFEK_2+_F1
756.345	960.4	20.4	Q9DD20_VTCVDPNPNFEK_2+_F2
756.345	1059.5	20.4	Q9DD20_VTCVDPNPNFEK_2+_F3
690.707	837.4	36.45	Q9CXT8_IVLAAAGGVCHNELLELAK_3+_F1
690.707	872.9	36.45	Q9CXT8_IVLAAAGGVCHNELLELAK_3+_F2
690.707	929.5	36.45	Q9CXT8_IVLAAAGGVCHNELLELAK_3+_F3
432.723	478.2	13.8	Q8VC97_CPQIVR_2+_F1
432.723	515.3	13.8	Q8VC97_CPQIVR_2+_F2
432.723	612.4	13.8	Q8VC97_CPQIVR_2+_F3
678.347	955.5	24.09	G3X9K3_IVSTSLDCLQK_2+_F1
678.347	1081.5	24.09	G3X9K3_IVSTSLDCLQK_2+_F2
678.347	1209.6	24.09	G3X9K3_IVSTSLDCLQK_2+_F3
399.862	481.2	29.9	P10649_P19639_CLDAFPNLR_3+_F1
399.862	499.3	29.9	P10649_P19639_CLDAFPNLR_3+_F2
399.862	552.2	29.9	P10649_P19639_CLDAFPNLR_3+_F3
599.29	717.4	30.23	P10649_P19639_CLDAFPNLR_2+_F1
599.29	832.4	30.23	P10649_P19639_CLDAFPNLR_2+_F2
599.29	945.5	30.23	P10649_P19639_CLDAFPNLR_2+_F3
947.433	982.5	41.38	P10649_MQLIMLCYNPDFEK_2+_F1
947.433	1145.5	41.38	P10649_MQLIMLCYNPDFEK_2+_F2
947.433	1164.5	41.38	P10649_MQLIMLCYNPDFEK_2+_F3
631.958	730.4	41.38	P10649_MQLIMLCYNPDFEK_3+_F1
631.958	749.4	41.38	P10649_MQLIMLCYNPDFEK_3+_F2
631.958	912.4	41.38	P10649_MQLIMLCYNPDFEK_3+_F3
585.287	618.4	29.22	P15626_Q80W21_CLDAFPNLK_2+_F1
585.287	689.4	29.22	P15626_Q80W21_CLDAFPNLK_2+_F2
585.287	804.4	29.22	P15626_Q80W21_CLDAFPNLK_2+_F3
753.637	904.5	51.79	P19157_EEVVTIDTWMQGLLKPTCLYGQLPK_4+_F1
753.637	970	51.79	P19157_EEVVTIDTWMQGLLKPTCLYGQLPK_4+_F2
753.637	1073.5	51.79	P19157_EEVVTIDTWMQGLLKPTCLYGQLPK_4+_F3

## Sheet: Fr5
Q1	Q3	RT	ID
573.952	626.3	37.5	P24549_VFANAYLSDLGGCIK_3+_F1
573.952	739.4	37.5	P24549_VFANAYLSDLGGCIK_3+_F2
573.952	941.4	37.5	P24549_VFANAYLSDLGGCIK_3+_F3
1160.88	1179.6	48.7	Q03265_YTIVVSATASDAAPLQYLAPYSGCSMGEYFR_3+_F1
1160.88	1187	48.7	Q03265_YTIVVSATASDAAPLQYLAPYSGCSMGEYFR_3+_F2
1160.88	1198.5	48.7	Q03265_YTIVVSATASDAAPLQYLAPYSGCSMGEYFR_3+_F3
870.909	1116	48.6	Q03265_YTIVVSATASDAAPLQYLAPYSGCSMGEYFR_4+_F1
870.909	1179.6	48.6	Q03265_YTIVVSATASDAAPLQYLAPYSGCSMGEYFR_4+_F2
870.909	1198.5	48.6	Q03265_YTIVVSATASDAAPLQYLAPYSGCSMGEYFR_4+_F3
938.142	956.5	52.47	P47738_HEPVGVCGQIIPWNFPLLMQAWK_3+_F1
938.142	1056.5	52.47	P47738_HEPVGVCGQIIPWNFPLLMQAWK_3+_F2
938.142	1133.6	52.47	P47738_HEPVGVCGQIIPWNFPLLMQAWK_3+_F3
576.777	617.3	14.52	P47738_LLCGGGAAADR_2+_F1
576.777	674.3	14.52	P47738_LLCGGGAAADR_2+_F2
576.777	926.4	14.52	P47738_LLCGGGAAADR_2+_F3
656.324	791.4	28.32	P26443_CAVVDVPFGGAK_2+_F1
656.324	889.5	28.32	P26443_CAVVDVPFGGAK_2+_F2
656.324	988.5	28.32	P26443_CAVVDVPFGGAK_2+_F3
685.161	811.4	37.3	P26443_EMSWIADTYASTIGHYDINAHACVTGKPISQGGIHGR_6+_F1
685.161	865.4	37.3	P26443_EMSWIADTYASTIGHYDINAHACVTGKPISQGGIHGR_6+_F2
685.161	1021.6	37.3	P26443_EMSWIADTYASTIGHYDINAHACVTGKPISQGGIHGR_6+_F3
824.922	855.4	31.92	P16858_VPTPNVSVVDLTCR_2+_F1
824.922	1041.5	31.92	P16858_VPTPNVSVVDLTCR_2+_F2
824.922	1140.6	31.92	P16858_VPTPNVSVVDLTCR_2+_F3
550.284	641.3	31.9	P16858_VPTPNVSVVDLTCR_3+_F1
550.284	756.3	31.9	P16858_VPTPNVSVVDLTCR_3+_F2
550.284	794.4	31.9	P16858_VPTPNVSVVDLTCR_3+_F3
597.298	696.4	30.85	Q91X83_ICDQISDAVLDAHLK_3+_F1
597.298	795.5	30.85	Q91X83_ICDQISDAVLDAHLK_3+_F2
597.298	995.4	30.85	Q91X83_ICDQISDAVLDAHLK_3+_F3
779.043	680.3	45.06	Q91X83_TGMVLLCGEITSVAMVDYQR_3+_F1
779.043	811.4	45.06	Q91X83_TGMVLLCGEITSVAMVDYQR_3+_F2
779.043	882.4	45.06	Q91X83_TGMVLLCGEITSVAMVDYQR_3+_F3
621.805	700.4	20.41	P35700_HGEVCPAGWKPGSDTIKPDVNK_4+_F1
621.805	900.4	20.41	P35700_HGEVCPAGWKPGSDTIKPDVNK_4+_F2
621.805	1086.4	20.41	P35700_HGEVCPAGWKPGSDTIKPDVNK_4+_F3
756.847	886.5	28.19	Q63836_CGPGYPTPLEAMK_2+_F1
756.847	1049.5	28.19	Q63836_CGPGYPTPLEAMK_2+_F2
756.847	1203.6	28.19	Q63836_CGPGYPTPLEAMK_2+_F3
773.884	913.5	37.97	Q63836_P17563_EEIVYLPCIYR_2+_F1
773.884	1076.5	37.97	Q63836_P17563_EEIVYLPCIYR_2+_F2
773.884	1175.6	37.97	Q63836_P17563_EEIVYLPCIYR_2+_F3
833.069	888.5	32.51	Q63836_P17563_FLHDPSATQGFVGCALSSNIQR_3+_F1
833.069	1054.5	32.51	Q63836_P17563_FLHDPSATQGFVGCALSSNIQR_3+_F2
833.069	1197.6	32.51	Q63836_P17563_FLHDPSATQGFVGCALSSNIQR_3+_F3
625.054	704.4	32.51	Q63836_P17563_FLHDPSATQGFVGCALSSNIQR_4+_F1
625.054	817.5	32.51	Q63836_P17563_FLHDPSATQGFVGCALSSNIQR_4+_F2
625.054	888.5	32.51	Q63836_P17563_FLHDPSATQGFVGCALSSNIQR_4+_F3
573.737	709.3	11.82	Q64442_HNADFCYK_2+_F1
573.737	895.4	11.82	Q64442_HNADFCYK_2+_F2
573.737	1009.4	11.82	Q64442_HNADFCYK_2+_F3
382.827	438.2	11.82	Q64442_HNADFCYK_3+_F1
382.827	5622	11.82	Q64442_HNADFCYK_3+_F2
382.827	709.3	11.82	Q64442_HNADFCYK_3+_F3
626.019	644.4	48	Q64442_VLVCGAGPVGMVTLLVAK_3+_F1
626.019	743.5	48	Q64442_VLVCGAGPVGMVTLLVAK_3+_F2
626.019	931.6	48	Q64442_VLVCGAGPVGMVTLLVAK_3+_F3
877.174	921	33.62	P20108_AFQFVETHGEVCPANWTPESPTIKPSPTASK_4+_F1
877.174	1005.5	33.62	P20108_AFQFVETHGEVCPANWTPESPTIKPSPTASK_4+_F2
877.174	1245.6	33.62	P20108_AFQFVETHGEVCPANWTPESPTIKPSPTASK_4+_F3
690.573	947.5	52.61	P25688_NIETFAMNICEHFLSSFNHVTR_4+_F1
690.573	977	52.61	P25688_NIETFAMNICEHFLSSFNHVTR_4+_F2
690.573	1078	52.61	P25688_NIETFAMNICEHFLSSFNHVTR_4+_F3
1087.06	1114.6	42.16	Q8R0Y6_IAVIGQSLFGQEVYCQLR_2+_F1
1087.06	1187.6	42.16	Q8R0Y6_IAVIGQSLFGQEVYCQLR_2+_F2
1087.06	1244.6	42.16	Q8R0Y6_IAVIGQSLFGQEVYCQLR_2+_F3
725.042	831.4	42.16	Q8R0Y6_IAVIGQSLFGQEVYCQLR_3+_F1
725.042	930.5	42.16	Q8R0Y6_IAVIGQSLFGQEVYCQLR_3+_F2
725.042	1059.5	42.16	Q8R0Y6_IAVIGQSLFGQEVYCQLR_3+_F3
799.4	927.4	38.34	Q8R0Y6_SPLIIFADCDLNK_2+_F1
799.4	1074.5	38.34	Q8R0Y6_SPLIIFADCDLNK_2+_F2
799.4	1187.5	38.34	Q8R0Y6_SPLIIFADCDLNK_2+_F3
533.269	741.3	38.35	Q8R0Y6_SPLIIFADCDLNK_3+_F1
533.269	856.4	38.35	Q8R0Y6_SPLIIFADCDLNK_3+_F2
533.269	927.4	38.35	Q8R0Y6_SPLIIFADCDLNK_3+_F3
698.322	885.4	19.9	Q8R0Y6_VPGAWTEACGQK_2+_F1
698.322	1071.5	19.9	Q8R0Y6_VPGAWTEACGQK_2+_F2
698.322	1199.5	19.9	Q8R0Y6_VPGAWTEACGQK_2+_F3
1057.2	1139.6	52.58	Q8R0Y6_YQALGAELNVLPFCSQFIPMEVINAPR_3+_F1
1057.2	1162.6	52.58	Q8R0Y6_YQALGAELNVLPFCSQFIPMEVINAPR_3+_F2
1057.2	1172.6	52.58	Q8R0Y6_YQALGAELNVLPFCSQFIPMEVINAPR_3+_F3
527.742	711.3	12.22	P09103_ITEFCHR_2+_F1
527.742	840.3	12.22	P09103_ITEFCHR_2+_F2
527.742	941.4	12.22	P09103_ITEFCHR_2+_F3
748.675	928.4	36.79	P27773_FIQDSIFGLCPHMTEDNK_3+_F1
748.675	971.4	36.79	P27773_FIQDSIFGLCPHMTEDNK_3+_F2
748.675	992.4	36.79	P27773_FIQDSIFGLCPHMTEDNK_3+_F3
875.395	894.5	28.44	Q9D819_GISCMNTTVSESPFK_2+_F1
875.395	1056.4	28.44	Q9D819_GISCMNTTVSESPFK_2+_F2
875.395	1110.6	28.44	Q9D819_GISCMNTTVSESPFK_2+_F3
1069.85	1086.6	54.47	Q9CQ62_LGTMEELANLATFLCSDYASWINGAVIR_3+_F1
1069.85	1097	54.47	Q9CQ62_LGTMEELANLATFLCSDYASWINGAVIR_3+_F2
1069.85	1143.6	54.47	Q9CQ62_LGTMEELANLATFLCSDYASWINGAVIR_3+_F3
620.295	709.3	19.21	Q78JT3_ASFQPPVCNK_2+_F1
620.295	806.4	19.21	Q78JT3_ASFQPPVCNK_2+_F2
620.295	934.4	19.21	Q78JT3_ASFQPPVCNK_2+_F3
413.866	513.2	19.21	Q78JT3_ASFQPPVCNK_3+_F1
413.866	709.3	19.21	Q78JT3_ASFQPPVCNK_3+_F2
413.866	806.4	19.21	Q78JT3_ASFQPPVCNK_3+_F3
1033.5	1123.5	46.11	Q78JT3_VTMGGQCIALAPDDSLLVPAGTSYVWER_3+_F1
1033.5	1165.6	46.11	Q78JT3_VTMGGQCIALAPDDSLLVPAGTSYVWER_3+_F2
1033.5	1194.6	46.11	Q78JT3_VTMGGQCIALAPDDSLLVPAGTSYVWER_3+_F3
569.8	660.4	31.9	P34884_LLCGLLSDR_2+_F1
569.8	762.4	31.9	P34884_LLCGLLSDR_2+_F2
569.8	912.4	31.9	P34884_LLCGLLSDR_2+_F3
683.336	764.4	39.91	Q9QXF8_LSYYPHCLASFTELVR_3+_F1
683.336	851.5	39.91	Q9QXF8_LSYYPHCLASFTELVR_3+_F2
683.336	922.5	39.91	Q9QXF8_LSYYPHCLASFTELVR_3+_F3
874.403	966.4	28.09	Q9QXF8_NYDYILSTGCAPPGK_2+_F1
874.403	1076.5	28.09	Q9QXF8_NYDYILSTGCAPPGK_2+_F2
874.403	1192.6	28.09	Q9QXF8_NYDYILSTGCAPPGK_2+_F3
1189.59	675.4	33.44	O35490_AGASIVGVNCHFDPSVSLQTVK_2+_F1
1189.59	958.6	33.44	O35490_AGASIVGVNCHFDPSVSLQTVK_2+_F2
1189.59	1073.6	33.44	O35490_AGASIVGVNCHFDPSVSLQTVK_2+_F3
793.398	861.5	33.46	O35490_AGASIVGVNCHFDPSVSLQTVK_3+_F1
793.398	940.5	33.46	O35490_AGASIVGVNCHFDPSVSLQTVK_3+_F2
793.398	990	33.46	O35490_AGASIVGVNCHFDPSVSLQTVK_3+_F3
1022.47	906.4	27.16	O35490_AYLMSQPLAYHTPDCGK_2+_F1
1022.47	1069.4	27.16	O35490_AYLMSQPLAYHTPDCGK_2+_F2
1022.47	1140.5	27.16	O35490_AYLMSQPLAYHTPDCGK_2+_F3
511.738	668.3	27.16	O35490_AYLMSQPLAYHTPDCGK_4+_F1
511.738	769.3	27.16	O35490_AYLMSQPLAYHTPDCGK_4+_F2
511.738	906.4	27.16	O35490_AYLMSQPLAYHTPDCGK_4+_F3
605.78	797.4	14.52	O35490_VNEAACDIAR_2+_F1
605.78	868.4	14.52	O35490_VNEAACDIAR_2+_F2
605.78	997.4	14.52	O35490_VNEAACDIAR_2+_F3
924.964	776.4	40.56	Q80XN0_AILITGCDSGFGFSLAK_2+_F1
924.964	832.9	40.56	Q80XN0_AILITGCDSGFGFSLAK_2+_F2
924.964	1028.5	40.56	Q80XN0_AILITGCDSGFGFSLAK_2+_F3
616.978	769.4	40.58	Q80XN0_AILITGCDSGFGFSLAK_3+_F1
616.978	826.4	40.58	Q80XN0_AILITGCDSGFGFSLAK_3+_F2
616.978	1028.5	40.58	Q80XN0_AILITGCDSGFGFSLAK_3+_F3
703.824	889.4	37.22	Q80XN0_FGIEAFSDCLR_2+_F1
703.824	960.4	37.22	Q80XN0_FGIEAFSDCLR_2+_F2
703.824	1089.5	37.22	Q80XN0_FGIEAFSDCLR_2+_F3
1137.85	880.5	48.08	Q80XN0_METYCNSGSTDTSSVINAVTHALTAATPYTR_3+_F1
1137.85	1201.6	48.08	Q80XN0_METYCNSGSTDTSSVINAVTHALTAATPYTR_3+_F2
1137.85	1217.6	48.08	Q80XN0_METYCNSGSTDTSSVINAVTHALTAATPYTR_3+_F3
480.728	613.3	14.52	Q80XN0_SPYCITK_2+_F1
480.728	776.4	14.52	Q80XN0_SPYCITK_2+_F2
480.728	873.4	14.52	Q80XN0_SPYCITK_2+_F3
419.865	526.3	10.39	Q9DD20_HIGDGCHLTR_3+_F1
419.865	835.4	10.39	Q9DD20_HIGDGCHLTR_3+_F2
419.865	1007.4	10.39	Q9DD20_HIGDGCHLTR_3+_F3
626.313	617.3	49.83	Q8CDE2_IHCNDFLIK_2+_F1
626.313	635.4	49.83	Q8CDE2_IHCNDFLIK_2+_F2
626.313	992.4	49.83	Q8CDE2_IHCNDFLIK_2+_F3
1004.5	889.4	20.46	Q6PG95_KSSQELYGLICYGELR_2+_F1
1004.5	893.4	20.46	Q6PG95_KSSQELYGLICYGELR_2+_F2
1004.5	1006.5	20.46	Q6PG95_KSSQELYGLICYGELR_2+_F3
432.723	478.2	13.94	Q8VC97_CPQIVR_2+_F1
432.723	515.3	13.94	Q8VC97_CPQIVR_2+_F2
432.723	612.4	13.94	Q8VC97_CPQIVR_2+_F3
555.274	602.3	19.8	Q91XD4_ACALQEGLR_2+_F1
555.274	715.4	19.8	Q91XD4_ACALQEGLR_2+_F2
555.274	786.4	19.8	Q91XD4_ACALQEGLR_2+_F3
399.862	481.2	30.05	P10649_P19639_CLDAFPNLR_3+_F1
399.862	499.3	30.05	P10649_P19639_CLDAFPNLR_3+_F2
399.862	552.2	30.05	P10649_P19639_CLDAFPNLR_3+_F3
599.29	717.4	33.58	P10649_P19639_CLDAFPNLR_2+_F1
599.29	832.4	33.58	P10649_P19639_CLDAFPNLR_2+_F2
599.29	945.5	33.58	P10649_P19639_CLDAFPNLR_2+_F3
631.958	730.4	41.49	P10649_MQLIMLCYNPDFEK_3+_F1
631.958	749.4	41.49	P10649_MQLIMLCYNPDFEK_3+_F2
631.958	912.4	41.49	P10649_MQLIMLCYNPDFEK_3+_F3
947.433	982.5	41.49	P10649_MQLIMLCYNPDFEK_2+_F1
947.433	1145.5	41.49	P10649_MQLIMLCYNPDFEK_2+_F2
947.433	1164.5	41.49	P10649_MQLIMLCYNPDFEK_2+_F3
896.918	1071.5	36.12	P15626_IQLAMVCYSPDFEK_2+_F1
896.918	1137.5	36.12	P15626_IQLAMVCYSPDFEK_2+_F2
896.918	1236.5	36.12	P15626_IQLAMVCYSPDFEK_2+_F3
1004.51	1073.5	51.84	P19157_EEVVTIDTWMQGLLKPTCLYGQLPK_3+_F1
1004.51	1113.6	51.84	P19157_EEVVTIDTWMQGLLKPTCLYGQLPK_3+_F2
1004.51	1171.6	51.84	P19157_EEVVTIDTWMQGLLKPTCLYGQLPK_3+_F3

## Sheet: Fr6
Q1	Q3	RT	ID
860.424	941.4	37.6	P24549_VFANAYLSDLGGCIK_2+_F1
860.424	1054.5	37.6	P24549_VFANAYLSDLGGCIK_2+_F2
860.424	1217.6	37.6	P24549_VFANAYLSDLGGCIK_2+_F3
573.952	626.3	37.6	P24549_VFANAYLSDLGGCIK_3+_F1
573.952	739.4	37.6	P24549_VFANAYLSDLGGCIK_3+_F2
573.952	941.4	37.6	P24549_VFANAYLSDLGGCIK_3+_F3
531.721	576.3	16	P24549_YCAGWADK_2+_F1
531.721	647.3	16	P24549_YCAGWADK_2+_F2
531.721	899.4	16	P24549_YCAGWADK_2+_F3
420.687	495.2	5	P24549_LECGGGR_2+_F1
420.687	598.2	5	P24549_LECGGGR_2+_F2
420.687	727.3	5	P24549_LECGGGR_2+_F3
823.46	894.6	43.5	P24549_IGPALSCGNTVVVKPAEQTPLTALHLASLIK_4+_F1
823.46	965.6	43.5	P24549_IGPALSCGNTVVVKPAEQTPLTALHLASLIK_4+_F2
823.46	1066.7	43.5	P24549_IGPALSCGNTVVVKPAEQTPLTALHLASLIK_4+_F3
576.777	617.3	14.54	P47738_LLCGGGAAADR_2+_F1
576.777	674.3	14.54	P47738_LLCGGGAAADR_2+_F2
576.777	926.4	14.54	P47738_LLCGGGAAADR_2+_F3
656.324	791.4	28.35	P26443_CAVVDVPFGGAK_2+_F1
656.324	889.5	28.35	P26443_CAVVDVPFGGAK_2+_F2
656.324	988.5	28.35	P26443_CAVVDVPFGGAK_2+_F3
643.324	710.3	33.73	P11352_YIIWSPVCR_2+_F1
643.324	896.4	33.73	P11352_YIIWSPVCR_2+_F2
643.324	1009.5	33.73	P11352_YIIWSPVCR_2+_F3
824.922	855.4	31.97	P16858_VPTPNVSVVDLTCR_2+_F1
824.922	1041.5	31.97	P16858_VPTPNVSVVDLTCR_2+_F2
824.922	1140.6	31.97	P16858_VPTPNVSVVDLTCR_2+_F3
828.737	957	20.47	P35700_HGEVCPAGWKPGSDTIKPDVNK_3+_F1
828.737	1086.4	20.47	P35700_HGEVCPAGWKPGSDTIKPDVNK_3+_F2
828.737	1214.5	20.47	P35700_HGEVCPAGWKPGSDTIKPDVNK_3+_F3
621.805	700.4	20.45	P35700_HGEVCPAGWKPGSDTIKPDVNK_4+_F1
621.805	900.4	20.45	P35700_HGEVCPAGWKPGSDTIKPDVNK_4+_F2
621.805	1086.4	20.45	P35700_HGEVCPAGWKPGSDTIKPDVNK_4+_F3
497.645	572.3	20.45	P35700_HGEVCPAGWKPGSDTIKPDVNK_5+_F1
497.645	700.4	20.45	P35700_HGEVCPAGWKPGSDTIKPDVNK_5+_F2
497.645	813.5	20.45	P35700_HGEVCPAGWKPGSDTIKPDVNK_5+_F3
453.76	512.3	27.1	P60843_AILPCIK_2+_F1
453.76	609.3	27.1	P60843_AILPCIK_2+_F2
453.76	722.4	27.1	P60843_AILPCIK_2+_F3
833.069	888.5	32.6	Q63836_P17563_FLHDPSATQGFVGCALSSNIQR_3+_F1
833.069	1054.5	32.6	Q63836_P17563_FLHDPSATQGFVGCALSSNIQR_3+_F2
833.069	1197.6	32.6	Q63836_P17563_FLHDPSATQGFVGCALSSNIQR_3+_F3
625.054	704.4	32.6	Q63836_P17563_FLHDPSATQGFVGCALSSNIQR_4+_F1
625.054	817.5	32.6	Q63836_P17563_FLHDPSATQGFVGCALSSNIQR_4+_F2
625.054	888.5	32.6	Q63836_P17563_FLHDPSATQGFVGCALSSNIQR_4+_F3
573.737	709.3	11.86	Q64442_HNADFCYK_2+_F1
573.737	895.4	11.86	Q64442_HNADFCYK_2+_F2
573.737	1009.4	11.86	Q64442_HNADFCYK_2+_F3
555.494	671.8	22.11	Q64442_MHSVGICGSDVHYWEHGR_4+_F1
555.494	684.3	22.11	Q64442_MHSVGICGSDVHYWEHGR_4+_F2
555.494	847.4	22.11	Q64442_MHSVGICGSDVHYWEHGR_4+_F3
877.174	921	33.69	P20108_AFQFVETHGEVCPANWTPESPTIKPSPTASK_4+_F1
877.174	1005.5	33.69	P20108_AFQFVETHGEVCPANWTPESPTIKPSPTASK_4+_F2
877.174	1245.6	33.69	P20108_AFQFVETHGEVCPANWTPESPTIKPSPTASK_4+_F3
725.042	831.4	42.26	Q8R0Y6_IAVIGQSLFGQEVYCQLR_3+_F1
725.042	930.5	42.26	Q8R0Y6_IAVIGQSLFGQEVYCQLR_3+_F2
725.042	1059.5	42.26	Q8R0Y6_IAVIGQSLFGQEVYCQLR_3+_F3
867.488	961.1	36.1	Q8R0Y6_TAACLAAGNTVVIKPAQVTPLTALK_3+_F1
867.488	996.6	36.1	Q8R0Y6_TAACLAAGNTVVIKPAQVTPLTALK_3+_F2
867.488	1138.7	36.1	Q8R0Y6_TAACLAAGNTVVIKPAQVTPLTALK_3+_F3
1057.2	1139.6	52.58	Q8R0Y6_YQALGAELNVLPFCSQFIPMEVINAPR_3+_F1
1057.2	1162.6	52.58	Q8R0Y6_YQALGAELNVLPFCSQFIPMEVINAPR_3+_F2
1057.2	1172.6	52.58	Q8R0Y6_YQALGAELNVLPFCSQFIPMEVINAPR_3+_F3
751.836	876.4	25.74	P17563_CGPGYSTPLEAMK_2+_F1
751.836	1039.5	25.74	P17563_CGPGYSTPLEAMK_2+_F2
751.836	1193.6	25.74	P17563_CGPGYSTPLEAMK_2+_F3
527.742	711.3	12.26	P09103_ITEFCHR_2+_F1
527.742	840.3	12.26	P09103_ITEFCHR_2+_F2
527.742	941.4	12.26	P09103_ITEFCHR_2+_F3
875.395	894.5	28.49	Q9D819_GISCMNTTVSESPFK_2+_F1
875.395	1056.4	28.49	Q9D819_GISCMNTTVSESPFK_2+_F2
875.395	1110.6	28.49	Q9D819_GISCMNTTVSESPFK_2+_F3
583.932	694.3	28.47	Q9D819_GISCMNTTVSESPFK_3+_F1
583.932	793.4	28.47	Q9D819_GISCMNTTVSESPFK_3+_F2
583.932	894.5	28.47	Q9D819_GISCMNTTVSESPFK_3+_F3
620.295	709.3	19.25	Q78JT3_ASFQPPVCNK_2+_F1
620.295	806.4	19.25	Q78JT3_ASFQPPVCNK_2+_F2
620.295	934.4	19.25	Q78JT3_ASFQPPVCNK_2+_F3
413.866	513.2	19.23	Q78JT3_ASFQPPVCNK_3+_F1
413.866	709.3	19.23	Q78JT3_ASFQPPVCNK_3+_F2
413.866	806.4	19.23	Q78JT3_ASFQPPVCNK_3+_F3
683.336	764.4	40.04	Q9QXF8_LSYYPHCLASFTELVR_3+_F1
683.336	851.5	40.04	Q9QXF8_LSYYPHCLASFTELVR_3+_F2
683.336	922.5	40.04	Q9QXF8_LSYYPHCLASFTELVR_3+_F3
1189.59	675.4	33.52	O35490_AGASIVGVNCHFDPSVSLQTVK_2+_F1
1189.59	958.6	33.52	O35490_AGASIVGVNCHFDPSVSLQTVK_2+_F2
1189.59	1073.6	33.52	O35490_AGASIVGVNCHFDPSVSLQTVK_2+_F3
595.301	675.4	33.53	O35490_AGASIVGVNCHFDPSVSLQTVK_4+_F1
595.301	774.5	33.53	O35490_AGASIVGVNCHFDPSVSLQTVK_4+_F2
595.301	958.6	33.53	O35490_AGASIVGVNCHFDPSVSLQTVK_4+_F3
1022.47	906.4	27.2	O35490_AYLMSQPLAYHTPDCGK_2+_F1
1022.47	1069.4	27.2	O35490_AYLMSQPLAYHTPDCGK_2+_F2
1022.47	1140.5	27.2	O35490_AYLMSQPLAYHTPDCGK_2+_F3
681.982	783.4	27.2	O35490_AYLMSQPLAYHTPDCGK_3+_F1
681.982	848.9	27.2	O35490_AYLMSQPLAYHTPDCGK_3+_F2
681.982	905.4	27.2	O35490_AYLMSQPLAYHTPDCGK_3+_F3
924.964	776.4	40.65	Q80XN0_AILITGCDSGFGFSLAK_2+_F1
924.964	832.9	40.65	Q80XN0_AILITGCDSGFGFSLAK_2+_F2
924.964	1028.5	40.65	Q80XN0_AILITGCDSGFGFSLAK_2+_F3
703.824	889.4	37.29	Q80XN0_FGIEAFSDCLR_2+_F1
703.824	960.4	37.29	Q80XN0_FGIEAFSDCLR_2+_F2
703.824	1089.5	37.29	Q80XN0_FGIEAFSDCLR_2+_F3
629.293	835.4	10.46	Q9DD20_HIGDGCHLTR_2+_F1
629.293	1007.4	10.46	Q9DD20_HIGDGCHLTR_2+_F2
629.293	1120.5	10.46	Q9DD20_HIGDGCHLTR_2+_F3
419.865	526.3	10.44	Q9DD20_HIGDGCHLTR_3+_F1
419.865	835.4	10.44	Q9DD20_HIGDGCHLTR_3+_F2
419.865	1007.4	10.44	Q9DD20_HIGDGCHLTR_3+_F3
709.84	789.4	17.73	Q91V92_YICTTSAIQNR_2+_F1
709.84	890.5	17.73	Q91V92_YICTTSAIQNR_2+_F2
709.84	1142.5	17.73	Q91V92_YICTTSAIQNR_2+_F3
432.723	478.2	13.75	Q8VC97_CPQIVR_2+_F1
432.723	515.3	13.75	Q8VC97_CPQIVR_2+_F2
432.723	612.4	13.75	Q8VC97_CPQIVR_2+_F3
399.862	481.2	30.1	P10649_P19639_CLDAFPNLR_3+_F1
399.862	499.3	30.1	P10649_P19639_CLDAFPNLR_3+_F2
399.862	552.2	30.1	P10649_P19639_CLDAFPNLR_3+_F3
947.433	982.5	41.56	P10649_MQLIMLCYNPDFEK_2+_F1
947.433	1145.5	41.56	P10649_MQLIMLCYNPDFEK_2+_F2
947.433	1164.5	41.56	P10649_MQLIMLCYNPDFEK_2+_F3
631.958	730.4	41.58	P10649_MQLIMLCYNPDFEK_3+_F1
631.958	749.4	41.58	P10649_MQLIMLCYNPDFEK_3+_F2
631.958	912.4	41.58	P10649_MQLIMLCYNPDFEK_3+_F3
585.287	618.4	29.41	P15626_Q80W21_CLDAFPNLK_2+_F1
585.287	689.4	29.41	P15626_Q80W21_CLDAFPNLK_2+_F2
585.287	804.4	29.41	P15626_Q80W21_CLDAFPNLK_2+_F3
1004.51	1073.5	51.84	P19157_EEVVTIDTWMQGLLKPTCLYGQLPK_3+_F1
1004.51	1113.6	51.84	P19157_EEVVTIDTWMQGLLKPTCLYGQLPK_3+_F2
1004.51	1171.6	51.84	P19157_EEVVTIDTWMQGLLKPTCLYGQLPK_3+_F3

## Sheet: Fr7
Q1	Q3	RT	ID
860.424	941.4	37.2	P24549_VFANAYLSDLGGCIK_2+_F1
860.424	1054.5	37.2	P24549_VFANAYLSDLGGCIK_2+_F2
860.424	1217.6	37.2	P24549_VFANAYLSDLGGCIK_2+_F3
573.952	626.3	37.2	P24549_VFANAYLSDLGGCIK_3+_F1
573.952	739.4	37.2	P24549_VFANAYLSDLGGCIK_3+_F2
573.952	941.4	37.2	P24549_VFANAYLSDLGGCIK_3+_F3
531.721	576.3	15.7	P24549_YCAGWADK_2+_F1
531.721	647.3	15.7	P24549_YCAGWADK_2+_F2
531.721	899.4	15.7	P24549_YCAGWADK_2+_F3
420.687	495.2	4.8	P24549_LECGGGR_2+_F1
420.687	598.2	4.8	P24549_LECGGGR_2+_F2
420.687	727.3	4.8	P24549_LECGGGR_2+_F3
1097.61	1162.6	43.1	P24549_IGPALSCGNTVVVKPAEQTPLTALHLASLIK_3+_F1
1097.61	1165.2	43.1	P24549_IGPALSCGNTVVVKPAEQTPLTALHLASLIK_3+_F2
1097.61	1179.8	43.1	P24549_IGPALSCGNTVVVKPAEQTPLTALHLASLIK_3+_F3
823.46	894.6	43.1	P24549_IGPALSCGNTVVVKPAEQTPLTALHLASLIK_4+_F1
823.46	965.6	43.1	P24549_IGPALSCGNTVVVKPAEQTPLTALHLASLIK_4+_F2
823.46	1066.7	43.1	P24549_IGPALSCGNTVVVKPAEQTPLTALHLASLIK_4+_F3
1160.88	1179.6	48.5	Q03265_YTIVVSATASDAAPLQYLAPYSGCSMGEYFR_3+_F1
1160.88	1187	48.5	Q03265_YTIVVSATASDAAPLQYLAPYSGCSMGEYFR_3+_F2
1160.88	1198.5	48.5	Q03265_YTIVVSATASDAAPLQYLAPYSGCSMGEYFR_3+_F3
473.916	516.3	33.4	Q03265_LYCIYVAIGQK_3+_F1
473.916	529.2	33.4	Q03265_LYCIYVAIGQK_3+_F2
473.916	615.4	33.4	Q03265_LYCIYVAIGQK_3+_F3
938.142	956.5	52.41	P47738_HEPVGVCGQIIPWNFPLLMQAWK_3+_F1
938.142	1056.5	52.41	P47738_HEPVGVCGQIIPWNFPLLMQAWK_3+_F2
938.142	1133.6	52.41	P47738_HEPVGVCGQIIPWNFPLLMQAWK_3+_F3
576.777	617.3	14.3	P47738_LLCGGGAAADR_2+_F1
576.777	674.3	14.3	P47738_LLCGGGAAADR_2+_F2
576.777	926.4	14.3	P47738_LLCGGGAAADR_2+_F3
656.324	791.4	27.98	P26443_CAVVDVPFGGAK_2+_F1
656.324	889.5	27.98	P26443_CAVVDVPFGGAK_2+_F2
656.324	988.5	27.98	P26443_CAVVDVPFGGAK_2+_F3
1027.24	1149.6	36.68	P26443_EMSWIADTYASTIGHYDINAHACVTGKPISQGGIHGR_4+_F1
1027.24	1206.7	36.68	P26443_EMSWIADTYASTIGHYDINAHACVTGKPISQGGIHGR_4+_F2
1027.24	1222.1	36.68	P26443_EMSWIADTYASTIGHYDINAHACVTGKPISQGGIHGR_4+_F3
685.161	811.4	36.7	P26443_EMSWIADTYASTIGHYDINAHACVTGKPISQGGIHGR_6+_F1
685.161	865.4	36.7	P26443_EMSWIADTYASTIGHYDINAHACVTGKPISQGGIHGR_6+_F2
685.161	1021.6	36.7	P26443_EMSWIADTYASTIGHYDINAHACVTGKPISQGGIHGR_6+_F3
731.69	856.4	34.65	P11352_GLVVLGFPCNQFGHQENGK_3+_F1
731.69	912.9	34.65	P11352_GLVVLGFPCNQFGHQENGK_3+_F2
731.69	962.4	34.65	P11352_GLVVLGFPCNQFGHQENGK_3+_F3
429.218	526.2	33.31	P11352_YIIWSPVCR_3+_F1
429.218	623.3	33.31	P11352_YIIWSPVCR_3+_F2
429.218	710.3	33.31	P11352_YIIWSPVCR_3+_F3
399.694	543.2	5.38	P16858_AAICSGK_2+_F1
399.694	656.3	5.38	P16858_AAICSGK_2+_F2
399.694	727.3	5.38	P16858_AAICSGK_2+_F3
621.805	700.4	20.23	P35700_HGEVCPAGWKPGSDTIKPDVNK_4+_F1
621.805	900.4	20.23	P35700_HGEVCPAGWKPGSDTIKPDVNK_4+_F2
621.805	1086.4	20.23	P35700_HGEVCPAGWKPGSDTIKPDVNK_4+_F3
497.645	572.3	19.95	P35700_HGEVCPAGWKPGSDTIKPDVNK_5+_F1
497.645	700.4	19.95	P35700_HGEVCPAGWKPGSDTIKPDVNK_5+_F2
497.645	813.5	19.95	P35700_HGEVCPAGWKPGSDTIKPDVNK_5+_F3
1062.52	1110.5	54.66	P35700_YVVFFFYPLDFTFVCPTEIIAFSDR_3+_F1
1062.52	1148.6	54.66	P35700_YVVFFFYPLDFTFVCPTEIIAFSDR_3+_F2
1062.52	1239.6	54.66	P35700_YVVFFFYPLDFTFVCPTEIIAFSDR_3+_F3
453.76	512.3	26.68	P60843_AILPCIK_2+_F1
453.76	609.3	26.68	P60843_AILPCIK_2+_F2
453.76	722.4	26.68	P60843_AILPCIK_2+_F3
833.069	888.5	32.14	Q63836_P17563_FLHDPSATQGFVGCALSSNIQR_3+_F1
833.069	1054.5	32.14	Q63836_P17563_FLHDPSATQGFVGCALSSNIQR_3+_F2
833.069	1197.6	32.14	Q63836_P17563_FLHDPSATQGFVGCALSSNIQR_3+_F3
573.737	709.3	11.56	Q64442_HNADFCYK_2+_F1
573.737	895.4	11.56	Q64442_HNADFCYK_2+_F2
573.737	1009.4	11.56	Q64442_HNADFCYK_2+_F3
382.827	438.2	11.54	Q64442_HNADFCYK_3+_F1
382.827	5622	11.54	Q64442_HNADFCYK_3+_F2
382.827	709.3	11.54	Q64442_HNADFCYK_3+_F3
740.323	847.4	21.43	Q64442_MHSVGICGSDVHYWEHGR_3+_F1
740.323	975.9	21.43	Q64442_MHSVGICGSDVHYWEHGR_3+_F2
740.323	1083.5	21.43	Q64442_MHSVGICGSDVHYWEHGR_3+_F3
938.525	945.5	47.75	Q64442_VLVCGAGPVGMVTLLVAK_2+_F1
938.525	1127.7	47.75	Q64442_VLVCGAGPVGMVTLLVAK_2+_F2
938.525	1184.7	47.75	Q64442_VLVCGAGPVGMVTLLVAK_2+_F3
626.019	644.4	47.75	Q64442_VLVCGAGPVGMVTLLVAK_3+_F1
626.019	743.5	47.75	Q64442_VLVCGAGPVGMVTLLVAK_3+_F2
626.019	931.6	47.75	Q64442_VLVCGAGPVGMVTLLVAK_3+_F3
932.925	1048.6	42.72	Q64442_YCNTWPMAISMLASK_2+_F1
932.925	1219.5	42.72	Q64442_YCNTWPMAISMLASK_2+_F2
932.925	1234.6	42.72	Q64442_YCNTWPMAISMLASK_2+_F3
622.286	749.4	42.74	Q64442_YCNTWPMAISMLASK_3+_F1
622.286	820.5	42.74	Q64442_YCNTWPMAISMLASK_3+_F2
622.286	1048.6	42.74	Q64442_YCNTWPMAISMLASK_3+_F3
877.174	921	33.26	P20108_AFQFVETHGEVCPANWTPESPTIKPSPTASK_4+_F1
877.174	1005.5	33.26	P20108_AFQFVETHGEVCPANWTPESPTIKPSPTASK_4+_F2
877.174	1245.6	33.26	P20108_AFQFVETHGEVCPANWTPESPTIKPSPTASK_4+_F3
1041.85	1089.5	54.54	P20108_YLVLFFYPLDFTFVCPTEIVAFSDK_3+_F1
1041.85	1106.6	54.54	P20108_YLVLFFYPLDFTFVCPTEIVAFSDK_3+_F2
1041.85	1358.6	54.54	P20108_YLVLFFYPLDFTFVCPTEIVAFSDK_3+_F3
876.074	1043.4	22.71	P25688_HVHAFIHTPTGTHFCEVEQMR_3+_F1
876.074	1190.5	22.71	P25688_HVHAFIHTPTGTHFCEVEQMR_3+_F2
876.074	1195.5	22.71	P25688_HVHAFIHTPTGTHFCEVEQMR_3+_F3
657.307	842.4	22.71	P25688_HVHAFIHTPTGTHFCEVEQMR_4+_F1
657.307	1043.4	22.71	P25688_HVHAFIHTPTGTHFCEVEQMR_4+_F2
657.307	1190.5	22.71	P25688_HVHAFIHTPTGTHFCEVEQMR_4+_F3
920.428	1042.5	52.55	P25688_NIETFAMNICEHFLSSFNHVTR_3+_F1
920.428	1078	52.55	P25688_NIETFAMNICEHFLSSFNHVTR_3+_F2
920.428	1202.1	52.55	P25688_NIETFAMNICEHFLSSFNHVTR_3+_F3
1087.06	1114.6	41.87	Q8R0Y6_IAVIGQSLFGQEVYCQLR_2+_F1
1087.06	1187.6	41.87	Q8R0Y6_IAVIGQSLFGQEVYCQLR_2+_F2
1087.06	1244.6	41.87	Q8R0Y6_IAVIGQSLFGQEVYCQLR_2+_F3
799.4	927.4	38.03	Q8R0Y6_SPLIIFADCDLNK_2+_F1
799.4	1074.5	38.03	Q8R0Y6_SPLIIFADCDLNK_2+_F2
799.4	1187.5	38.03	Q8R0Y6_SPLIIFADCDLNK_2+_F3
867.488	961.1	35.68	Q8R0Y6_TAACLAAGNTVVIKPAQVTPLTALK_3+_F1
867.488	996.6	35.68	Q8R0Y6_TAACLAAGNTVVIKPAQVTPLTALK_3+_F2
867.488	1138.7	35.68	Q8R0Y6_TAACLAAGNTVVIKPAQVTPLTALK_3+_F3
569.737	757.3	23.92	Q8R0Y6_YFAGWCDK_2+_F1
569.737	828.3	23.92	Q8R0Y6_YFAGWCDK_2+_F2
569.737	975.4	23.92	Q8R0Y6_YFAGWCDK_2+_F3
1057.2	1139.6	52.56	Q8R0Y6_YQALGAELNVLPFCSQFIPMEVINAPR_3+_F1
1057.2	1162.6	52.56	Q8R0Y6_YQALGAELNVLPFCSQFIPMEVINAPR_3+_F2
1057.2	1172.6	52.56	Q8R0Y6_YQALGAELNVLPFCSQFIPMEVINAPR_3+_F3
875.395	894.5	28.1	Q9D819_GISCMNTTVSESPFK_2+_F1
875.395	1056.4	28.1	Q9D819_GISCMNTTVSESPFK_2+_F2
875.395	1110.6	28.1	Q9D819_GISCMNTTVSESPFK_2+_F3
673.673	925.5	42.32	Q9CQ62_AMTTFLSTLGAQCVIASR_3+_F1
673.673	996.5	42.32	Q9CQ62_AMTTFLSTLGAQCVIASR_3+_F2
673.673	1053.5	42.32	Q9CQ62_AMTTFLSTLGAQCVIASR_3+_F3
1069.85	1086.6	54.44	Q9CQ62_LGTMEELANLATFLCSDYASWINGAVIR_3+_F1
1069.85	1097	54.44	Q9CQ62_LGTMEELANLATFLCSDYASWINGAVIR_3+_F2
1069.85	1143.6	54.44	Q9CQ62_LGTMEELANLATFLCSDYASWINGAVIR_3+_F3
620.295	709.3	18.97	Q78JT3_ASFQPPVCNK_2+_F1
620.295	806.4	18.97	Q78JT3_ASFQPPVCNK_2+_F2
620.295	934.4	18.97	Q78JT3_ASFQPPVCNK_2+_F3
569.8	660.4	31.54	P34884_LLCGLLSDR_2+_F1
569.8	762.4	31.54	P34884_LLCGLLSDR_2+_F2
569.8	912.4	31.54	P34884_LLCGLLSDR_2+_F3
1024.5	764.4	39.47	Q9QXF8_LSYYPHCLASFTELVR_2+_F1
1024.5	1035.6	39.47	Q9QXF8_LSYYPHCLASFTELVR_2+_F2
1024.5	1126.5	39.47	Q9QXF8_LSYYPHCLASFTELVR_2+_F3
1189.59	675.4	33.14	O35490_AGASIVGVNCHFDPSVSLQTVK_2+_F1
1189.59	958.6	33.14	O35490_AGASIVGVNCHFDPSVSLQTVK_2+_F2
1189.59	1073.6	33.14	O35490_AGASIVGVNCHFDPSVSLQTVK_2+_F3
793.398	861.5	33.14	O35490_AGASIVGVNCHFDPSVSLQTVK_3+_F1
793.398	940.5	33.14	O35490_AGASIVGVNCHFDPSVSLQTVK_3+_F2
793.398	990	33.14	O35490_AGASIVGVNCHFDPSVSLQTVK_3+_F3
595.301	675.4	33.12	O35490_AGASIVGVNCHFDPSVSLQTVK_4+_F1
595.301	774.5	33.12	O35490_AGASIVGVNCHFDPSVSLQTVK_4+_F2
595.301	958.6	33.12	O35490_AGASIVGVNCHFDPSVSLQTVK_4+_F3
1022.47	906.4	26.78	O35490_AYLMSQPLAYHTPDCGK_2+_F1
1022.47	1069.4	26.78	O35490_AYLMSQPLAYHTPDCGK_2+_F2
1022.47	1140.5	26.78	O35490_AYLMSQPLAYHTPDCGK_2+_F3
511.738	668.3	26.74	O35490_AYLMSQPLAYHTPDCGK_4+_F1
511.738	769.3	26.74	O35490_AYLMSQPLAYHTPDCGK_4+_F2
511.738	906.4	26.74	O35490_AYLMSQPLAYHTPDCGK_4+_F3
924.964	776.4	40.28	Q80XN0_AILITGCDSGFGFSLAK_2+_F1
924.964	832.9	40.28	Q80XN0_AILITGCDSGFGFSLAK_2+_F2
924.964	1028.5	40.28	Q80XN0_AILITGCDSGFGFSLAK_2+_F3
616.978	769.4	40.28	Q80XN0_AILITGCDSGFGFSLAK_3+_F1
616.978	826.4	40.28	Q80XN0_AILITGCDSGFGFSLAK_3+_F2
616.978	1028.5	40.28	Q80XN0_AILITGCDSGFGFSLAK_3+_F3
703.824	889.4	36.92	Q80XN0_FGIEAFSDCLR_2+_F1
703.824	960.4	36.92	Q80XN0_FGIEAFSDCLR_2+_F2
703.824	1089.5	36.92	Q80XN0_FGIEAFSDCLR_2+_F3
667.835	700.3	42.68	Q80XN0_GFLVFAGCLMK_2+_F1
667.835	918.4	42.68	Q80XN0_GFLVFAGCLMK_2+_F2
667.835	1017.5	42.68	Q80XN0_GFLVFAGCLMK_2+_F3
853.642	880.5	47.86	Q80XN0_METYCNSGSTDTSSVINAVTHALTAATPYTR_4+_F1
853.642	943.5	47.86	Q80XN0_METYCNSGSTDTSSVINAVTHALTAATPYTR_4+_F2
853.642	993.5	47.86	Q80XN0_METYCNSGSTDTSSVINAVTHALTAATPYTR_4+_F3
480.728	613.3	14.27	Q80XN0_SPYCITK_2+_F1
480.728	776.4	14.27	Q80XN0_SPYCITK_2+_F2
480.728	873.4	14.27	Q80XN0_SPYCITK_2+_F3
629.293	835.4	10.15	Q9DD20_HIGDGCHLTR_2+_F1
629.293	1007.4	10.15	Q9DD20_HIGDGCHLTR_2+_F2
629.293	1120.5	10.15	Q9DD20_HIGDGCHLTR_2+_F3
419.865	526.3	10.15	Q9DD20_HIGDGCHLTR_3+_F1
419.865	835.4	10.15	Q9DD20_HIGDGCHLTR_3+_F2
419.865	1007.4	10.15	Q9DD20_HIGDGCHLTR_3+_F3
1095.54	911.4	48.626	Q5MPP0_LAAGACWVR_1+_F1
1095.54	982.5	48.626	Q5MPP0_LAAGACWVR_1+_F2
1095.54	1078.5	48.626	Q5MPP0_LAAGACWVR_1+_F3
598.637	700.4	34.55	Q921H8_Q8VCH0_QCSSGLQAVANIAGGIR_3+_F1
598.637	771.4	34.55	Q921H8_Q8VCH0_QCSSGLQAVANIAGGIR_3+_F2
598.637	924.4	34.55	Q921H8_Q8VCH0_QCSSGLQAVANIAGGIR_3+_F3
612.673	843.5	38.03	Q91YQ5_VACITEQVLTLVNKR_3+_F1
612.673	869	38.03	Q91YQ5_VACITEQVLTLVNKR_3+_F2
612.673	1070.7	38.03	Q91YQ5_VACITEQVLTLVNKR_3+_F3
502.25	732.3	19.55	Q71RI9_ALSCLYGK_2+_F1
502.25	819.4	19.55	Q71RI9_ALSCLYGK_2+_F2
502.25	932.5	19.55	Q71RI9_ALSCLYGK_2+_F3
657.288	732.4	31.27	P10639_CMPTFQFYK_2+_F1
657.288	833.4	31.27	P10639_CMPTFQFYK_2+_F2
657.288	930.5	31.27	P10639_CMPTFQFYK_2+_F3
399.862	481.2	29.68	P10649_P19639_CLDAFPNLR_3+_F1
399.862	499.3	29.68	P10649_P19639_CLDAFPNLR_3+_F2
399.862	552.2	29.68	P10649_P19639_CLDAFPNLR_3+_F3
947.433	982.5	41.17	P10649_MQLIMLCYNPDFEK_2+_F1
947.433	1145.5	41.17	P10649_MQLIMLCYNPDFEK_2+_F2
947.433	1164.5	41.17	P10649_MQLIMLCYNPDFEK_2+_F3
631.958	730.4	41.19	P10649_MQLIMLCYNPDFEK_3+_F1
631.958	749.4	41.19	P10649_MQLIMLCYNPDFEK_3+_F2
631.958	912.4	41.19	P10649_MQLIMLCYNPDFEK_3+_F3
1192.63	666.4	54.56	P19157_AFIVGDQISFADYNLLDLLLIHQVLAPGCLDNFPLLSAYVAR_4+_F1
1192.63	844.5	54.56	P19157_AFIVGDQISFADYNLLDLLLIHQVLAPGCLDNFPLLSAYVAR_4+_F2
1192.63	989.6	54.56	P19157_AFIVGDQISFADYNLLDLLLIHQVLAPGCLDNFPLLSAYVAR_4+_F3
954.304	978.5	54.56	P19157_AFIVGDQISFADYNLLDLLLIHQVLAPGCLDNFPLLSAYVAR_5+_F1
954.304	989.6	54.56	P19157_AFIVGDQISFADYNLLDLLLIHQVLAPGCLDNFPLLSAYVAR_5+_F2
954.304	1035	54.56	P19157_AFIVGDQISFADYNLLDLLLIHQVLAPGCLDNFPLLSAYVAR_5+_F3
1004.51	1073.5	51.75	P19157_EEVVTIDTWMQGLLKPTCLYGQLPK_3+_F1
1004.51	1113.6	51.75	P19157_EEVVTIDTWMQGLLKPTCLYGQLPK_3+_F2
1004.51	1171.6	51.75	P19157_EEVVTIDTWMQGLLKPTCLYGQLPK_3+_F3

## Sheet: Fr8
Q1	Q3	RT	ID
531.721	576.3	15.9	P24549_YCAGWADK_2+_F1
531.721	647.3	15.9	P24549_YCAGWADK_2+_F2
531.721	899.4	15.9	P24549_YCAGWADK_2+_F3
923.465	1046.5	54.4	P24549_EPIGVCGQIIPWNFPMLMFIWK_3+_F1
923.465	1065.6	54.4	P24549_EPIGVCGQIIPWNFPMLMFIWK_3+_F2
923.465	1159.6	54.4	P24549_EPIGVCGQIIPWNFPMLMFIWK_3+_F3
1097.61	1162.6	43.3	P24549_IGPALSCGNTVVVKPAEQTPLTALHLASLIK_3+_F1
1097.61	1165.2	43.3	P24549_IGPALSCGNTVVVKPAEQTPLTALHLASLIK_3+_F2
1097.61	1179.8	43.3	P24549_IGPALSCGNTVVVKPAEQTPLTALHLASLIK_3+_F3
823.46	894.6	43.3	P24549_IGPALSCGNTVVVKPAEQTPLTALHLASLIK_4+_F1
823.46	965.6	43.3	P24549_IGPALSCGNTVVVKPAEQTPLTALHLASLIK_4+_F2
823.46	1066.7	43.3	P24549_IGPALSCGNTVVVKPAEQTPLTALHLASLIK_4+_F3
1160.88	1179.6	48.6	Q03265_YTIVVSATASDAAPLQYLAPYSGCSMGEYFR_3+_F1
1160.88	1187	48.6	Q03265_YTIVVSATASDAAPLQYLAPYSGCSMGEYFR_3+_F2
1160.88	1198.5	48.6	Q03265_YTIVVSATASDAAPLQYLAPYSGCSMGEYFR_3+_F3
473.916	516.3	33.6	Q03265_LYCIYVAIGQK_3+_F1
473.916	529.2	33.6	Q03265_LYCIYVAIGQK_3+_F2
473.916	615.4	33.6	Q03265_LYCIYVAIGQK_3+_F3
1173.22	1180.6	52.98	P47738_ANYLSQALQAGTVWINCYDVFGAQSPFGGYK_3+_F1
1173.22	1218.6	52.98	P47738_ANYLSQALQAGTVWINCYDVFGAQSPFGGYK_3+_F2
1173.22	1229.6	52.98	P47738_ANYLSQALQAGTVWINCYDVFGAQSPFGGYK_3+_F3
938.142	956.5	52.44	P47738_HEPVGVCGQIIPWNFPLLMQAWK_3+_F1
938.142	1056.5	52.44	P47738_HEPVGVCGQIIPWNFPLLMQAWK_3+_F2
938.142	1133.6	52.44	P47738_HEPVGVCGQIIPWNFPLLMQAWK_3+_F3
703.858	765.9	52.44	P47738_HEPVGVCGQIIPWNFPLLMQAWK_4+_F1
703.858	822.4	52.44	P47738_HEPVGVCGQIIPWNFPLLMQAWK_4+_F2
703.858	986.5	52.44	P47738_HEPVGVCGQIIPWNFPLLMQAWK_4+_F3
576.777	617.3	14.52	P47738_LLCGGGAAADR_2+_F1
576.777	674.3	14.52	P47738_LLCGGGAAADR_2+_F2
576.777	926.4	14.52	P47738_LLCGGGAAADR_2+_F3
656.324	791.4	28.2	P26443_CAVVDVPFGGAK_2+_F1
656.324	889.5	28.2	P26443_CAVVDVPFGGAK_2+_F2
656.324	988.5	28.2	P26443_CAVVDVPFGGAK_2+_F3
1027.24	1149.6	37.13	P26443_EMSWIADTYASTIGHYDINAHACVTGKPISQGGIHGR_4+_F1
1027.24	1206.7	37.13	P26443_EMSWIADTYASTIGHYDINAHACVTGKPISQGGIHGR_4+_F2
1027.24	1222.1	37.13	P26443_EMSWIADTYASTIGHYDINAHACVTGKPISQGGIHGR_4+_F3
662.705	816.4	33.43	P26443_IIKPCNHVLSLSFPIR_3+_F1
662.705	880.5	33.43	P26443_IIKPCNHVLSLSFPIR_3+_F2
662.705	932.6	33.43	P26443_IIKPCNHVLSLSFPIR_3+_F3
497.28	532.2	33.45	P26443_IIKPCNHVLSLSFPIR_4+_F1
497.28	619.4	33.45	P26443_IIKPCNHVLSLSFPIR_4+_F2
497.28	727.9	33.45	P26443_IIKPCNHVLSLSFPIR_4+_F3
731.69	856.4	34.93	P11352_GLVVLGFPCNQFGHQENGK_3+_F1
731.69	912.9	34.93	P11352_GLVVLGFPCNQFGHQENGK_3+_F2
731.69	962.4	34.93	P11352_GLVVLGFPCNQFGHQENGK_3+_F3
643.324	710.3	33.55	P11352_YIIWSPVCR_2+_F1
643.324	896.4	33.55	P11352_YIIWSPVCR_2+_F2
643.324	1009.5	33.55	P11352_YIIWSPVCR_2+_F3
429.218	526.2	33.55	P11352_YIIWSPVCR_3+_F1
429.218	623.3	33.55	P11352_YIIWSPVCR_3+_F2
429.218	710.3	33.55	P11352_YIIWSPVCR_3+_F3
580.751	736.4	12.94	Q91X83_TACYGHFGR_2+_F1
580.751	988.4	12.94	Q91X83_TACYGHFGR_2+_F2
580.751	1059.4	12.94	Q91X83_TACYGHFGR_2+_F3
387.503	494.7	12.94	Q91X83_TACYGHFGR_3+_F1
387.503	573.3	12.94	Q91X83_TACYGHFGR_3+_F2
387.503	736.4	12.94	Q91X83_TACYGHFGR_3+_F3
621.805	700.4	20.32	P35700_HGEVCPAGWKPGSDTIKPDVNK_4+_F1
621.805	900.4	20.32	P35700_HGEVCPAGWKPGSDTIKPDVNK_4+_F2
621.805	1086.4	20.32	P35700_HGEVCPAGWKPGSDTIKPDVNK_4+_F3
497.645	572.3	20.3	P35700_HGEVCPAGWKPGSDTIKPDVNK_5+_F1
497.645	700.4	20.3	P35700_HGEVCPAGWKPGSDTIKPDVNK_5+_F2
497.645	813.5	20.3	P35700_HGEVCPAGWKPGSDTIKPDVNK_5+_F3
1062.52	1110.5	54.66	P35700_YVVFFFYPLDFTFVCPTEIIAFSDR_3+_F1
1062.52	1148.6	54.66	P35700_YVVFFFYPLDFTFVCPTEIIAFSDR_3+_F2
1062.52	1239.6	54.66	P35700_YVVFFFYPLDFTFVCPTEIIAFSDR_3+_F3
453.76	512.3	26.92	P60843_AILPCIK_2+_F1
453.76	609.3	26.92	P60843_AILPCIK_2+_F2
453.76	722.4	26.92	P60843_AILPCIK_2+_F3
833.069	888.5	32.42	Q63836_P17563_FLHDPSATQGFVGCALSSNIQR_3+_F1
833.069	1054.5	32.42	Q63836_P17563_FLHDPSATQGFVGCALSSNIQR_3+_F2
833.069	1197.6	32.42	Q63836_P17563_FLHDPSATQGFVGCALSSNIQR_3+_F3
625.054	704.4	32.42	Q63836_P17563_FLHDPSATQGFVGCALSSNIQR_3+_F1
625.054	817.5	32.42	Q63836_P17563_FLHDPSATQGFVGCALSSNIQR_3+_F2
625.054	888.5	32.42	Q63836_P17563_FLHDPSATQGFVGCALSSNIQR_3+_F3
573.737	709.3	11.77	Q64442_HNADFCYK_2+_F1
573.737	895.4	11.77	Q64442_HNADFCYK_2+_F2
573.737	1009.4	11.77	Q64442_HNADFCYK_2+_F3
740.323	847.4	21.91	Q64442_MHSVGICGSDVHYWEHGR_3+_F1
740.323	975.9	21.91	Q64442_MHSVGICGSDVHYWEHGR_3+_F2
740.323	1083.5	21.91	Q64442_MHSVGICGSDVHYWEHGR_3+_F3
938.525	945.5	47.91	Q64442_VLVCGAGPVGMVTLLVAK_2+_F1
938.525	1127.7	47.91	Q64442_VLVCGAGPVGMVTLLVAK_2+_F2
938.525	1184.7	47.91	Q64442_VLVCGAGPVGMVTLLVAK_2+_F3
626.019	644.4	47.91	Q64442_VLVCGAGPVGMVTLLVAK_3+_F1
626.019	743.5	47.91	Q64442_VLVCGAGPVGMVTLLVAK_3+_F2
626.019	931.6	47.91	Q64442_VLVCGAGPVGMVTLLVAK_3+_F3
932.925	1048.6	42.95	Q64442_YCNTWPMAISMLASK_2+_F1
932.925	1219.5	42.95	Q64442_YCNTWPMAISMLASK_2+_F2
932.925	1234.6	42.95	Q64442_YCNTWPMAISMLASK_2+_F3
622.286	749.4	42.95	Q64442_YCNTWPMAISMLASK_3+_F1
622.286	820.5	42.95	Q64442_YCNTWPMAISMLASK_3+_F2
622.286	1048.6	42.95	Q64442_YCNTWPMAISMLASK_3+_F3
1041.85	1089.5	54.54	P20108_YLVLFFYPLDFTFVCPTEIVAFSDK_3+_F1
1041.85	1106.6	54.54	P20108_YLVLFFYPLDFTFVCPTEIVAFSDK_3+_F2
1041.85	1358.6	54.54	P20108_YLVLFFYPLDFTFVCPTEIVAFSDK_3+_F3
657.307	842.4	23.07	P25688_HVHAFIHTPTGTHFCEVEQMR_4+_F1
657.307	1043.4	23.07	P25688_HVHAFIHTPTGTHFCEVEQMR_4+_F2
657.307	1190.5	23.07	P25688_HVHAFIHTPTGTHFCEVEQMR_4+_F3
920.428	1042.5	52.58	P25688_NIETFAMNICEHFLSSFNHVTR_3+_F1
920.428	1078	52.58	P25688_NIETFAMNICEHFLSSFNHVTR_3+_F2
920.428	1202.1	52.58	P25688_NIETFAMNICEHFLSSFNHVTR_3+_F3
1005.73	1105.5	47.87	Q8R0Y6_EGATLVCGGNQVPRPGFFFQPTVFTDVEDHMYIAK_4+_F1
1005.73	1179.5	47.87	Q8R0Y6_EGATLVCGGNQVPRPGFFFQPTVFTDVEDHMYIAK_4+_F2
1005.73	1220.6	47.87	Q8R0Y6_EGATLVCGGNQVPRPGFFFQPTVFTDVEDHMYIAK_4+_F3
894.449	1005.5	53.63	Q8R0Y6_EPVGVCGIVIPWNYPLMMLSWK_3+_F1
894.449	1168.6	53.63	Q8R0Y6_EPVGVCGIVIPWNYPLMMLSWK_3+_F2
894.449	1282.6	53.63	Q8R0Y6_EPVGVCGIVIPWNYPLMMLSWK_3+_F3
1087.06	1114.6	42.08	Q8R0Y6_IAVIGQSLFGQEVYCQLR_2+_F1
1087.06	1187.6	42.08	Q8R0Y6_IAVIGQSLFGQEVYCQLR_2+_F2
1087.06	1244.6	42.08	Q8R0Y6_IAVIGQSLFGQEVYCQLR_2+_F3
725.042	831.4	42.08	Q8R0Y6_IAVIGQSLFGQEVYCQLR_3+_F1
725.042	930.5	42.08	Q8R0Y6_IAVIGQSLFGQEVYCQLR_3+_F2
725.042	1059.5	42.08	Q8R0Y6_IAVIGQSLFGQEVYCQLR_3+_F3
799.4	927.4	38.29	Q8R0Y6_SPLIIFADCDLNK_2+_F1
799.4	1074.5	38.29	Q8R0Y6_SPLIIFADCDLNK_2+_F2
799.4	1187.5	38.29	Q8R0Y6_SPLIIFADCDLNK_2+_F3
867.488	961.1	35.9	Q8R0Y6_TAACLAAGNTVVIKPAQVTPLTALK_3+_F1
867.488	996.6	35.9	Q8R0Y6_TAACLAAGNTVVIKPAQVTPLTALK_3+_F2
867.488	1138.7	35.9	Q8R0Y6_TAACLAAGNTVVIKPAQVTPLTALK_3+_F3
650.867	740	35.9	Q8R0Y6_TAACLAAGNTVVIKPAQVTPLTALK_4+_F1
650.867	789.5	35.9	Q8R0Y6_TAACLAAGNTVVIKPAQVTPLTALK_4+_F2
650.867	1138.7	35.9	Q8R0Y6_TAACLAAGNTVVIKPAQVTPLTALK_4+_F3
714.82	828.4	19.27	P48678_AQNTWGCGSSLR_2+_F1
714.82	1014.4	19.27	P48678_AQNTWGCGSSLR_2+_F2
714.82	1115.5	19.27	P48678_AQNTWGCGSSLR_2+_F3
527.742	711.3	12.17	P09103_ITEFCHR_2+_F1
527.742	840.3	12.17	P09103_ITEFCHR_2+_F2
527.742	941.4	12.17	P09103_ITEFCHR_2+_F3
875.395	894.5	28.31	Q9D819_GISCMNTTVSESPFK_2+_F1
875.395	1056.4	28.31	Q9D819_GISCMNTTVSESPFK_2+_F2
875.395	1110.6	28.31	Q9D819_GISCMNTTVSESPFK_2+_F3
1010.01	333.2	42.52	Q9CQ62_AMTTFLSTLGAQCVIASR_2+_F1
1010.01	1053.5	42.52	Q9CQ62_AMTTFLSTLGAQCVIASR_2+_F2
1010.01	1166.6	42.52	Q9CQ62_AMTTFLSTLGAQCVIASR_2+_F3
673.673	925.5	42.52	Q9CQ62_AMTTFLSTLGAQCVIASR_3+_F1
673.673	996.5	42.52	Q9CQ62_AMTTFLSTLGAQCVIASR_3+_F2
673.673	1053.5	42.52	Q9CQ62_AMTTFLSTLGAQCVIASR_3+_F3
802.643	959.5	54.46	Q9CQ62_LGTMEELANLATFLCSDYASWINGAVIR_4+_F1
802.643	1033	54.46	Q9CQ62_LGTMEELANLATFLCSDYASWINGAVIR_4+_F2
802.643	1072.5	54.46	Q9CQ62_LGTMEELANLATFLCSDYASWINGAVIR_4+_F3
620.295	709.3	19.13	Q78JT3_ASFQPPVCNK_2+_F1
620.295	806.4	19.13	Q78JT3_ASFQPPVCNK_2+_F2
620.295	934.4	19.13	Q78JT3_ASFQPPVCNK_2+_F3
1024.5	764.4	39.78	Q9QXF8_LSYYPHCLASFTELVR_2+_F1
1024.5	1035.6	39.78	Q9QXF8_LSYYPHCLASFTELVR_2+_F2
1024.5	1126.5	39.78	Q9QXF8_LSYYPHCLASFTELVR_2+_F3
683.336	764.4	39.76	Q9QXF8_LSYYPHCLASFTELVR_3+_F1
683.336	851.5	39.76	Q9QXF8_LSYYPHCLASFTELVR_3+_F2
683.336	922.5	39.76	Q9QXF8_LSYYPHCLASFTELVR_3+_F3
793.398	861.5	33.39	O35490_AGASIVGVNCHFDPSVSLQTVK_3+_F1
793.398	940.5	33.39	O35490_AGASIVGVNCHFDPSVSLQTVK_3+_F2
793.398	990	33.39	O35490_AGASIVGVNCHFDPSVSLQTVK_3+_F3
595.301	675.4	33.39	O35490_AGASIVGVNCHFDPSVSLQTVK_4+_F1
595.301	774.5	33.39	O35490_AGASIVGVNCHFDPSVSLQTVK_4+_F2
595.301	958.6	33.39	O35490_AGASIVGVNCHFDPSVSLQTVK_4+_F3
1022.47	906.4	27.02	O35490_AYLMSQPLAYHTPDCGK_2+_F1
1022.47	1069.4	27.02	O35490_AYLMSQPLAYHTPDCGK_2+_F2
1022.47	1140.5	27.02	O35490_AYLMSQPLAYHTPDCGK_2+_F3
511.738	668.3	27.04	O35490_AYLMSQPLAYHTPDCGK_4+_F1
511.738	769.3	27.04	O35490_AYLMSQPLAYHTPDCGK_4+_F2
511.738	906.4	27.04	O35490_AYLMSQPLAYHTPDCGK_4+_F3
519.242	529.2	20.93	P50285_CIYFNTK_2+_F1
519.242	672.3	20.93	P50285_CIYFNTK_2+_F2
519.242	785.4	20.93	P50285_CIYFNTK_2+_F3
924.964	776.4	40.47	Q80XN0_AILITGCDSGFGFSLAK_2+_F1
924.964	832.9	40.47	Q80XN0_AILITGCDSGFGFSLAK_2+_F2
924.964	1028.5	40.47	Q80XN0_AILITGCDSGFGFSLAK_2+_F3
667.835	700.3	42.91	Q80XN0_GFLVFAGCLMK_2+_F1
667.835	918.4	42.91	Q80XN0_GFLVFAGCLMK_2+_F2
667.835	1017.5	42.91	Q80XN0_GFLVFAGCLMK_2+_F3
480.728	613.3	14.48	Q80XN0_SPYCITK_2+_F1
480.728	776.4	14.48	Q80XN0_SPYCITK_2+_F2
480.728	873.4	14.48	Q80XN0_SPYCITK_2+_F3
629.293	835.4	10.36	Q9DD20_HIGDGCHLTR_2+_F1
629.293	1007.4	10.36	Q9DD20_HIGDGCHLTR_2+_F2
629.293	1120.5	10.36	Q9DD20_HIGDGCHLTR_2+_F3
612.673	843.5	38.14	Q91YQ5_VACITEQVLTLVNKR_3+_F1
612.673	869	38.14	Q91YQ5_VACITEQVLTLVNKR_3+_F2
612.673	1070.7	38.14	Q91YQ5_VACITEQVLTLVNKR_3+_F3
947.433	982.5	41.37	P10649_MQLIMLCYNPDFEK_2+_F1
947.433	1145.5	41.37	P10649_MQLIMLCYNPDFEK_2+_F2
947.433	1164.5	41.37	P10649_MQLIMLCYNPDFEK_2+_F3
954.304	978.5	54.56	P19157_AFIVGDQISFADYNLLDLLLIHQVLAPGCLDNFPLLSAYVAR_5+_F1
954.304	989.6	54.56	P19157_AFIVGDQISFADYNLLDLLLIHQVLAPGCLDNFPLLSAYVAR_5+_F2
954.304	1035	54.56	P19157_AFIVGDQISFADYNLLDLLLIHQVLAPGCLDNFPLLSAYVAR_5+_F3
1192.63	666.4	54.56	P19157_AFIVGDQISFADYNLLDLLLIHQVLAPGCLDNFPLLSAYVAR_4+_F1
1192.63	844.5	54.56	P19157_AFIVGDQISFADYNLLDLLLIHQVLAPGCLDNFPLLSAYVAR_4+_F2
1192.63	989.6	54.56	P19157_AFIVGDQISFADYNLLDLLLIHQVLAPGCLDNFPLLSAYVAR_4+_F3
1004.51	1073.5	51.79	P19157_EEVVTIDTWMQGLLKPTCLYGQLPK_3+_F1
1004.51	1113.6	51.79	P19157_EEVVTIDTWMQGLLKPTCLYGQLPK_3+_F2
1004.51	1171.6	51.79	P19157_EEVVTIDTWMQGLLKPTCLYGQLPK_3+_F3
