# Supplementary material for: Protein Targets of Acetaminophen Covalent Binding in Rat and Mouse Liver Studied by LC-MS/MS
Source: Front Chem. 2021 Aug 20;9:736788. doi: 10.3389/fchem.2021.736788 (PMC8417805; doi:10.3389/fchem.2021.736788)
Supplement: Supplementary file 2 [file Table3.XLSX]

## Sheet: A - Rat
Target Information Source	Gene	Accession	Name	Peptide	Theor MW	z	RT in HP-CAM Control
TPDB	Decr1	Q64591	2,4-dienoyl-CoA reductase, mitochondrial	AMTTFLSSLGAQCVIASR	2003.98	2.3	42
TPDB	Decr1	Q64591	2,4-dienoyl-CoA reductase, mitochondrial	LGTVEELANLATFLCSDYASWINGAVIR	3174.57	3.4	54.39
TPDB	Haao	P46953	3-hydroxyanthranilate 3,4-dioxygenase	ASFQPPVCNK	1238.58	2.3	18.93
TPDB	Haao	P46953	3-hydroxyanthranilate 3,4-dioxygenase	VTMGGQCVALAPDDSLLVPAGFSYMWER	3161.47	3.4	51.46
IDA-HRMS/MS (this study)	Acaa1a	P21775	3-ketoacyl-CoA thiolase A, peroxisomal	QCSSGLQAVANIAGGIR	1792.89	3	34.55
IDA-HRMS/MS (this study)	Akr1c9	P23457	3-α-hydroxysteroid dehydrogenase	SIGVSNFNCR	1244.56	2	21.2
TPDB	Aldh2	P11884	Aldehyde dehydrogenase, mitochondrial	ANYLSQALQAGTVWINCYDVFGAQSPFGGYK	3516.64	3.4	52.98
TPDB	Aldh2	P11884	Aldehyde dehydrogenase, mitochondrial	HEPVGVCGQIIPWNFPLLMQAWK	2811.4	3.4	52.44
TPDB	Aldh2	P11884	Aldehyde dehydrogenase, mitochondrial	LLCGGGAAADR	1151.54	2.3	14.14
TPDB	Atp5f1a	P15999	ATP synthase subunit alpha, mitochondrial	LYCIYVAIGQK	1418.73	2	33.6
TPDB	Atp5f1a	P15999	ATP synthase subunit alpha, mitochondrial	YTIVVSATASDAAPLQYLAPYSGCSMGEYFR	3479.61	3.4	48.51
IDA-HRMS/MS (this study)	Acly	P16638	ATP-citrate synthase	YICTTSAIQNR	1417.67	2	17.73
IDA-HRMS/MS (this study)	Upb1	Q03248	Beta-ureidopropionase	CPQIVR	863.432	2	13.75
TPDB	Bhmt	O09171	Betaine-homocysteine S-methyltransferase 1	AGAAIVGVNCHFDPSTSLQTIK	2377.17	2.3.4	32.72
TPDB	Bhmt	O09171	Betaine-homocysteine S-methyltransferase 1	QVADEGDALVAGGVSQTPSYLSCK	2543.19	3	31.28
TPDB	Bhmt	O09171	Betaine-homocysteine S-methyltransferase 1	VNEAACDIAR	1209.54	2	13.92
IDA-HRMS/MS (this study, in mouse)	Ccin	Q5XI58	Calicin	IHCNDFLIK	1250.61	2	49.83
TPDB	Calr	P18418	Calreticulin	DMHGDSEYNIMFGPDICGPGTK	2532.04	3	35.17
TPDB	Calr	P18418	Calreticulin	HEQNIDCGGGYVK	1567.67	2.3	12.82
IDA-HRMS/MS (this study, in mouse)	Ca3	P14141	Carbonic anhydrase 3	EAPFNHFDPSC(CAM)LFPACR	2155.92	3	N/A	not in MRM method
previous work (in vitro)	Cyp2c6	P05178	Cytochrome P450 2C6	FIDLIPTNLPHAVTCDIK	2158.11	3	40.6
IDA-HRMS/MS (this study)	Cyp2c7	P05179	Cytochrome P450 2C7	FINFVPTNLPHAVTCDIK	2177.1	3	38.14
TPDB	Aldh1l1	P28037	Cytosolic 10-formyltetrahydrofolate dehydrogenase	CPQSEEGATYEGIQK	1787.77	2	15.38
TPDB	Aldh1l1	P28037	Cytosolic 10-formyltetrahydrofolate dehydrogenase	ECEVLPDDTVSTLYNR	2001.9	2.3	31.09
TPDB	Aldh1l1	P28037	Cytosolic 10-formyltetrahydrofolate dehydrogenase	EGATLVCGGNQVPRPGFFFQPTVFTDVEDHMYIAK	4018.9	4	48.02
TPDB	Aldh1l1	P28037	Cytosolic 10-formyltetrahydrofolate dehydrogenase	EPVGVCGIVIPWNYPLMMLSWK	2680.33	3	53.62
TPDB	Aldh1l1	P28037	Cytosolic 10-formyltetrahydrofolate dehydrogenase	GEDDESECVINYVEK	1876.77	3	28.86
TPDB	Aldh1l1	P28037	Cytosolic 10-formyltetrahydrofolate dehydrogenase	GENCIAAGR	1038.46	2	10.49
TPDB	Aldh1l1	P28037	Cytosolic 10-formyltetrahydrofolate dehydrogenase	IAVIGQSLFGQEVYCQLR	2172.1	2	42.1
TPDB	Aldh1l1	P28037	Cytosolic 10-formyltetrahydrofolate dehydrogenase	LVEYCQR	1058.49	2	13.41
TPDB	Aldh1l1	P28037	Cytosolic 10-formyltetrahydrofolate dehydrogenase	SCALSNVK	969.459	2	13.8
TPDB	Aldh1l1	P28037	Cytosolic 10-formyltetrahydrofolate dehydrogenase	SPLIIFADCDLNK	1596.79	2.3	38.23
TPDB	Aldh1l1	P28037	Cytosolic 10-formyltetrahydrofolate dehydrogenase	TAACLAAGNTVVIKPAQVTPLTALK	2599.44	3.4	35.89
TPDB	Aldh1l1	P28037	Cytosolic 10-formyltetrahydrofolate dehydrogenase	TYNTINPTDGSVICQVSLAQVSDVDK	2915.39	3	38.63
TPDB	Aldh1l1	P28037	Cytosolic 10-formyltetrahydrofolate dehydrogenase	YFAGWCDK	1137.46	2	24.25
TPDB	Aldh1l1	P28037	Cytosolic 10-formyltetrahydrofolate dehydrogenase	YQALGAELNVLPFCSQFIPMEVINAPR	3168.58	3	52.58
TPDB	Bdh1	P29147	D-beta-hydroxybutyrate dehydrogenase, mitochondrial	AVLVTGCDSGFGFSLAK	1819.88	2.3	37.23
TPDB	Bdh1	P29147	D-beta-hydroxybutyrate dehydrogenase, mitochondrial	FGVEAFSDCLR	1391.62	2.3	33.62
TPDB	Bdh1	P29147	D-beta-hydroxybutyrate dehydrogenase, mitochondrial	GFLVFAGCLLK	1315.7	2.3	44.84
TPDB	Bdh1	P29147	D-beta-hydroxybutyrate dehydrogenase, mitochondrial	METYCNSGSTDTSSVINAVTHALTAATPYTR	3410.54	3.4	47.65
TPDB	Bdh1	P29147	D-beta-hydroxybutyrate dehydrogenase, mitochondrial	TIQLNVCNSEEVEK	1753.82	2	24.08
TPDB	Fmo1	P36365	Dimethylaniline monooxygenase [N-oxide-forming] 1	CIYFNTK	1036.47	2	20.7
TPDB	Fmo1	P36365	Dimethylaniline monooxygenase [N-oxide-forming] 1	LALSIFFGPCTPYHFR	2016.99	3	45.12
TPDB	Fmo1	P36365	Dimethylaniline monooxygenase [N-oxide-forming] 1	SCDLGGLWR	1154.52	2	30.55
TPDB	Fmo1	P36365	Dimethylaniline monooxygenase [N-oxide-forming] 1	VCSITK	798.395	2	8.95
IDA-HRMS/MS (this study)	Rpn1	P07153	Dolichyl-diphosphooligosaccharide-protein glycosyltransferase subunit 1	VACITEQVLTLVNKR	1835	3	38.03
TPDB	Hsp90b1	Q66HD0	Endoplasmin	LTESPCALVASQYGWSGNMER	2447.09	2.3	37.68
IDA-HRMS/MS (this study)	N/A	P56571	ES1 protein homolog, mitochondrial	C(CAM)CIAPVLAAK	1193.59	2	N/A
IDA-HRMS/MS (site from this study), tryptic peptide	N/A	P56571	ES1 protein homolog, mitochondrial	KPIGLC(CAM)CIAPVLAAK	1701.93	3	N/A
IDA-HRMS/MS (this study)	Ste/Ste2 Sult1e1	P49889	Estrogen sulfotransferase	NNPCTNYSMLPETMIDLK	2231.99	2.3	39.2
IDA-HRMS/MS (this study, in mouse)	Fa2h	Q2LAM0	Fatty acid 2-hydroxylase	LAAGACWVR	1094.53	1	48.626
IDA-HRMS/MS (this study)	Ftcd	O88618	Formimidoyltransferase-cyclodeaminase	TCALQEGLR	1138.54	2	20.72
TPDB	Glud1	P10860	Glutamate dehydrogenase 1, mitochondrial	CAVVDVPFGGAK	1310.63	2.3	27.97
TPDB	Glud1	P10860	Glutamate dehydrogenase 1, mitochondrial	CVGVGESDGSIWNPDGIDPK	2192.97	2.3	32.4
TPDB	Glud1	P10860	Glutamate dehydrogenase 1, mitochondrial	EMSWIADTYASTIGHYDINAHACVTGKPISQGGIHGR	4104.92	4.6.7	36.79
TPDB	Glud1	P10860	Glutamate dehydrogenase 1, mitochondrial	IIKPCNHVLSLSFPIR	1985.09	2.3.4	33.48
TPDB	Glud1	P10860	Glutamate dehydrogenase 1, mitochondrial	VYEGSILEADCDILIPAASEK	2384.15	2.3	40.74
TPDB (tryptic peptide, site based on IDA-HRMS/MS in mouse)	Glul	P09606	Glutamine synthetase	CIEEAIDK	1068.48	2	16.25
TPDB	Gpx1	P04041	Glutathione peroxidase 1	CEVNGEK	926.38	2	3.88
TPDB	Gpx1	P04041	Glutathione peroxidase 1	GLVVLGFPCNQFGHQENGK	2192.05	3	34.7
TPDB	Gpx1	P04041	Glutathione peroxidase 1	YIIWSPVCR	1284.63	2.3	33.33
previous work (in vitro)	Gsta1	P00502	Glutathione S-transferase alpha-1	ALIDMYTEGILDLTEMIMQLVICPPDQK	3341.63	3.4	56.48
previous work (in vitro)	Gsta3	P04904	Glutathione S-transferase alpha-1	CVESAVK	883.411	2	8.44
previous work (in vitro)	Gsta4	P14942	Glutathione S-transferase alpha-1	DGCLLFGQVPLVEIDGMLLTQTR	2666.34	3	53.13
previous work (in vitro)	Gstm1	P04905	Glutathione S-transferase Mu 1	CLDAFPNLK	1168.56	2.3	29.25
previous work (in vitro)	Gstm1	P04905	Glutathione S-transferase Mu 1	HHLCGETEEER	1487.61	2.3	4.49
previous work (in vitro)	Gstm1	P04905	Glutathione S-transferase Mu 1	MQLIMLCYNPDFEK	1892.85	2.3	41.18
previous work (in vitro)	Gstm2	P08010	Glutathione S-transferase Mu 2	CLDAFPNLK	1168.56	2	29.25
previous work (in vitro)	Gstm2	P08010	Glutathione S-transferase Mu 2	HNLCGETEEER	1464.59	2	8.67
previous work (in vitro)	Gstp1	P04906	Glutathione S-transferase P	STCLYGQLPK	1257.61	2	23.92
TPDB	Gapdh	P04797	Glyceraldehyde-3-phosphate dehydrogenase	GILGYTEDQVVSCDFNSNSHSSTFDAGAGIALNDNFVK	4140.86	4	42.28
TPDB	Gapdh	P04797	Glyceraldehyde-3-phosphate dehydrogenase	VPTPNVSVVDLTCR	1647.83	2.3	31.91
TPDB	Gnmt	P13255	Glycine N-methyltransferase	LSYYPHCLASFTELVQEAFGGR	2636.24	3	52.45
TPDB	Gnmt	P13255	Glycine N-methyltransferase	NYDYILSTGCAPPGK	1746.79	2.3	27.65
IDA-HRMS/MS (this study)	Kyat3	Q58FK9	Kynurenine-oxoglutarate transaminase 3	ALSCLYGK	1002.48	2	19.55
TPDB	Mif	P30904	Macrophage migration inhibitory factor	LLCGLLSDR	1137.59	2.3	31.91
IDA-HRMS/MS (this study)	Gstz1	P57113	Maleylacetoacetate isomerase	ALLALEAFQVSHPCR	1802.91	3	35.15
TPDB	Selenbp1	Q8VIF7	Methanethiol oxidase	CGPGYATPLEAMK	1485.66	2	26.8
TPDB	Selenbp1	Q8VIF7	Methanethiol oxidase	EEIVYLPCIYR	1545.75	2.3	37.38
TPDB	Selenbp1	Q8VIF7	Methanethiol oxidase	FLHDPDATQGFVGCALSSNIQR	2524.18	3.4	33.09
TPDB	Selenbp1	Q8VIF7	Methanethiol oxidase	GGSVQVLEDQELTCQPEPLVVK	2516.25	3	34.61
TPDB	Mettl7b	Q562C4	Methyltransferase-like protein 7B	VTCVDPNPNFEK	1510.68	2	19.9
previous work (in vitro)	Mgst1	P08011	Microsomal glutathione S-transferase 1	VFANPEDCAGFGK	1502.65	2	24.8
IDA-HRMS/MS (this study, in mouse)	Pmpcb	Q03346	Mitochondrial-processing peptidase subunit beta	IVLAAAGGVCHNELLELAK	2069.1	3	36.45
TPDB	Prdx1	Q63716	Peroxiredoxin-1	HGEVCPAGWKPGSDTIKPDVNK	2483.19	3.4.5	19.9
TPDB	Prdx1	Q63716	Peroxiredoxin-1	YVVFFFYPLDFTFVCPTEIIAFSDR	3184.53	3	54.66
TPDB	P4hb	P04785	Protein disulfide-isomerase	ITQFCHHFLEGK	1607.76	2	21.91
TPDB	Pdia3	P11598	Protein disulfide-isomerase A3	FIQESIFGLCPHMTEDNK	2257.02	3	36.47
IDA-HRMS/MS (this study)	Park7	O88767	Protein/nucleic acid deglycase DJ-1	GLIAAICAGPTALLAHEVGFGC(CAM)K	2417.22	3	N/A	not in MRM method
TPDB	Aldh1a1	P51647	Retinal dehydrogenase 1	EPIGVCGQIIPWNFPLLMFIWK	2749.42	3	54.75
TPDB	Aldh1a1	P51647	Retinal dehydrogenase 1	IGPALSCGNTVVVKPAEQTPLTALHMASLIK	3307.77	4	41.23
TPDB	Aldh1a1	P51647	Retinal dehydrogenase 1	LECGGGR	839.36	2	4.58
TPDB	Aldh1a1	P51647	Retinal dehydrogenase 1	YCAGWADK	1061.43	2	15.84
TPDB	Mat1a	P13444	S-adenosylmethionine synthase isoform type-1	ICDQISDAVLDAHLK	1788.87	2.3.4	30.37
TPDB	Mat1a	P13444	S-adenosylmethionine synthase isoform type-1	TACYGHFGR	1159.49	2	12.9
TPDB	Mat1a	P13444	S-adenosylmethionine synthase isoform type-1	TGMVLLCGEITSMAMIDYQR	2380.09	3	47.61
TPDB	Sord	P27867	Sorbitol dehydrogenase	CDPNDQNP	1050.37	2	6.81
TPDB	Sord	P27867	Sorbitol dehydrogenase	YCNTWPMAVSMLASK	1849.82	2.3	40.32
TPDB	Sord	P27867	Sorbitol dehydrogenase	VLVCGAGPIGIVTLLVAK	1871.1	2.3	52.39
TPDB	Sord	P27867	Sorbitol dehydrogenase	HSADFCYK	1118.45	2.3	11.38
TPDB	Sord	P27867	Sorbitol dehydrogenase	MHSVGICGSDVHYWEHGR	2217.95	3.4	21.94
IDA-HRMS/MS (this study)	Sult1a1	P17988	Sulfotransferase 1A1	MKENCMTNYTTIPTEIMDHNVSPFMR	3251.42	4	40.12
IDA-HRMS/MS (this study)	Txn	P11232	Thioredoxin	CMPTFQFYK	1312.56	2	31.27
TPDB	Prdx3	Q9Z0V6	Thioredoxin-dependent peroxide reductase, mitochondrial	AFQFVETHGEVCPANWTPESPTIKPSPTASK	3504.67	4	33.31
TPDB	Prdx3	Q9Z0V6	Thioredoxin-dependent peroxide reductase, mitochondrial	ANEFHDVNCEVVAVSVDSHFSHLAWINTPR	3541.65	5	40.54
TPDB	Prdx3	Q9Z0V6	Thioredoxin-dependent peroxide reductase, mitochondrial	YLVLFFYPLDFTFVCPTEIVAFSDK	3122.54	3	54.53
IDA-HRMS/MS (this study)	Tpi1	P48500	Triosephosphate isomerase	CLGELICTLNAAK	1645.78	2	38.81
IDA-HRMS/MS (this study)	Tpi1	P48500	Triosephosphate isomerase	CLGELIC(CAM)TLNAAK	1553.76	2	N/A	not in MRM method
TPDB	Uox	P09118	Uricase	HVHAFIHTPTGTHFCDVEQVR	2579.21	3.4.5	22.36
TPDB ( & IDA-HRMS/MS (this study))	Uox	P09118	Uricase	SIETFAMNICEHFLSSFSHVTR	2704.24	3.4	52.68

## Sheet: B - Mouse
Target Information Source	Gene	Accession	Name	Peptide	Theor MW	z	RT in HP-CAM Control
TPDB	Decr1	Q9CQ62	2,4-dienoyl-CoA reductase, mitochondrial	AMTTFLSTLGAQCVIASR	2018	2.3	42.52
TPDB	Decr1	Q9CQ62	2,4-dienoyl-CoA reductase, mitochondrial	LGTMEELANLATFLCSDYASWINGAVIR	3206.54	3.4	54.46
TPDB	Haao	Q78JT3	3-hydroxyanthranilate 3,4-dioxygenase	ASFQPPVCNK	1238.58	2.3	19.21
TPDB	Haao	Q78JT3	3-hydroxyanthranilate 3,4-dioxygenase	VTMGGQCIALAPDDSLLVPAGTSYVWER	3097.49	3	45.79
IDA-HRMS/MS (this study, in rat)	Acaa1a/b	Q921H8/Q8VCH0	3-ketoacyl-CoA thiolase A/B, peroxisomal	QCSSGLQAVANIAGGIR	1792.89	3	34.55
IDA-HRMS/MS (this study)	Urah	Q9CRB3	5-hydroxyisourate hydrolase	LSRLEAPCQQWMELR	2007.97	3	N/A
IDA-HRMS/MS (this study)	Urah	Q9CRB3	5-hydroxyisourate hydrolase	LEAPCQQWMELR	1651.75	2	35
TPDB	Aldh2	P47738	Aldehyde dehydrogenase, mitochondrial	ANYLSQALQAGTVWINCYDVFGAQSPFGGYK	3516.64	3	52.98
TPDB	Aldh2	P47738	Aldehyde dehydrogenase, mitochondrial	HEPVGVCGQIIPWNFPLLMQAWK	2811.4	3.4	52.44
TPDB	Aldh2	P47738	Aldehyde dehydrogenase, mitochondrial	LLCGGGAAADR	1151.54	2	13.85
TPDB	Atp5f1a	Q03265	ATP synthase subunit alpha, mitochondrial	YTIVVSATASDAAPLQYLAPYSGCSMGEYFR	3479.61	3.4	48.5
TPDB	Atp5f1a	Q03265	ATP synthase subunit alpha, mitochondrial	LYCIYVAIGQK	1418.73	3	33.4
IDA-HRMS/MS (this study, in rat)	Acly	Q91V92	ATP-citrate synthase	YICTTSAIQNR	1417.67	2	17.73
IDA-HRMS/MS (this study, in rat)	Upb1	Q8VC97	Beta-ureidopropionase	CPQIVR	863.432	2	13.75
TPDB	Bhmt	O35490	Betaine-homocysteine homocysteine S-methyltransferase 1	AGASIVGVNCHFDPSVSLQTVK	2377.17	2.3.4	33.14
TPDB	Bhmt	O35490	Betaine-homocysteine homocysteine S-methyltransferase 1	AYLMSQPLAYHTPDCGK	2042.92	2.3.4	27.02
TPDB	Bhmt	O35490	Betaine—homocysteine homocysteine S-methyltransferase 1	QVADEGDALVAGGVSQTPSYLSCK	2543.19	3	31.5
TPDB	Bhmt	O35490	Betaine-homocysteine homocysteine S-methyltransferase 1	VNEAACDIAR	1209.54	2	14.13
IDA-HRMS/MS (this study)	Ccin	Q8CDE2	Calicin	IHCNDFLIK	1250.61	2	49.83
TPDB	Calr	P14211	Calreticulin	DMHGDSEYNIMFGPDICGPGTK	2532.04	3	34.7
TPDB	Calr	P14211	Calreticulin	HEQNIDCGGGYVK	1567.67	2.3	13
IDA-HRMS/MS (this study)	Ca3	P16015	Carbonic anhydrase 3	EAPFTHFDPSC(CAM)LFPACR	2142.93	3	N/A	not in MRM method
IDA-HRMS/MS (this study)	Cyp2c29	Q64458	Cytochrome P450 2C29	FIDLLPTSLPHAVTCDIK	2131.1	3	41
TPDB	Aldh1l1	Q8R0Y6	Cytosolic 10-formyltetrahydrofolate dehydrogenase	ECDVLPDDTVSTLYNR	1987.88	2	31.35
TPDB	Aldh1l1	Q8R0Y6	Cytosolic 10-formyltetrahydrofolate dehydrogenase	EGATLVCGGNQVPRPGFFFQPTVFTDVEDHMYIAK	4018.9	4	47.74
TPDB	Aldh1l1	Q8R0Y6	Cytosolic 10-formyltetrahydrofolate dehydrogenase	EPVGVCGIVIPWNYPLMMLSWK	2680.33	3	53.63
TPDB	Aldh1l1	Q8R0Y6	Cytosolic 10-formyltetrahydrofolate dehydrogenase	GEDGESECVINYVEK	1818.76	2	27.36
TPDB	Aldh1l1	Q8R0Y6	Cytosolic 10-formyltetrahydrofolate dehydrogenase	GENCIAAGR	1038.46	2	9.9
TPDB	Aldh1l1	Q8R0Y6	Cytosolic 10-formyltetrahydrofolate dehydrogenase	IAVIGQSLFGQEVYCQLR	2172.1	2.3	42
TPDB	Aldh1l1	Q8R0Y6	Cytosolic 10-formyltetrahydrofolate dehydrogenase	LVEYCQR	1058.49	2	13.58
TPDB	Aldh1l1	Q8R0Y6	Cytosolic 10-formyltetrahydrofolate dehydrogenase	SCALSNVK	969.459	2	13.37
TPDB	Aldh1l1	Q8R0Y6	Cytosolic 10-formyltetrahydrofolate dehydrogenase	SPLIIFADCDLNK	1596.79	2.3	37.69
TPDB	Aldh1l1	Q8R0Y6	Cytosolic 10-formyltetrahydrofolate dehydrogenase	TAACLAAGNTVVIKPAQVTPLTALK	2599.44	3.4	36.11
TPDB	Aldh1l1	Q8R0Y6	Cytosolic 10-formyltetrahydrofolate dehydrogenase	TYSTINPTDGSVICQVSLAQVSDVDK	2888.38	3	38.58
TPDB	Aldh1l1	Q8R0Y6	Cytosolic 10-formyltetrahydrofolate dehydrogenase	VPGAWTEACGQK	1394.63	2	19.9
TPDB	Aldh1l1	Q8R0Y6	Cytosolic 10-formyltetrahydrofolate dehydrogenase	YFAGWCDK	1137.46	2	23.92
TPDB	Aldh1l1	Q8R0Y6	Cytosolic 10-formyltetrahydrofolate dehydrogenase	YQALGAELNVLPFCSQFIPMEVINAPR	3168.58	3	52.56
TPDB	Bdh1	Q80XN0	D-beta-hydroxybutyrate dehydrogenase, mitochondrial	AILITGCDSGFGFSLAK	1847.91	2.3	40.56
TPDB	Bdh1	Q80XN0	D-beta-hydroxybutyrate dehydrogenase, mitochondrial	FGIEAFSDCLR	1405.63	2.3	36.92
TPDB	Bdh1	Q80XN0	D-beta-hydroxybutyrate dehydrogenase, mitochondrial	GFLVFAGCLMK	1333.66	2	42.91
TPDB	Bdh1	Q80XN0	D-beta-hydroxybutyrate dehydrogenase, mitochondrial	METYCNSGSTDTSSVINAVTHALTAATPYTR	3410.54	3.4	47.82
TPDB	Bdh1	Q80XN0	D-beta-hydroxybutyrate dehydrogenase, mitochondrial	SPYCITK	959.442	2	14.48
TPDB	Bdh1	Q80XN0	D-beta-hydroxybutyrate dehydrogenase, mitochondrial	TIQLNVCNSEEVEK	1753.82	2	24.5
TPDB	Fmo1	P50285	Dimethylaniline monooxygenase [N-oxide-forming] 1	CIYFNTK	1036.47	2	20.93
TPDB	Fmo1	P50285	Dimethylaniline monooxygenase [N-oxide-forming] 1	VCSITK	798.395	2	8.85
IDA-HRMS/MS (this study, in rat)	Rpn1	Q91YQ5	Dolichyl-diphosphooligosaccharide-protein glycosyltransferase subunit 1	VACITEQVLTLVNKR	1835	3	38.03
TPDB	Hsp90b1	P08113	Endoplasmin	LTESPCALVASQYGWSGNMER	2447.09	2	37.91
TPDB	Eif4a1	P60843	Eukaryotic initiation factor 4A-I	AILPCIK	905.504	2	27.1
IDA-HRMS/MS (this study, in rat)	Ftcd	Q91XD4	Formimidoyltransferase-cyclodeaminase	ACALQEGLR	1108.53	2	19.8
IDA-HRMS/MS (this study)	Fa2h	Q5MPP0	Fatty acid 2-hydroxylase	LAAGACWVR	1094.53	1	48.626
TPDB	Glud1	P26443	Glutamate dehydrogenase 1, mitochondrial	CAVVDVPFGGAK	1310.63	2.3	27.7
TPDB	Glud1	P26443	Glutamate dehydrogenase 1, mitochondrial	CVGVGESDGSIWNPDGIDPK	2192.97	2.3	31.9
TPDB	Glud1	P26443	Glutamate dehydrogenase 1, mitochondrial	EMSWIADTYASTIGHYDINAHACVTGKPISQGGIHGR	4104.92	4.6	36.68
TPDB	Glud1	P26443	Glutamate dehydrogenase 1, mitochondrial	IIKPCNHVLSLSFPIR	1985.09	3.4	33.43
TPDB	Glud1	P26443	Glutamate dehydrogenase 1, mitochondrial	VYEGSILEADCDILIPAASEK	2384.15	2.3	40.5
IDA-HRMS/MS (this study)	Gatd3a	Q9D172	Glutamine amidotransferase-like class 1 domain-containing protein 3A, mitochondrial	KPIGLC(CAM)CIAPVLAAK	1701.93	3	N/A
IDA-HRMS/MS (this study)	Gatd3a	Q9D172	Glutamine amidotransferase-like class 1 domain-containing protein 3A, mitochondrial	C(CAM)CIAPVLAAK	1193.59	2	N/A
IDA-HRMS/MS (this study)	Glul	P15105	Glutamine synthetase	CIEEAIDKLSKR	1552.79	4	N/A	not in MRM method
IDA-HRMS/MS (tryptic peptide of above)	Glul	P15105	Glutamine synthetase	CIEEAIDK	1068.48	2	16.25
TPDB	Gpx1	P11352	Glutathione peroxidase 1	CEVNGEK	926.38	2	3.8
TPDB	Gpx1	P11352	Glutathione peroxidase 1	GLVVLGFPCNQFGHQENGK	2192.05	3	34.65
TPDB	Gpx1	P11352	Glutathione peroxidase 1	YIIWSPVCR	1284.63	2.3	33.73
previous work (in vitro)	Gstm1	P10649	Glutathione S-transferase Mu 1	CLDAFPNLR	1196.56	2.3	29.9
previous work (in vitro)	Gstm1	P10649	Glutathione S-transferase Mu 1	MQLIMLCYNPDFEK	1892.85	2.3	41.15
previous work (in vitro)	Gstm2	P15626	Glutathione S-transferase Mu 2	CLDAFPNLK	1168.56	2	28.82
previous work (in vitro)	Gstm3	P19639	Glutathione S-transferase Mu 3	CLDAFPNLR	1196.56	2.3	29.9
previous work (in vitro)	Gstm3	P19639	Glutathione S-transferase Mu 3	HNLCGETEEER	1464.59	2	8.9
previous work (in vitro)	Gstm7	Q80W21	Glutathione S-transferase Mu 7	CLDAFPNLK	1168.56	2	28.82
previous work (in vitro)	Gstm7	Q80W21	Glutathione S-transferase Mu 7	HNLCGETEEER	1464.59	2	8.9
previous work (in vitro)	Gstp1	P19157	Glutathione S-transferase P 1	AFIVGDQISFADYNLLDLLLIHQVLAPGCLDNFPLLSAYVAR	4766.48	4.5	54.56
previous work (in vitro)	Gstp1	P19157	Glutathione S-transferase P 1	EEVVTIDTWMQGLLKPTCLYGQLPK	3010.52	3.4	51.79
TPDB	Gapdh	P16858	Glyceraldehyde-3-phosphate dehydrogenase	AAICSGK	797.374	2	5.51
TPDB	Gapdh	P16858	Glyceraldehyde-3-phosphate dehydrogenase	GILGYTEDQVVSCDFNSNSHSSTFDAGAGIALNDNFVK	4140.86	4	42.06
TPDB	Gapdh	P16858	Glyceraldehyde-3-phosphate dehydrogenase	VPTPNVSVVDLTCR	1647.83	2.3	31.77
TPDB	Gnmt	Q9QXF8	Glycine N-methyltransferase	LSYYPHCLASFTELVR	2046.99	2.3	39.47
TPDB	Gnmt	Q9QXF8	Glycine N-methyltransferase	NYDYILSTGCAPPGK	1746.79	2	27.28
TPDB	Inmt	P40936	Indolethylamine N-methyltransferase	AIQDAGCQVLK	1293.64	2	20.1
TPDB	Ppa1	Q9D819	Inorganic pyrophosphatase	GISCMNTTVSESPFK	1748.77	2.3	27.95
IDA-HRMS/MS (this study, rat)	Kyat3	Q71RI9	Kynurenine-oxoglutarate transaminase 3	ALSCLYGK	1002.48	2	19.55
IDA-HRMS/MS (this study)	Ldha	P06151	L-lactate dehydrogenase A chain	IVSSKDYCVTANSK	1662.79	3	N/A	not in MRM method
TPDB	Mif	P34884	Macrophage migration inhibitory factor	LLCGLLSDR	1137.59	2	31.13
TPDB	Selenbp1	P17563	Methanethiol oxidase	CGPGYSTPLEAMK	1501.66	2	25.24
TPDB	Selenbp1	P17563	Methanethiol oxidase	EEIVYLPCIYR	1545.75	2.3	37.27
TPDB	Selenbp1	P17563	Methanethiol oxidase	FLHDPSATQGFVGCALSSNIQR	2496.19	3.4	32.12
TPDB	Selenbp1	P17563	Methanethiol oxidase	GGSVQVLEDQELTCQPEPLVVK	2516.25	3	34.68
TPDB	Mettl7b	Q9DD20	Methyltransferase-like protein 7B	HIGDGCHLTR	1256.57	2.3	10.15
TPDB	Mettl7b	Q9DD20	Methyltransferase-like protein 7B	VTCVDPNPNFEK	1510.68	2	20.4
previous work (in vitro)	Mgst1	Q91VS7	Microsomal glutathione S-transferase 1	VFANPEDCAGFGK	1502.65	2	24.8
IDA-HRMS/MS (this study)	Pmpcb	Q9CXT8	Mitochondrial-processing peptidase subunit beta	IVLAAAGGVCHNELLELAK	2069.1	3	36.45
TPDB	Prdx1	P35700	Peroxiredoxin-1	HGEVCPAGWKPGSDTIKPDVNK	2483.19	3.4.5	19.89
TPDB	Prdx1	P35700	Peroxiredoxin-1	YVVFFFYPLDFTFVCPTEIIAFSDR	3184.53	3	54.66
TPDB	Lmna	P48678	Prelamin-A/C	GSHCSGSGDPAEYNLR	1797.74	3	13.8
TPDB	Lmna	P48678	Prelamin-A/C	AQNTWGCGSSLR	1427.63	2	19.27
IDA-HRMS/MS (this study)	Cramp1	Q6PG95	Protein, cramped-like	KSSQELYGLICYGELR	2006.98	2	20.46
TPDB	P4hb	P09103	Protein disulfide-isomerase	EECPAVR	951.412	2	9.21
TPDB	P4hb	P09103	Protein disulfide-isomerase	ITEFCHR	1053.47	2	12.22
TPDB	Pdia3	P27773	Protein disulfide-isomerase A3	FIQDSIFGLCPHMTEDNK	2243	3	36.79
IDA-HRMS/MS (this study)	Park7	Q99LX0	Protein/nucleic acid deglycase DJ-1	GLIAAICAGPTALLAHEVGFGC(CAM)K	2417.22	3	N/A	not in MRM method
TPDB	Aldh1a1	P24549	Retinal dehydrogenase 1	VFANAYLSDLGGCIK	1718.83	2.3	36.8
TPDB (and IDA-HRMS/MS)	Aldh1a1	P24549	Retinal dehydrogenase 1	YCAGWADK	1061.43	2	15.8
TPDB	Aldh1a1	P24549	Retinal dehydrogenase 1	LECGGGR	839.36	2	5
TPDB	Aldh1a1	P24549	Retinal dehydrogenase 1	EPIGVCGQIIPWNFPMLMFIWK	2767.37	3	54.4
TPDB	Aldh1a1	P24549	Retinal dehydrogenase 1	IGPALSCGNTVVVKPAEQTPLTALHLASLIK	3289.81	3.4	43.1
TPDB	Mat1a	Q91X83	S-adenosylmethionine synthase isoform type-1	ICDQISDAVLDAHLK	1788.87	2.3	30.14
TPDB	Mat1a	Q91X83	S-adenosylmethionine synthase isoform type-1	TACYGHFGR	1159.49	2.3	12.94
TPDB	Mat1a	Q91X83	S-adenosylmethionine synthase isoform type-1	TGMVLLCGEITSVAMVDYQR	2334.11	3	45.06
TPDB (and IDA-HRMS/MS)	Selenbp2	Q63836	Selenium-binding protein 2	CGPGYPTPLEAMK	1511.68	2	27.38
TPDB	Selenbp2	Q63836	Selenium-binding protein 2	EEIVYLPCIYR	1545.75	2.3	37.27
TPDB	Selenbp2	Q63836	Selenium-binding protein 2	FLHDPSATQGFVGCALSSNIQR	2496.19	3.4	32.12
TPDB	Selenbp2	Q63836	Selenium-binding protein 2	GGSVQVLEDQELTCQPEPLVVK	2516.25	3	34.68
TPDB	Sord	Q64442	Sorbitol dehydrogenase	EVDEYCK	1033.41	2	9.76
TPDB	Sord	Q64442	Sorbitol dehydrogenase	MHSVGICGSDVHYWEHGR	2217.95	2.3.4	21.43
TPDB	Sord	Q64442	Sorbitol dehydrogenase	VLVCGAGPVGMVTLLVAK	1875.04	2	47.89
TPDB	Sord	Q64442	Sorbitol dehydrogenase	YCNTWPMAISMLASK	1863.84	2.3	42.72
IDA-HRMS/MS (this study, in rat)	Txn	P10639	Thioredoxin	CMPTFQFYK	1312.56	2	31.27
TPDB	Prdx3	P20108	Thioredoxin-dependent peroxide reductase, mitochondrial	AFQFVETHGEVCPANWTPESPTIKPSPTASK	3504.67	4	33.17
TPDB	Prdx3	P20108	Thioredoxin-dependent peroxide reductase, mitochondrial	YLVLFFYPLDFTFVCPTEIVAFSDK	3122.54	3	54.54
IDA-HRMS/MS (this study)	Tpi1	P17751	Triosephosphate isomerase	CLGELIC(CAM)TLNAANVPAGTEVVC(CAM)APPTAYIDFAR	3654.75	4	N/A	not in MRM method
TPDB	Uox	P25688	Uricase	HVHAFIHTPTGTHFCEVEQMR	2625.2	3.4	22.71
TPDB (and IDA-HRMS/MS, in rat)	Uox	P25688	Uricase	NIETFAMNICEHFLSSFNHVTR	2758.26	3	52.55
