# Supplementary material for: Protein Targets of Acetaminophen Covalent Binding in Rat and Mouse Liver Studied by LC-MS/MS
Source: Front Chem. 2021 Aug 20;9:736788. doi: 10.3389/fchem.2021.736788 (PMC8417805; doi:10.3389/fchem.2021.736788)
Supplement: Supplementary file 4 [file Table4.XLSX]

## Sheet: A - Rat
Sample Name	Acq. Method Name	Component Name	Transition	Area	Height	Retention Time	Width at 50%	Signal / Noise	Relative Area (See Formula in Methods)	Average RT	Relative Area Difference (%)	RT Difference (min)
R-10_600mg/kg_24h_MCX2	Rat_Fraction 2	O09171_AGAAIVGVNCHFDPSTSLQTIK_3+_F1	793.4 / 948.5	N/A	N/A	N/A	N/A	N/A	N/A	N/A	N/A	N/A
R-10_600mg/kg_24h_MCX2	Rat_Fraction 2	O09171_AGAAIVGVNCHFDPSTSLQTIK_3+_F2	793.4 / 974.6	N/A	N/A	N/A	N/A	N/A	N/A	N/A	N/A	N/A
R-10_600mg/kg_24h_MCX2	Rat_Fraction 2	O09171_AGAAIVGVNCHFDPSTSLQTIK_3+_F3	793.4 / 998.0	N/A	N/A	N/A	N/A	N/A	N/A	N/A	N/A	N/A
R-10_600mg/kg_24h_MCX2	Rat_Fraction 2	P29147_AVLVTGCDSGFGFSLAK_3+_F1	607.6 / 769.4	N/A	N/A	N/A	N/A	N/A	N/A	N/A	N/A	N/A
R-10_600mg/kg_24h_MCX2	Rat_Fraction 2	P29147_AVLVTGCDSGFGFSLAK_3+_F2	607.6 / 826.4	N/A	N/A	N/A	N/A	N/A	N/A	N/A	N/A	N/A
R-10_600mg/kg_24h_MCX2	Rat_Fraction 2	P29147_AVLVTGCDSGFGFSLAK_3+_F3	607.6 / 913.4	N/A	N/A	N/A	N/A	N/A	N/A	N/A	N/A	N/A
R-10_600mg/kg_24h_MCX2	Rat_Fraction 2	P10860_CAVVDVPFGGAK_2+_F1	656.3 / 791.4	N/A	N/A	N/A	N/A	N/A	N/A	N/A	N/A	N/A
R-10_600mg/kg_24h_MCX2	Rat_Fraction 2	P10860_CAVVDVPFGGAK_2+_F2	656.3 / 889.5	N/A	N/A	N/A	N/A	N/A	N/A	N/A	N/A	N/A
R-10_600mg/kg_24h_MCX2	Rat_Fraction 2	P10860_CAVVDVPFGGAK_2+_F3	656.3 / 988.5	N/A	N/A	N/A	N/A	N/A	N/A	N/A	N/A	N/A
R-10_600mg/kg_24h_MCX2	Rat_Fraction 2	P27867_CDPNDQNP_2+_F1	526.2 / 694.2	N/A	N/A	N/A	N/A	N/A	N/A	N/A	N/A	N/A
R-10_600mg/kg_24h_MCX2	Rat_Fraction 2	P27867_CDPNDQNP_2+_F2	526.2 / 822.3	N/A	N/A	N/A	N/A	N/A	N/A	N/A	N/A	N/A
R-10_600mg/kg_24h_MCX2	Rat_Fraction 2	P27867_CDPNDQNP_2+_F3	526.2 / 936.3	N/A	N/A	N/A	N/A	N/A	N/A	N/A	N/A	N/A
R-10_600mg/kg_24h_MCX2	Rat_Fraction 2	P04041_CEVNGEK_2+_F1	464.2 / 481.2	N/A	N/A	N/A	N/A	N/A	N/A	N/A	N/A	N/A
R-10_600mg/kg_24h_MCX2	Rat_Fraction 2	P04041_CEVNGEK_2+_F2	464.2 / 546.3	N/A	N/A	N/A	N/A	N/A	N/A	N/A	N/A	N/A
R-10_600mg/kg_24h_MCX2	Rat_Fraction 2	P04041_CEVNGEK_2+_F3	464.2 / 675.3	N/A	N/A	N/A	N/A	N/A	N/A	N/A	N/A	N/A
R-10_600mg/kg_24h_MCX5	Rat_Fraction 5	O09171_AGAAIVGVNCHFDPSTSLQTIK_3+_F1	793.4 / 948.5	4820	340.3	32.07	0.32	13.2	0.54427	32.39	0.207299	-0.07
R-10_600mg/kg_24h_MCX6	Rat_Fraction 6	O09171_AGAAIVGVNCHFDPSTSLQTIK_3+_F1	793.4 / 948.5	2417	262.7	32.16	0.12	14.3	0.483187	32.31	0.0157771	-0.186667
R-13_600mg/kg_24h_MCX5	Rat_Fraction 5	O09171_AGAAIVGVNCHFDPSTSLQTIK_4+_F3	595.3 / 790.5	2605	332.5	32.19	0.15	11.5	0.244974	32.3767	-0.145272	-0.0833333
R-10_600mg/kg_24h_MCX2	Rat_Fraction 2	P28037_CPQSEEGATYEGIQK_2+_F1	894.9 / 909.5	N/A	N/A	N/A	N/A	N/A	N/A	N/A	N/A	N/A
R-10_600mg/kg_24h_MCX2	Rat_Fraction 2	P28037_CPQSEEGATYEGIQK_2+_F2	894.9 / 966.5	N/A	N/A	N/A	N/A	N/A	N/A	N/A	N/A	N/A
R-10_600mg/kg_24h_MCX2	Rat_Fraction 2	P28037_CPQSEEGATYEGIQK_2+_F3	894.9 / 1095.5	N/A	N/A	N/A	N/A	N/A	N/A	N/A	N/A	N/A
R-10_600mg/kg_24h_MCX2	Rat_Fraction 2	P04904_CVESAVK_2+_F1	442.7 / 481.2	N/A	N/A	N/A	N/A	N/A	N/A	N/A	N/A	N/A
R-10_600mg/kg_24h_MCX2	Rat_Fraction 2	P04904_CVESAVK_2+_F2	442.7 / 533.3	N/A	N/A	N/A	N/A	N/A	N/A	N/A	N/A	N/A
R-10_600mg/kg_24h_MCX2	Rat_Fraction 2	P04904_CVESAVK_2+_F3	442.7 / 632.4	N/A	N/A	N/A	N/A	N/A	N/A	N/A	N/A	N/A
R-10_600mg/kg_24h_MCX2	Rat_Fraction 2	P10860_CVGVGESDGSIWNPDGIDPK_2+_F1	1097.5 / 1153.5	N/A	N/A	N/A	N/A	N/A	N/A	N/A	N/A	N/A
R-10_600mg/kg_24h_MCX2	Rat_Fraction 2	P10860_CVGVGESDGSIWNPDGIDPK_2+_F2	1097.5 / 1154.6	N/A	N/A	N/A	N/A	N/A	N/A	N/A	N/A	N/A
R-10_600mg/kg_24h_MCX2	Rat_Fraction 2	P10860_CVGVGESDGSIWNPDGIDPK_2+_F3	1097.5 / 1241.6	N/A	N/A	N/A	N/A	N/A	N/A	N/A	N/A	N/A
R-10_600mg/kg_24h_MCX2	Rat_Fraction 2	P10860_CVGVGESDGSIWNPDGIDPK_3+_F1	732.0 / 855.4	N/A	N/A	N/A	N/A	N/A	N/A	N/A	N/A	N/A
R-10_600mg/kg_24h_MCX2	Rat_Fraction 2	P10860_CVGVGESDGSIWNPDGIDPK_3+_F2	732.0 / 1041.5	N/A	N/A	N/A	N/A	N/A	N/A	N/A	N/A	N/A
R-10_600mg/kg_24h_MCX2	Rat_Fraction 2	P10860_CVGVGESDGSIWNPDGIDPK_3+_F3	732.0 / 1153.5	N/A	N/A	N/A	N/A	N/A	N/A	N/A	N/A	N/A
R-10_600mg/kg_24h_MCX2	Rat_Fraction 2	P14942_DGCLLFGQVPLVEIDGMLLTQTR_3+_F1	889.8 / 919.5	N/A	N/A	N/A	N/A	N/A	N/A	N/A	N/A	N/A
R-10_600mg/kg_24h_MCX2	Rat_Fraction 2	P14942_DGCLLFGQVPLVEIDGMLLTQTR_3+_F2	889.8 / 1034.5	N/A	N/A	N/A	N/A	N/A	N/A	N/A	N/A	N/A
R-10_600mg/kg_24h_MCX2	Rat_Fraction 2	P14942_DGCLLFGQVPLVEIDGMLLTQTR_3+_F3	889.8 / 1082.5	N/A	N/A	N/A	N/A	N/A	N/A	N/A	N/A	N/A
R-10_600mg/kg_24h_MCX2	Rat_Fraction 2	P28037_ECEVLPDDTVSTLYNR_3+_F1	668.3 / 723.3	N/A	N/A	N/A	N/A	N/A	N/A	N/A	N/A	N/A
R-10_600mg/kg_24h_MCX2	Rat_Fraction 2	P28037_ECEVLPDDTVSTLYNR_3+_F2	668.3 / 753.4	N/A	N/A	N/A	N/A	N/A	N/A	N/A	N/A	N/A
R-10_600mg/kg_24h_MCX2	Rat_Fraction 2	P28037_ECEVLPDDTVSTLYNR_3+_F3	668.3 / 852.5	N/A	N/A	N/A	N/A	N/A	N/A	N/A	N/A	N/A
R-10_600mg/kg_24h_MCX2	Rat_Fraction 2	Q8VIF7_EEIVYLPCIYR_2+_F1	773.9 / 913.5	N/A	N/A	N/A	N/A	N/A	N/A	N/A	N/A	N/A
R-10_600mg/kg_24h_MCX2	Rat_Fraction 2	Q8VIF7_EEIVYLPCIYR_2+_F2	773.9 / 1076.5	N/A	N/A	N/A	N/A	N/A	N/A	N/A	N/A	N/A
R-10_600mg/kg_24h_MCX2	Rat_Fraction 2	Q8VIF7_EEIVYLPCIYR_2+_F3	773.9 / 1175.6	N/A	N/A	N/A	N/A	N/A	N/A	N/A	N/A	N/A
R-10_600mg/kg_24h_MCX2	Rat_Fraction 2	Q8VIF7_EEIVYLPCIYR_3+_F1	516.3 / 634.3	N/A	N/A	N/A	N/A	N/A	N/A	N/A	N/A	N/A
R-10_600mg/kg_24h_MCX2	Rat_Fraction 2	Q8VIF7_EEIVYLPCIYR_3+_F2	516.3 / 703.3	N/A	N/A	N/A	N/A	N/A	N/A	N/A	N/A	N/A
R-10_600mg/kg_24h_MCX2	Rat_Fraction 2	Q8VIF7_EEIVYLPCIYR_3+_F3	516.3 / 800.4	N/A	N/A	N/A	N/A	N/A	N/A	N/A	N/A	N/A
R-10_600mg/kg_24h_MCX2	Rat_Fraction 2	P29147_FGVEAFSDCLR_2+_F1	696.8 / 889.4	N/A	N/A	N/A	N/A	N/A	N/A	N/A	N/A	N/A
R-10_600mg/kg_24h_MCX2	Rat_Fraction 2	P29147_FGVEAFSDCLR_2+_F2	696.8 / 960.4	N/A	N/A	N/A	N/A	N/A	N/A	N/A	N/A	N/A
R-10_600mg/kg_24h_MCX2	Rat_Fraction 2	P29147_FGVEAFSDCLR_2+_F3	696.8 / 1089.5	N/A	N/A	N/A	N/A	N/A	N/A	N/A	N/A	N/A
R-10_600mg/kg_24h_MCX2	Rat_Fraction 2	P29147_FGVEAFSDCLR_3+_F1	464.9 / 540.3	N/A	N/A	N/A	N/A	N/A	N/A	N/A	N/A	N/A
R-10_600mg/kg_24h_MCX2	Rat_Fraction 2	P29147_FGVEAFSDCLR_3+_F2	464.9 / 655.3	N/A	N/A	N/A	N/A	N/A	N/A	N/A	N/A	N/A
R-10_600mg/kg_24h_MCX2	Rat_Fraction 2	P29147_FGVEAFSDCLR_3+_F3	464.9 / 742.3	N/A	N/A	N/A	N/A	N/A	N/A	N/A	N/A	N/A
R-10_600mg/kg_24h_MCX2	Rat_Fraction 2	P05178_FIDLIPTNLPHAVTCDIK_3+_F1	720.4 / 779.4	16860	1470	40.72	0.18	21.3	0.303915	40.72	-0.613958	0.97
R-10_600mg/kg_24h_MCX2	Rat_Fraction 2	P05178_FIDLIPTNLPHAVTCDIK_3+_F2	720.4 / 835.9	1276	279.6	40.71	0.05	8.9	0.0230009	40.72	-0.819587	0.97
R-10_600mg/kg_24h_MCX2	Rat_Fraction 2	P05178_FIDLIPTNLPHAVTCDIK_3+_F3	720.4 / 950.5	37340	3682	40.73	0.15	79.6	0.673084	40.72	6.8954	0.97
R-10_600mg/kg_24h_MCX2	Rat_Fraction 2	Q8VIF7_FLHDPDATQGFVGCALSSNIQR_3+_F1	842.4 / 888.5	N/A	N/A	N/A	N/A	N/A	N/A	N/A	N/A	N/A
R-10_600mg/kg_24h_MCX2	Rat_Fraction 2	Q8VIF7_FLHDPDATQGFVGCALSSNIQR_3+_F2	842.4 / 1140.5	N/A	N/A	N/A	N/A	N/A	N/A	N/A	N/A	N/A
R-10_600mg/kg_24h_MCX2	Rat_Fraction 2	Q8VIF7_FLHDPDATQGFVGCALSSNIQR_3+_F3	842.4 / 1197.6	N/A	N/A	N/A	N/A	N/A	N/A	N/A	N/A	N/A
R-10_600mg/kg_24h_MCX2	Rat_Fraction 2	P28037_GEDDESECVINYVEK_3+_F1	626.6 / 765.4	N/A	N/A	N/A	N/A	N/A	N/A	N/A	N/A	N/A
R-10_600mg/kg_24h_MCX2	Rat_Fraction 2	P28037_GEDDESECVINYVEK_3+_F2	626.6 / 864.5	N/A	N/A	N/A	N/A	N/A	N/A	N/A	N/A	N/A
R-10_600mg/kg_24h_MCX2	Rat_Fraction 2	P28037_GEDDESECVINYVEK_3+_F3	626.6 / 1014.3	N/A	N/A	N/A	N/A	N/A	N/A	N/A	N/A	N/A
R-10_600mg/kg_24h_MCX2	Rat_Fraction 2	P28037_GENCIAAGR_2+_F1	520.2 / 553.2	2089	192.2	10.03	0.22	12.5	0.0219735	10.0133	-0.721318	0.653333
R-10_600mg/kg_24h_MCX2	Rat_Fraction 2	O09171_QVADEGDALVAGGVSQTPSYLSCK_3+_F1	848.7 / 899.4	23580	1826	31.52	0.23	53.2	0.114806	31.5133	-0.0633538	0.683333
R-10_600mg/kg_24h_MCX3	Rat_Fraction 3	O09171_QVADEGDALVAGGVSQTPSYLSCK_3+_F1	848.7 / 899.4	23530	1576	31.33	0.24	41.6	0.13799	31.3233	0.167792	0.263333
R-11_600mg/kg_24h_MCX2	Rat_Fraction 2	O09171_QVADEGDALVAGGVSQTPSYLSCK_3+_F1	848.7 / 899.4	19800	1488	31.6	0.21	50.9	0.109921	31.5967	-0.103211	0.766667
R-11_600mg/kg_24h_MCX3	Rat_Fraction 3	O09171_QVADEGDALVAGGVSQTPSYLSCK_3+_F1	848.7 / 899.4	19790	1611	31.31	0.2	35.8	0.10395	31.3133	-0.120282	0.253333
R-12_600mg/kg_24h_MCX2	Rat_Fraction 2	O09171_QVADEGDALVAGGVSQTPSYLSCK_3+_F1	848.7 / 899.4	13510	1069	31.64	0.21	43.4	0.104003	31.64	-0.151489	0.81
R-10_600mg/kg_24h_MCX2	Rat_Fraction 2	P18418_HEQNIDCGGGYVK_2+_F1	784.8 / 832.4	2424	198.3	12.05	0.15	20.8	1	12.05	1.32463	-0.156667
R-10_600mg/kg_24h_MCX2	Rat_Fraction 2	P18418_HEQNIDCGGGYVK_2+_F2	784.8 / 947.4	N/A	N/A	N/A	N/A	N/A	N/A	12.05	N/A	-0.156667
R-10_600mg/kg_24h_MCX2	Rat_Fraction 2	P18418_HEQNIDCGGGYVK_2+_F3	784.8 / 1174.5	N/A	N/A	N/A	N/A	N/A	N/A	12.05	N/A	-0.156667
R-10_600mg/kg_24h_MCX2	Rat_Fraction 2	P18418_HEQNIDCGGGYVK_3+_F1	523.6 / 580.3	N/A	N/A	N/A	N/A	N/A	N/A	N/A	N/A	N/A
R-10_600mg/kg_24h_MCX2	Rat_Fraction 2	P18418_HEQNIDCGGGYVK_3+_F2	523.6 / 832.4	N/A	N/A	N/A	N/A	N/A	N/A	N/A	N/A	N/A
R-10_600mg/kg_24h_MCX2	Rat_Fraction 2	P18418_HEQNIDCGGGYVK_3+_F3	523.6 / 947.4	N/A	N/A	N/A	N/A	N/A	N/A	N/A	N/A	N/A
R-10_600mg/kg_24h_MCX2	Rat_Fraction 2	P04905_HHLCGETEEER_2+_F1	744.8 / 849.4	N/A	N/A	N/A	N/A	N/A	N/A	N/A	N/A	N/A
R-10_600mg/kg_24h_MCX2	Rat_Fraction 2	P04905_HHLCGETEEER_2+_F2	744.8 / 1101.4	N/A	N/A	N/A	N/A	N/A	N/A	N/A	N/A	N/A
R-10_600mg/kg_24h_MCX2	Rat_Fraction 2	P04905_HHLCGETEEER_2+_F3	744.8 / 1214.5	N/A	N/A	N/A	N/A	N/A	N/A	N/A	N/A	N/A
R-10_600mg/kg_24h_MCX2	Rat_Fraction 2	P04905_HHLCGETEEER_3+_F1	496.9 / 562.2	N/A	N/A	N/A	N/A	N/A	N/A	N/A	N/A	N/A
R-10_600mg/kg_24h_MCX2	Rat_Fraction 2	P04905_HHLCGETEEER_3+_F2	496.9 / 663.3	N/A	N/A	N/A	N/A	N/A	N/A	N/A	N/A	N/A
R-10_600mg/kg_24h_MCX2	Rat_Fraction 2	P04905_HHLCGETEEER_3+_F3	496.9 / 849.4	N/A	N/A	N/A	N/A	N/A	N/A	N/A	N/A	N/A
R-10_600mg/kg_24h_MCX2	Rat_Fraction 2	P08010_HNLCGETEEER_2+_F1	733.3 / 849.4	N/A	N/A	N/A	N/A	N/A	N/A	N/A	N/A	N/A
R-10_600mg/kg_24h_MCX2	Rat_Fraction 2	P08010_HNLCGETEEER_2+_F2	733.3 / 1101.4	N/A	N/A	N/A	N/A	N/A	N/A	N/A	N/A	N/A
R-10_600mg/kg_24h_MCX2	Rat_Fraction 2	P08010_HNLCGETEEER_2+_F3	733.3 / 1214.5	N/A	N/A	N/A	N/A	N/A	N/A	N/A	N/A	N/A
R-10_600mg/kg_24h_MCX2	Rat_Fraction 2	P13444_ICDQISDAVLDAHLK_3+_F1	597.3 / 696.4	N/A	N/A	N/A	N/A	N/A	N/A	N/A	N/A	N/A
R-10_600mg/kg_24h_MCX2	Rat_Fraction 2	P13444_ICDQISDAVLDAHLK_3+_F2	597.3 / 795.5	N/A	N/A	N/A	N/A	N/A	N/A	N/A	N/A	N/A
R-10_600mg/kg_24h_MCX2	Rat_Fraction 2	P13444_ICDQISDAVLDAHLK_3+_F3	597.3 / 995.4	N/A	N/A	N/A	N/A	N/A	N/A	N/A	N/A	N/A
R-10_600mg/kg_24h_MCX2	Rat_Fraction 2	P00176_P04167_P08683_IQEEAQCLVEELR_2+_F1	854.9 / 1010.5	N/A	N/A	N/A	N/A	N/A	N/A	N/A	N/A	N/A
R-10_600mg/kg_24h_MCX2	Rat_Fraction 2	P00176_P04167_P08683_IQEEAQCLVEELR_2+_F2	854.9 / 1138.6	N/A	N/A	N/A	N/A	N/A	N/A	N/A	N/A	N/A
R-10_600mg/kg_24h_MCX2	Rat_Fraction 2	P00176_P04167_P08683_IQEEAQCLVEELR_2+_F3	854.9 / 1209.6	N/A	N/A	N/A	N/A	N/A	N/A	N/A	N/A	N/A
R-10_600mg/kg_24h_MCX2	Rat_Fraction 2	P11884_LLCGGGAAADR_2+_F1	576.8 / 617.3	N/A	N/A	N/A	N/A	N/A	N/A	N/A	N/A	N/A
R-10_600mg/kg_24h_MCX2	Rat_Fraction 2	P11884_LLCGGGAAADR_2+_F2	576.8 / 674.3	N/A	N/A	N/A	N/A	N/A	N/A	N/A	N/A	N/A
R-10_600mg/kg_24h_MCX2	Rat_Fraction 2	P11884_LLCGGGAAADR_2+_F3	576.8 / 926.4	N/A	N/A	N/A	N/A	N/A	N/A	N/A	N/A	N/A
R-10_600mg/kg_24h_MCX2	Rat_Fraction 2	P28037_LVEYCQR_2+_F1	530.3 / 718.3	N/A	N/A	N/A	N/A	N/A	N/A	N/A	N/A	N/A
R-10_600mg/kg_24h_MCX2	Rat_Fraction 2	P28037_LVEYCQR_2+_F2	530.3 / 847.3	N/A	N/A	N/A	N/A	N/A	N/A	N/A	N/A	N/A
R-10_600mg/kg_24h_MCX2	Rat_Fraction 2	P28037_LVEYCQR_2+_F3	530.3 / 946.4	N/A	N/A	N/A	N/A	N/A	N/A	N/A	N/A	N/A
R-12_600mg/kg_24h_MCX3	Rat_Fraction 3	O09171_QVADEGDALVAGGVSQTPSYLSCK_3+_F1	848.7 / 899.4	20420	1611	31.36	0.19	39.3	0.118001	31.3533	-0.00137354	0.293333
R-13_600mg/kg_24h_MCX2	Rat_Fraction 2	O09171_QVADEGDALVAGGVSQTPSYLSCK_3+_F1	848.7 / 899.4	12540	920.3	31.66	0.19	32.7	0.128708	31.6567	0.0500643	0.826667
R-13_600mg/kg_24h_MCX3	Rat_Fraction 3	O09171_QVADEGDALVAGGVSQTPSYLSCK_3+_F1	848.7 / 899.4	15000	1252	31.37	0.18	38.1	0.112604	31.3733	-0.0470429	0.313333
R-10_600mg/kg_24h_MCX2	Rat_Fraction 2	O09171_QVADEGDALVAGGVSQTPSYLSCK_3+_F2	848.7 / 946.4	124100	9654	31.51	0.19	144.3	0.604216	31.5133	0.0522277	0.683333
R-10_600mg/kg_24h_MCX2	Rat_Fraction 2	P49889_P49890_P52844_NNPCTNYSMLPETMIDLK_2+_F2	1117.0 / 1174.4	3516	223.8	38.6	0.3	11.1	0.00439274	38.5933	0.530021	0.12
R-10_600mg/kg_24h_MCX2	Rat_Fraction 2	P49889_P49890_P52844_NNPCTNYSMLPETMIDLK_2+_F3	1117.0 / 1190.6	4596	376.9	38.58	0.24	17.4	0.00574204	38.5933	0.373485	0.12
R-10_600mg/kg_24h_MCX3	Rat_Fraction 3	O09171_QVADEGDALVAGGVSQTPSYLSCK_3+_F2	848.7 / 946.4	98470	7801	31.31	0.19	100.8	0.577469	31.3233	0.00164168	0.263333
R-11_600mg/kg_24h_MCX2	Rat_Fraction 2	O09171_QVADEGDALVAGGVSQTPSYLSCK_3+_F2	848.7 / 946.4	108800	8122	31.6	0.2	120.2	0.604008	31.5967	0.0518652	0.766667
R-11_600mg/kg_24h_MCX3	Rat_Fraction 3	O09171_QVADEGDALVAGGVSQTPSYLSCK_3+_F2	848.7 / 946.4	116500	8465	31.32	0.22	121.2	0.611934	31.3133	0.0614227	0.253333
R-10_600mg/kg_24h_MCX2	Rat_Fraction 2	P28037_SPLIIFADCDLNK_2+_F1	799.4 / 927.4	N/A	N/A	N/A	N/A	N/A	N/A	N/A	N/A	N/A
R-10_600mg/kg_24h_MCX2	Rat_Fraction 2	P28037_SPLIIFADCDLNK_2+_F2	799.4 / 1074.5	N/A	N/A	N/A	N/A	N/A	N/A	N/A	N/A	N/A
R-10_600mg/kg_24h_MCX2	Rat_Fraction 2	P28037_SPLIIFADCDLNK_2+_F3	799.4 / 1187.5	N/A	N/A	N/A	N/A	N/A	N/A	N/A	N/A	N/A
R-10_600mg/kg_24h_MCX2	Rat_Fraction 2	P29147_TIQLNVCNSEEVEK_2+_F1	877.9 / 921.4	N/A	N/A	N/A	N/A	N/A	N/A	N/A	N/A	N/A
R-10_600mg/kg_24h_MCX2	Rat_Fraction 2	P29147_TIQLNVCNSEEVEK_2+_F2	877.9 / 1086.4	N/A	N/A	N/A	N/A	N/A	N/A	N/A	N/A	N/A
R-10_600mg/kg_24h_MCX2	Rat_Fraction 2	P29147_TIQLNVCNSEEVEK_2+_F3	877.9 / 1185.5	N/A	N/A	N/A	N/A	N/A	N/A	N/A	N/A	N/A
R-10_600mg/kg_24h_MCX2	Rat_Fraction 2	P28037_TYNTINPTDGSVICQVSLAQVSDVDK_3+_F1	972.8 / 1061.5	N/A	N/A	N/A	N/A	N/A	N/A	N/A	N/A	N/A
R-10_600mg/kg_24h_MCX2	Rat_Fraction 2	P28037_TYNTINPTDGSVICQVSLAQVSDVDK_3+_F2	972.8 / 1105.5	N/A	N/A	N/A	N/A	N/A	N/A	N/A	N/A	N/A
R-10_600mg/kg_24h_MCX2	Rat_Fraction 2	P28037_TYNTINPTDGSVICQVSLAQVSDVDK_3+_F3	972.8 / 1177.6	N/A	N/A	N/A	N/A	N/A	N/A	N/A	N/A	N/A
R-12_600mg/kg_24h_MCX2	Rat_Fraction 2	O09171_QVADEGDALVAGGVSQTPSYLSCK_3+_F2	848.7 / 946.4	79910	6520	31.64	0.18	106.5	0.615166	31.64	0.0712954	0.81
R-12_600mg/kg_24h_MCX3	Rat_Fraction 3	O09171_QVADEGDALVAGGVSQTPSYLSCK_3+_F2	848.7 / 946.4	102900	7891	31.35	0.19	117.9	0.594626	31.3533	0.031401	0.293333
R-13_600mg/kg_24h_MCX2	Rat_Fraction 2	O09171_QVADEGDALVAGGVSQTPSYLSCK_3+_F2	848.7 / 946.4	60090	4557	31.65	0.19	106.8	0.61675	31.6567	0.0740556	0.826667
R-10_600mg/kg_24h_MCX2	Rat_Fraction 2	O09171_VNEAACDIAR_2+_F1	605.8 / 797.4	N/A	N/A	N/A	N/A	N/A	N/A	N/A	N/A	N/A
R-10_600mg/kg_24h_MCX2	Rat_Fraction 2	O09171_VNEAACDIAR_2+_F2	605.8 / 868.4	N/A	N/A	N/A	N/A	N/A	N/A	N/A	N/A	N/A
R-10_600mg/kg_24h_MCX2	Rat_Fraction 2	O09171_VNEAACDIAR_2+_F3	605.8 / 997.4	N/A	N/A	N/A	N/A	N/A	N/A	N/A	N/A	N/A
R-10_600mg/kg_24h_MCX2	Rat_Fraction 2	P04797_VPTPNVSVVDLTCR_2+_F1	824.9 / 855.4	N/A	N/A	N/A	N/A	N/A	N/A	N/A	N/A	N/A
R-10_600mg/kg_24h_MCX2	Rat_Fraction 2	P04797_VPTPNVSVVDLTCR_2+_F2	824.9 / 1041.5	N/A	N/A	N/A	N/A	N/A	N/A	N/A	N/A	N/A
R-10_600mg/kg_24h_MCX2	Rat_Fraction 2	P04797_VPTPNVSVVDLTCR_2+_F3	824.9 / 1140.6	N/A	N/A	N/A	N/A	N/A	N/A	N/A	N/A	N/A
R-10_600mg/kg_24h_MCX2	Rat_Fraction 2	P04797_VPTPNVSVVDLTCR_3+_F1	550.3 / 641.3	N/A	N/A	N/A	N/A	N/A	N/A	N/A	N/A	N/A
R-10_600mg/kg_24h_MCX2	Rat_Fraction 2	P04797_VPTPNVSVVDLTCR_3+_F2	550.3 / 756.3	N/A	N/A	N/A	N/A	N/A	N/A	N/A	N/A	N/A
R-10_600mg/kg_24h_MCX2	Rat_Fraction 2	P04797_VPTPNVSVVDLTCR_3+_F3	550.3 / 794.4	N/A	N/A	N/A	N/A	N/A	N/A	N/A	N/A	N/A
R-10_600mg/kg_24h_MCX2	Rat_Fraction 2	Q562C4_VTCVDPNPNFEK_2+_F1	756.4 / 845.4	N/A	N/A	N/A	N/A	N/A	N/A	N/A	N/A	N/A
R-10_600mg/kg_24h_MCX2	Rat_Fraction 2	Q562C4_VTCVDPNPNFEK_2+_F2	756.4 / 960.4	N/A	N/A	N/A	N/A	N/A	N/A	N/A	N/A	N/A
R-10_600mg/kg_24h_MCX2	Rat_Fraction 2	Q562C4_VTCVDPNPNFEK_2+_F3	756.4 / 1059.5	N/A	N/A	N/A	N/A	N/A	N/A	N/A	N/A	N/A
R-10_600mg/kg_24h_MCX2	Rat_Fraction 2	P46953_VTMGGQCVALAPDDSLLVPAGFSYMWER_3+_F1	1054.8 / 1109.5	859.5	72.67	50.58	0.18	10	0.0913332	50.61	-0.0626583	-0.00333333
R-10_600mg/kg_24h_MCX2	Rat_Fraction 2	P46953_VTMGGQCVALAPDDSLLVPAGFSYMWER_3+_F2	1054.8 / 1180.5	832.1	84.83	50.62	0.16	7.6	0.0884216	50.61	-0.20733	-0.00333333
R-13_600mg/kg_24h_MCX3	Rat_Fraction 3	O09171_QVADEGDALVAGGVSQTPSYLSCK_3+_F2	848.7 / 946.4	79730	6074	31.38	0.2	103.7	0.598529	31.3733	0.0381706	0.313333
R-10_600mg/kg_24h_MCX2	Rat_Fraction 2	P10860_VYEGSILEADCDILIPAASEK_2+_F1	1193.1 / 602.3	N/A	N/A	N/A	N/A	N/A	N/A	N/A	N/A	N/A
R-10_600mg/kg_24h_MCX2	Rat_Fraction 2	P10860_VYEGSILEADCDILIPAASEK_2+_F2	1193.1 / 715.4	N/A	N/A	N/A	N/A	N/A	N/A	N/A	N/A	N/A
R-10_600mg/kg_24h_MCX2	Rat_Fraction 2	P10860_VYEGSILEADCDILIPAASEK_2+_F3	1193.1 / 762.4	N/A	N/A	N/A	N/A	N/A	N/A	N/A	N/A	N/A
R-10_600mg/kg_24h_MCX2	Rat_Fraction 2	P28037_YQALGAELNVLPFCSQFIPMEVINAPR_3+_F1	1057.2 / 1139.6	N/A	N/A	N/A	N/A	N/A	N/A	N/A	N/A	N/A
R-10_600mg/kg_24h_MCX2	Rat_Fraction 2	P28037_YQALGAELNVLPFCSQFIPMEVINAPR_3+_F2	1057.2 / 1162.6	N/A	N/A	N/A	N/A	N/A	N/A	N/A	N/A	N/A
R-10_600mg/kg_24h_MCX2	Rat_Fraction 2	P28037_YQALGAELNVLPFCSQFIPMEVINAPR_3+_F3	1057.2 / 1172.6	N/A	N/A	N/A	N/A	N/A	N/A	N/A	N/A	N/A
R-11_600mg/kg_24h_MCX2	Rat_Fraction 2	O09171_AGAAIVGVNCHFDPSTSLQTIK_3+_F1	793.4 / 948.5	N/A	N/A	N/A	N/A	N/A	N/A	N/A	N/A	N/A
R-11_600mg/kg_24h_MCX2	Rat_Fraction 2	O09171_AGAAIVGVNCHFDPSTSLQTIK_3+_F2	793.4 / 974.6	N/A	N/A	N/A	N/A	N/A	N/A	N/A	N/A	N/A
R-11_600mg/kg_24h_MCX2	Rat_Fraction 2	O09171_AGAAIVGVNCHFDPSTSLQTIK_3+_F3	793.4 / 998.0	N/A	N/A	N/A	N/A	N/A	N/A	N/A	N/A	N/A
R-11_600mg/kg_24h_MCX2	Rat_Fraction 2	P29147_AVLVTGCDSGFGFSLAK_3+_F1	607.6 / 769.4	N/A	N/A	N/A	N/A	N/A	N/A	N/A	N/A	N/A
R-11_600mg/kg_24h_MCX2	Rat_Fraction 2	P29147_AVLVTGCDSGFGFSLAK_3+_F2	607.6 / 826.4	N/A	N/A	N/A	N/A	N/A	N/A	N/A	N/A	N/A
R-11_600mg/kg_24h_MCX2	Rat_Fraction 2	P29147_AVLVTGCDSGFGFSLAK_3+_F3	607.6 / 913.4	N/A	N/A	N/A	N/A	N/A	N/A	N/A	N/A	N/A
R-11_600mg/kg_24h_MCX2	Rat_Fraction 2	P10860_CAVVDVPFGGAK_2+_F1	656.3 / 791.4	N/A	N/A	N/A	N/A	N/A	N/A	N/A	N/A	N/A
R-11_600mg/kg_24h_MCX2	Rat_Fraction 2	P10860_CAVVDVPFGGAK_2+_F2	656.3 / 889.5	N/A	N/A	N/A	N/A	N/A	N/A	N/A	N/A	N/A
R-11_600mg/kg_24h_MCX2	Rat_Fraction 2	P10860_CAVVDVPFGGAK_2+_F3	656.3 / 988.5	N/A	N/A	N/A	N/A	N/A	N/A	N/A	N/A	N/A
R-11_600mg/kg_24h_MCX2	Rat_Fraction 2	P27867_CDPNDQNP_2+_F1	526.2 / 694.2	N/A	N/A	N/A	N/A	N/A	N/A	N/A	N/A	N/A
R-11_600mg/kg_24h_MCX2	Rat_Fraction 2	P27867_CDPNDQNP_2+_F2	526.2 / 822.3	N/A	N/A	N/A	N/A	N/A	N/A	N/A	N/A	N/A
R-11_600mg/kg_24h_MCX2	Rat_Fraction 2	P27867_CDPNDQNP_2+_F3	526.2 / 936.3	N/A	N/A	N/A	N/A	N/A	N/A	N/A	N/A	N/A
R-11_600mg/kg_24h_MCX2	Rat_Fraction 2	P04041_CEVNGEK_2+_F1	464.2 / 481.2	N/A	N/A	N/A	N/A	N/A	N/A	N/A	N/A	N/A
R-11_600mg/kg_24h_MCX2	Rat_Fraction 2	P04041_CEVNGEK_2+_F2	464.2 / 546.3	N/A	N/A	N/A	N/A	N/A	N/A	N/A	N/A	N/A
R-11_600mg/kg_24h_MCX2	Rat_Fraction 2	P04041_CEVNGEK_2+_F3	464.2 / 675.3	N/A	N/A	N/A	N/A	N/A	N/A	N/A	N/A	N/A
R-10_600mg/kg_24h_MCX2	Rat_Fraction 2	O09171_QVADEGDALVAGGVSQTPSYLSCK_3+_F3	848.7 / 1047.5	57710	4282	31.51	0.2	103.7	0.280978	31.5133	-0.0733012	0.683333
R-10_600mg/kg_24h_MCX3	Rat_Fraction 3	O09171_QVADEGDALVAGGVSQTPSYLSCK_3+_F3	848.7 / 1047.5	48520	3678	31.33	0.2	72.9	0.284541	31.3233	-0.0680389	0.263333
R-11_600mg/kg_24h_MCX2	Rat_Fraction 2	O09171_QVADEGDALVAGGVSQTPSYLSCK_3+_F3	848.7 / 1047.5	51530	4009	31.59	0.19	89.8	0.286071	31.5967	-0.0565022	0.766667
R-11_600mg/kg_24h_MCX2	Rat_Fraction 2	P28037_CPQSEEGATYEGIQK_2+_F1	894.9 / 909.5	N/A	N/A	N/A	N/A	N/A	N/A	N/A	N/A	N/A
R-11_600mg/kg_24h_MCX2	Rat_Fraction 2	P28037_CPQSEEGATYEGIQK_2+_F2	894.9 / 966.5	N/A	N/A	N/A	N/A	N/A	N/A	N/A	N/A	N/A
R-11_600mg/kg_24h_MCX2	Rat_Fraction 2	P28037_CPQSEEGATYEGIQK_2+_F3	894.9 / 1095.5	N/A	N/A	N/A	N/A	N/A	N/A	N/A	N/A	N/A
R-11_600mg/kg_24h_MCX2	Rat_Fraction 2	P04904_CVESAVK_2+_F1	442.7 / 481.2	N/A	N/A	N/A	N/A	N/A	N/A	N/A	N/A	N/A
R-11_600mg/kg_24h_MCX2	Rat_Fraction 2	P04904_CVESAVK_2+_F2	442.7 / 533.3	N/A	N/A	N/A	N/A	N/A	N/A	N/A	N/A	N/A
R-11_600mg/kg_24h_MCX2	Rat_Fraction 2	P04904_CVESAVK_2+_F3	442.7 / 632.4	N/A	N/A	N/A	N/A	N/A	N/A	N/A	N/A	N/A
R-11_600mg/kg_24h_MCX2	Rat_Fraction 2	P10860_CVGVGESDGSIWNPDGIDPK_2+_F1	1097.5 / 1153.5	N/A	N/A	N/A	N/A	N/A	N/A	N/A	N/A	N/A
R-11_600mg/kg_24h_MCX2	Rat_Fraction 2	P10860_CVGVGESDGSIWNPDGIDPK_2+_F2	1097.5 / 1154.6	N/A	N/A	N/A	N/A	N/A	N/A	N/A	N/A	N/A
R-11_600mg/kg_24h_MCX2	Rat_Fraction 2	P10860_CVGVGESDGSIWNPDGIDPK_2+_F3	1097.5 / 1241.6	N/A	N/A	N/A	N/A	N/A	N/A	N/A	N/A	N/A
R-11_600mg/kg_24h_MCX2	Rat_Fraction 2	P10860_CVGVGESDGSIWNPDGIDPK_3+_F1	732.0 / 855.4	N/A	N/A	N/A	N/A	N/A	N/A	N/A	N/A	N/A
R-11_600mg/kg_24h_MCX2	Rat_Fraction 2	P10860_CVGVGESDGSIWNPDGIDPK_3+_F2	732.0 / 1041.5	N/A	N/A	N/A	N/A	N/A	N/A	N/A	N/A	N/A
R-11_600mg/kg_24h_MCX2	Rat_Fraction 2	P10860_CVGVGESDGSIWNPDGIDPK_3+_F3	732.0 / 1153.5	N/A	N/A	N/A	N/A	N/A	N/A	N/A	N/A	N/A
R-11_600mg/kg_24h_MCX2	Rat_Fraction 2	P14942_DGCLLFGQVPLVEIDGMLLTQTR_3+_F1	889.8 / 919.5	N/A	N/A	N/A	N/A	N/A	N/A	N/A	N/A	N/A
R-11_600mg/kg_24h_MCX2	Rat_Fraction 2	P14942_DGCLLFGQVPLVEIDGMLLTQTR_3+_F2	889.8 / 1034.5	N/A	N/A	N/A	N/A	N/A	N/A	N/A	N/A	N/A
R-11_600mg/kg_24h_MCX2	Rat_Fraction 2	P14942_DGCLLFGQVPLVEIDGMLLTQTR_3+_F3	889.8 / 1082.5	N/A	N/A	N/A	N/A	N/A	N/A	N/A	N/A	N/A
R-11_600mg/kg_24h_MCX2	Rat_Fraction 2	P28037_ECEVLPDDTVSTLYNR_3+_F1	668.3 / 723.3	N/A	N/A	N/A	N/A	N/A	N/A	N/A	N/A	N/A
R-11_600mg/kg_24h_MCX2	Rat_Fraction 2	P28037_ECEVLPDDTVSTLYNR_3+_F2	668.3 / 753.4	N/A	N/A	N/A	N/A	N/A	N/A	N/A	N/A	N/A
R-11_600mg/kg_24h_MCX2	Rat_Fraction 2	P28037_ECEVLPDDTVSTLYNR_3+_F3	668.3 / 852.5	N/A	N/A	N/A	N/A	N/A	N/A	N/A	N/A	N/A
R-11_600mg/kg_24h_MCX2	Rat_Fraction 2	Q8VIF7_EEIVYLPCIYR_2+_F1	773.9 / 913.5	N/A	N/A	N/A	N/A	N/A	N/A	N/A	N/A	N/A
R-11_600mg/kg_24h_MCX2	Rat_Fraction 2	Q8VIF7_EEIVYLPCIYR_2+_F2	773.9 / 1076.5	N/A	N/A	N/A	N/A	N/A	N/A	N/A	N/A	N/A
R-11_600mg/kg_24h_MCX2	Rat_Fraction 2	Q8VIF7_EEIVYLPCIYR_2+_F3	773.9 / 1175.6	N/A	N/A	N/A	N/A	N/A	N/A	N/A	N/A	N/A
R-11_600mg/kg_24h_MCX2	Rat_Fraction 2	Q8VIF7_EEIVYLPCIYR_3+_F1	516.3 / 634.3	N/A	N/A	N/A	N/A	N/A	N/A	N/A	N/A	N/A
R-11_600mg/kg_24h_MCX2	Rat_Fraction 2	Q8VIF7_EEIVYLPCIYR_3+_F2	516.3 / 703.3	N/A	N/A	N/A	N/A	N/A	N/A	N/A	N/A	N/A
R-11_600mg/kg_24h_MCX2	Rat_Fraction 2	Q8VIF7_EEIVYLPCIYR_3+_F3	516.3 / 800.4	N/A	N/A	N/A	N/A	N/A	N/A	N/A	N/A	N/A
R-11_600mg/kg_24h_MCX2	Rat_Fraction 2	P29147_FGVEAFSDCLR_2+_F1	696.8 / 889.4	N/A	N/A	N/A	N/A	N/A	N/A	N/A	N/A	N/A
R-11_600mg/kg_24h_MCX2	Rat_Fraction 2	P29147_FGVEAFSDCLR_2+_F2	696.8 / 960.4	N/A	N/A	N/A	N/A	N/A	N/A	N/A	N/A	N/A
R-11_600mg/kg_24h_MCX2	Rat_Fraction 2	P29147_FGVEAFSDCLR_2+_F3	696.8 / 1089.5	N/A	N/A	N/A	N/A	N/A	N/A	N/A	N/A	N/A
R-11_600mg/kg_24h_MCX2	Rat_Fraction 2	P29147_FGVEAFSDCLR_3+_F1	464.9 / 540.3	N/A	N/A	N/A	N/A	N/A	N/A	N/A	N/A	N/A
R-11_600mg/kg_24h_MCX2	Rat_Fraction 2	P29147_FGVEAFSDCLR_3+_F2	464.9 / 655.3	N/A	N/A	N/A	N/A	N/A	N/A	N/A	N/A	N/A
R-11_600mg/kg_24h_MCX2	Rat_Fraction 2	P29147_FGVEAFSDCLR_3+_F3	464.9 / 742.3	N/A	N/A	N/A	N/A	N/A	N/A	N/A	N/A	N/A
R-11_600mg/kg_24h_MCX2	Rat_Fraction 2	P05178_FIDLIPTNLPHAVTCDIK_3+_F1	720.4 / 779.4	3613	589.3	40.75	0.12	11.9	0.112776	40.8	-0.856749	1.05
R-11_600mg/kg_24h_MCX2	Rat_Fraction 2	P05178_FIDLIPTNLPHAVTCDIK_3+_F2	720.4 / 835.9	1724	309.7	40.82	0.07	10.9	0.0538128	40.8	-0.577908	1.05
R-11_600mg/kg_24h_MCX2	Rat_Fraction 2	P05178_FIDLIPTNLPHAVTCDIK_3+_F3	720.4 / 950.5	26700	2810	40.83	0.15	70.2	0.833411	40.8	8.77607	1.05
R-11_600mg/kg_24h_MCX2	Rat_Fraction 2	Q8VIF7_FLHDPDATQGFVGCALSSNIQR_3+_F1	842.4 / 888.5	N/A	N/A	N/A	N/A	N/A	N/A	N/A	N/A	N/A
R-11_600mg/kg_24h_MCX2	Rat_Fraction 2	Q8VIF7_FLHDPDATQGFVGCALSSNIQR_3+_F2	842.4 / 1140.5	N/A	N/A	N/A	N/A	N/A	N/A	N/A	N/A	N/A
R-11_600mg/kg_24h_MCX2	Rat_Fraction 2	Q8VIF7_FLHDPDATQGFVGCALSSNIQR_3+_F3	842.4 / 1197.6	N/A	N/A	N/A	N/A	N/A	N/A	N/A	N/A	N/A
R-11_600mg/kg_24h_MCX2	Rat_Fraction 2	P28037_GEDDESECVINYVEK_3+_F1	626.6 / 765.4	N/A	N/A	N/A	N/A	N/A	N/A	N/A	N/A	N/A
R-11_600mg/kg_24h_MCX2	Rat_Fraction 2	P28037_GEDDESECVINYVEK_3+_F2	626.6 / 864.5	N/A	N/A	N/A	N/A	N/A	N/A	N/A	N/A	N/A
R-11_600mg/kg_24h_MCX2	Rat_Fraction 2	P28037_GEDDESECVINYVEK_3+_F3	626.6 / 1014.3	N/A	N/A	N/A	N/A	N/A	N/A	N/A	N/A	N/A
R-11_600mg/kg_24h_MCX2	Rat_Fraction 2	P28037_GENCIAAGR_2+_F1	520.2 / 553.2	2645	210.6	10.21	0.28	10.2	0.0290675	10.11	-0.631348	0.75
R-11_600mg/kg_24h_MCX3	Rat_Fraction 3	O09171_QVADEGDALVAGGVSQTPSYLSCK_3+_F3	848.7 / 1047.5	54090	4507	31.31	0.19	81.1	0.284116	31.3133	-0.0694323	0.253333
R-12_600mg/kg_24h_MCX2	Rat_Fraction 2	O09171_QVADEGDALVAGGVSQTPSYLSCK_3+_F3	848.7 / 1047.5	36480	2956	31.64	0.17	106.1	0.280831	31.64	-0.0737836	0.81
R-11_600mg/kg_24h_MCX2	Rat_Fraction 2	Q8VIF7_GGSVQVLEDQELTCQPEPLVVK_3+_F1	839.8 / 909.5	5572	542.1	34.37	0.19	19.2	0.583883	34.3667	0.617415	0.576667
R-11_600mg/kg_24h_MCX2	Rat_Fraction 2	Q8VIF7_GGSVQVLEDQELTCQPEPLVVK_3+_F2	839.8 / 995.5	1621	297.7	34.37	0.09	9	0.169863	34.3667	-0.546417	0.576667
R-12_600mg/kg_24h_MCX3	Rat_Fraction 3	O09171_QVADEGDALVAGGVSQTPSYLSCK_3+_F3	848.7 / 1047.5	49730	4192	31.35	0.19	68.1	0.287374	31.3533	-0.0587626	0.293333
R-11_600mg/kg_24h_MCX2	Rat_Fraction 2	P18418_HEQNIDCGGGYVK_2+_F1	784.8 / 832.4	1860	182	12.13	0.17	24.2	1	12.13	1.32463	-0.0766667
R-11_600mg/kg_24h_MCX2	Rat_Fraction 2	P18418_HEQNIDCGGGYVK_2+_F2	784.8 / 947.4	N/A	N/A	N/A	N/A	N/A	N/A	12.13	N/A	-0.0766667
R-11_600mg/kg_24h_MCX2	Rat_Fraction 2	P18418_HEQNIDCGGGYVK_2+_F3	784.8 / 1174.5	N/A	N/A	N/A	N/A	N/A	N/A	12.13	N/A	-0.0766667
R-11_600mg/kg_24h_MCX2	Rat_Fraction 2	P18418_HEQNIDCGGGYVK_3+_F1	523.6 / 580.3	N/A	N/A	N/A	N/A	N/A	N/A	N/A	N/A	N/A
R-11_600mg/kg_24h_MCX2	Rat_Fraction 2	P18418_HEQNIDCGGGYVK_3+_F2	523.6 / 832.4	N/A	N/A	N/A	N/A	N/A	N/A	N/A	N/A	N/A
R-11_600mg/kg_24h_MCX2	Rat_Fraction 2	P18418_HEQNIDCGGGYVK_3+_F3	523.6 / 947.4	N/A	N/A	N/A	N/A	N/A	N/A	N/A	N/A	N/A
R-11_600mg/kg_24h_MCX2	Rat_Fraction 2	P04905_HHLCGETEEER_2+_F1	744.8 / 849.4	N/A	N/A	N/A	N/A	N/A	N/A	N/A	N/A	N/A
R-11_600mg/kg_24h_MCX2	Rat_Fraction 2	P04905_HHLCGETEEER_2+_F2	744.8 / 1101.4	N/A	N/A	N/A	N/A	N/A	N/A	N/A	N/A	N/A
R-11_600mg/kg_24h_MCX2	Rat_Fraction 2	P04905_HHLCGETEEER_2+_F3	744.8 / 1214.5	N/A	N/A	N/A	N/A	N/A	N/A	N/A	N/A	N/A
R-11_600mg/kg_24h_MCX2	Rat_Fraction 2	P04905_HHLCGETEEER_3+_F1	496.9 / 562.2	N/A	N/A	N/A	N/A	N/A	N/A	N/A	N/A	N/A
R-11_600mg/kg_24h_MCX2	Rat_Fraction 2	P04905_HHLCGETEEER_3+_F2	496.9 / 663.3	N/A	N/A	N/A	N/A	N/A	N/A	N/A	N/A	N/A
R-11_600mg/kg_24h_MCX2	Rat_Fraction 2	P04905_HHLCGETEEER_3+_F3	496.9 / 849.4	N/A	N/A	N/A	N/A	N/A	N/A	N/A	N/A	N/A
R-11_600mg/kg_24h_MCX2	Rat_Fraction 2	P08010_HNLCGETEEER_2+_F1	733.3 / 849.4	N/A	N/A	N/A	N/A	N/A	N/A	N/A	N/A	N/A
R-11_600mg/kg_24h_MCX2	Rat_Fraction 2	P08010_HNLCGETEEER_2+_F2	733.3 / 1101.4	N/A	N/A	N/A	N/A	N/A	N/A	N/A	N/A	N/A
R-11_600mg/kg_24h_MCX2	Rat_Fraction 2	P08010_HNLCGETEEER_2+_F3	733.3 / 1214.5	N/A	N/A	N/A	N/A	N/A	N/A	N/A	N/A	N/A
R-11_600mg/kg_24h_MCX2	Rat_Fraction 2	P13444_ICDQISDAVLDAHLK_3+_F1	597.3 / 696.4	N/A	N/A	N/A	N/A	N/A	N/A	N/A	N/A	N/A
R-11_600mg/kg_24h_MCX2	Rat_Fraction 2	P13444_ICDQISDAVLDAHLK_3+_F2	597.3 / 795.5	N/A	N/A	N/A	N/A	N/A	N/A	N/A	N/A	N/A
R-11_600mg/kg_24h_MCX2	Rat_Fraction 2	P13444_ICDQISDAVLDAHLK_3+_F3	597.3 / 995.4	N/A	N/A	N/A	N/A	N/A	N/A	N/A	N/A	N/A
R-11_600mg/kg_24h_MCX2	Rat_Fraction 2	P00176_P04167_P08683_IQEEAQCLVEELR_2+_F1	854.9 / 1010.5	N/A	N/A	N/A	N/A	N/A	N/A	N/A	N/A	N/A
R-11_600mg/kg_24h_MCX2	Rat_Fraction 2	P00176_P04167_P08683_IQEEAQCLVEELR_2+_F2	854.9 / 1138.6	N/A	N/A	N/A	N/A	N/A	N/A	N/A	N/A	N/A
R-11_600mg/kg_24h_MCX2	Rat_Fraction 2	P00176_P04167_P08683_IQEEAQCLVEELR_2+_F3	854.9 / 1209.6	N/A	N/A	N/A	N/A	N/A	N/A	N/A	N/A	N/A
R-11_600mg/kg_24h_MCX2	Rat_Fraction 2	P11884_LLCGGGAAADR_2+_F1	576.8 / 617.3	N/A	N/A	N/A	N/A	N/A	N/A	N/A	N/A	N/A
R-11_600mg/kg_24h_MCX2	Rat_Fraction 2	P11884_LLCGGGAAADR_2+_F2	576.8 / 674.3	N/A	N/A	N/A	N/A	N/A	N/A	N/A	N/A	N/A
R-11_600mg/kg_24h_MCX2	Rat_Fraction 2	P11884_LLCGGGAAADR_2+_F3	576.8 / 926.4	N/A	N/A	N/A	N/A	N/A	N/A	N/A	N/A	N/A
R-11_600mg/kg_24h_MCX2	Rat_Fraction 2	P28037_LVEYCQR_2+_F1	530.3 / 718.3	N/A	N/A	N/A	N/A	N/A	N/A	N/A	N/A	N/A
R-11_600mg/kg_24h_MCX2	Rat_Fraction 2	P28037_LVEYCQR_2+_F2	530.3 / 847.3	N/A	N/A	N/A	N/A	N/A	N/A	N/A	N/A	N/A
R-11_600mg/kg_24h_MCX2	Rat_Fraction 2	P28037_LVEYCQR_2+_F3	530.3 / 946.4	N/A	N/A	N/A	N/A	N/A	N/A	N/A	N/A	N/A
R-13_600mg/kg_24h_MCX2	Rat_Fraction 2	O09171_QVADEGDALVAGGVSQTPSYLSCK_3+_F3	848.7 / 1047.5	24800	2087	31.66	0.19	68.6	0.254542	31.6567	-0.16049	0.826667
R-11_600mg/kg_24h_MCX2	Rat_Fraction 2	P49889_P49890_P52844_NNPCTNYSMLPETMIDLK_3+_F2	745.0 / 1059.6	1526	240.6	38.69	0.1	7.1	0.101019	38.68	0.229007	0.21
R-11_600mg/kg_24h_MCX2	Rat_Fraction 2	P49889_P49890_P52844_NNPCTNYSMLPETMIDLK_3+_F3	745.0 / 1174.4	N/A	N/A	N/A	N/A	N/A	N/A	38.68	N/A	0.21
R-11_600mg/kg_24h_MCX2	Rat_Fraction 2	P49889_P49890_P52844_NNPCTNYSMLPETMIDLK_2+_F1	1117.0 / 1117.0	N/A	N/A	N/A	N/A	N/A	N/A	N/A	N/A	N/A
R-11_600mg/kg_24h_MCX2	Rat_Fraction 2	P49889_P49890_P52844_NNPCTNYSMLPETMIDLK_2+_F2	1117.0 / 1174.4	N/A	N/A	N/A	N/A	N/A	N/A	N/A	N/A	N/A
R-11_600mg/kg_24h_MCX2	Rat_Fraction 2	P49889_P49890_P52844_NNPCTNYSMLPETMIDLK_2+_F3	1117.0 / 1190.6	N/A	N/A	N/A	N/A	N/A	N/A	N/A	N/A	N/A
R-13_600mg/kg_24h_MCX3	Rat_Fraction 3	O09171_QVADEGDALVAGGVSQTPSYLSCK_3+_F3	848.7 / 1047.5	38480	2955	31.37	0.2	49	0.288867	31.3733	-0.0538705	0.313333
R-12_600mg/kg_24h_MCX4	Rat_Fraction 4	O09171_VNEAACDIAR_2+_F1	605.8 / 797.4	2780	260.9	13.49	0.16	16	0.334376	13.885	-0.251702	0.0683333
R-11_600mg/kg_24h_MCX3	Rat_Fraction 3	O09171_VNEAACDIAR_2+_F3	605.8 / 997.4	21570	1563	14.08	0.22	53.8	0.19087	13.89	-0.123521	0.16
R-11_600mg/kg_24h_MCX2	Rat_Fraction 2	P28037_SPLIIFADCDLNK_2+_F1	799.4 / 927.4	N/A	N/A	N/A	N/A	N/A	N/A	N/A	N/A	N/A
R-11_600mg/kg_24h_MCX2	Rat_Fraction 2	P28037_SPLIIFADCDLNK_2+_F2	799.4 / 1074.5	N/A	N/A	N/A	N/A	N/A	N/A	N/A	N/A	N/A
R-11_600mg/kg_24h_MCX2	Rat_Fraction 2	P28037_SPLIIFADCDLNK_2+_F3	799.4 / 1187.5	N/A	N/A	N/A	N/A	N/A	N/A	N/A	N/A	N/A
R-11_600mg/kg_24h_MCX2	Rat_Fraction 2	P29147_TIQLNVCNSEEVEK_2+_F1	877.9 / 921.4	N/A	N/A	N/A	N/A	N/A	N/A	N/A	N/A	N/A
R-11_600mg/kg_24h_MCX2	Rat_Fraction 2	P29147_TIQLNVCNSEEVEK_2+_F2	877.9 / 1086.4	N/A	N/A	N/A	N/A	N/A	N/A	N/A	N/A	N/A
R-11_600mg/kg_24h_MCX2	Rat_Fraction 2	P29147_TIQLNVCNSEEVEK_2+_F3	877.9 / 1185.5	N/A	N/A	N/A	N/A	N/A	N/A	N/A	N/A	N/A
R-11_600mg/kg_24h_MCX2	Rat_Fraction 2	P28037_TYNTINPTDGSVICQVSLAQVSDVDK_3+_F1	972.8 / 1061.5	N/A	N/A	N/A	N/A	N/A	N/A	N/A	N/A	N/A
R-11_600mg/kg_24h_MCX2	Rat_Fraction 2	P28037_TYNTINPTDGSVICQVSLAQVSDVDK_3+_F2	972.8 / 1105.5	N/A	N/A	N/A	N/A	N/A	N/A	N/A	N/A	N/A
R-11_600mg/kg_24h_MCX2	Rat_Fraction 2	P28037_TYNTINPTDGSVICQVSLAQVSDVDK_3+_F3	972.8 / 1177.6	N/A	N/A	N/A	N/A	N/A	N/A	N/A	N/A	N/A
R-10_600mg/kg_24h_MCX3	Rat_Fraction 3	O88618_TCALQEGLR_2+_F1	570.3 / 602.3	178400	16080	19.73	0.17	78.1	0.195614	19.73	0.143862	0.73
R-11_600mg/kg_24h_MCX3	Rat_Fraction 3	O88618_TCALQEGLR_2+_F1	570.3 / 602.3	138200	11250	19.73	0.18	55.1	0.194047	19.7233	0.134696	0.723333
R-12_600mg/kg_24h_MCX3	Rat_Fraction 3	O88618_TCALQEGLR_2+_F1	570.3 / 602.3	147000	12080	19.77	0.19	55.2	0.193192	19.7733	0.129701	0.773333
R-11_600mg/kg_24h_MCX2	Rat_Fraction 2	O09171_VNEAACDIAR_2+_F1	605.8 / 797.4	N/A	N/A	N/A	N/A	N/A	N/A	N/A	N/A	N/A
R-11_600mg/kg_24h_MCX2	Rat_Fraction 2	O09171_VNEAACDIAR_2+_F2	605.8 / 868.4	N/A	N/A	N/A	N/A	N/A	N/A	N/A	N/A	N/A
R-11_600mg/kg_24h_MCX2	Rat_Fraction 2	O09171_VNEAACDIAR_2+_F3	605.8 / 997.4	N/A	N/A	N/A	N/A	N/A	N/A	N/A	N/A	N/A
R-11_600mg/kg_24h_MCX2	Rat_Fraction 2	P04797_VPTPNVSVVDLTCR_2+_F1	824.9 / 855.4	N/A	N/A	N/A	N/A	N/A	N/A	N/A	N/A	N/A
R-11_600mg/kg_24h_MCX2	Rat_Fraction 2	P04797_VPTPNVSVVDLTCR_2+_F2	824.9 / 1041.5	N/A	N/A	N/A	N/A	N/A	N/A	N/A	N/A	N/A
R-11_600mg/kg_24h_MCX2	Rat_Fraction 2	P04797_VPTPNVSVVDLTCR_2+_F3	824.9 / 1140.6	N/A	N/A	N/A	N/A	N/A	N/A	N/A	N/A	N/A
R-11_600mg/kg_24h_MCX2	Rat_Fraction 2	P04797_VPTPNVSVVDLTCR_3+_F1	550.3 / 641.3	N/A	N/A	N/A	N/A	N/A	N/A	N/A	N/A	N/A
R-11_600mg/kg_24h_MCX2	Rat_Fraction 2	P04797_VPTPNVSVVDLTCR_3+_F2	550.3 / 756.3	N/A	N/A	N/A	N/A	N/A	N/A	N/A	N/A	N/A
R-11_600mg/kg_24h_MCX2	Rat_Fraction 2	P04797_VPTPNVSVVDLTCR_3+_F3	550.3 / 794.4	N/A	N/A	N/A	N/A	N/A	N/A	N/A	N/A	N/A
R-11_600mg/kg_24h_MCX2	Rat_Fraction 2	Q562C4_VTCVDPNPNFEK_2+_F1	756.4 / 845.4	N/A	N/A	N/A	N/A	N/A	N/A	N/A	N/A	N/A
R-11_600mg/kg_24h_MCX2	Rat_Fraction 2	Q562C4_VTCVDPNPNFEK_2+_F2	756.4 / 960.4	N/A	N/A	N/A	N/A	N/A	N/A	N/A	N/A	N/A
R-11_600mg/kg_24h_MCX2	Rat_Fraction 2	Q562C4_VTCVDPNPNFEK_2+_F3	756.4 / 1059.5	N/A	N/A	N/A	N/A	N/A	N/A	N/A	N/A	N/A
R-11_600mg/kg_24h_MCX2	Rat_Fraction 2	P46953_VTMGGQCVALAPDDSLLVPAGFSYMWER_3+_F1	1054.8 / 1109.5	N/A	N/A	N/A	N/A	N/A	N/A	50.7	N/A	0.0866667
R-11_600mg/kg_24h_MCX2	Rat_Fraction 2	P46953_VTMGGQCVALAPDDSLLVPAGFSYMWER_3+_F2	1054.8 / 1180.5	N/A	N/A	N/A	N/A	N/A	N/A	50.7	N/A	0.0866667
R-13_600mg/kg_24h_MCX3	Rat_Fraction 3	O88618_TCALQEGLR_2+_F1	570.3 / 602.3	134500	11930	19.82	0.17	50.4	0.192887	19.8167	0.127915	0.816667
R-11_600mg/kg_24h_MCX2	Rat_Fraction 2	P10860_VYEGSILEADCDILIPAASEK_2+_F1	1193.1 / 602.3	N/A	N/A	N/A	N/A	N/A	N/A	N/A	N/A	N/A
R-11_600mg/kg_24h_MCX2	Rat_Fraction 2	P10860_VYEGSILEADCDILIPAASEK_2+_F2	1193.1 / 715.4	N/A	N/A	N/A	N/A	N/A	N/A	N/A	N/A	N/A
R-11_600mg/kg_24h_MCX2	Rat_Fraction 2	P10860_VYEGSILEADCDILIPAASEK_2+_F3	1193.1 / 762.4	N/A	N/A	N/A	N/A	N/A	N/A	N/A	N/A	N/A
R-11_600mg/kg_24h_MCX2	Rat_Fraction 2	P28037_YQALGAELNVLPFCSQFIPMEVINAPR_3+_F1	1057.2 / 1139.6	N/A	N/A	N/A	N/A	N/A	N/A	N/A	N/A	N/A
R-11_600mg/kg_24h_MCX2	Rat_Fraction 2	P28037_YQALGAELNVLPFCSQFIPMEVINAPR_3+_F2	1057.2 / 1162.6	N/A	N/A	N/A	N/A	N/A	N/A	N/A	N/A	N/A
R-11_600mg/kg_24h_MCX2	Rat_Fraction 2	P28037_YQALGAELNVLPFCSQFIPMEVINAPR_3+_F3	1057.2 / 1172.6	N/A	N/A	N/A	N/A	N/A	N/A	N/A	N/A	N/A
R-12_600mg/kg_24h_MCX2	Rat_Fraction 2	O09171_AGAAIVGVNCHFDPSTSLQTIK_3+_F1	793.4 / 948.5	N/A	N/A	N/A	N/A	N/A	N/A	N/A	N/A	N/A
R-12_600mg/kg_24h_MCX2	Rat_Fraction 2	O09171_AGAAIVGVNCHFDPSTSLQTIK_3+_F2	793.4 / 974.6	N/A	N/A	N/A	N/A	N/A	N/A	N/A	N/A	N/A
R-12_600mg/kg_24h_MCX2	Rat_Fraction 2	O09171_AGAAIVGVNCHFDPSTSLQTIK_3+_F3	793.4 / 998.0	N/A	N/A	N/A	N/A	N/A	N/A	N/A	N/A	N/A
R-12_600mg/kg_24h_MCX2	Rat_Fraction 2	P29147_AVLVTGCDSGFGFSLAK_3+_F1	607.6 / 769.4	N/A	N/A	N/A	N/A	N/A	N/A	N/A	N/A	N/A
R-12_600mg/kg_24h_MCX2	Rat_Fraction 2	P29147_AVLVTGCDSGFGFSLAK_3+_F2	607.6 / 826.4	N/A	N/A	N/A	N/A	N/A	N/A	N/A	N/A	N/A
R-12_600mg/kg_24h_MCX2	Rat_Fraction 2	P29147_AVLVTGCDSGFGFSLAK_3+_F3	607.6 / 913.4	N/A	N/A	N/A	N/A	N/A	N/A	N/A	N/A	N/A
R-12_600mg/kg_24h_MCX2	Rat_Fraction 2	P10860_CAVVDVPFGGAK_2+_F1	656.3 / 791.4	N/A	N/A	N/A	N/A	N/A	N/A	N/A	N/A	N/A
R-12_600mg/kg_24h_MCX2	Rat_Fraction 2	P10860_CAVVDVPFGGAK_2+_F2	656.3 / 889.5	N/A	N/A	N/A	N/A	N/A	N/A	N/A	N/A	N/A
R-12_600mg/kg_24h_MCX2	Rat_Fraction 2	P10860_CAVVDVPFGGAK_2+_F3	656.3 / 988.5	N/A	N/A	N/A	N/A	N/A	N/A	N/A	N/A	N/A
R-12_600mg/kg_24h_MCX2	Rat_Fraction 2	P27867_CDPNDQNP_2+_F1	526.2 / 694.2	N/A	N/A	N/A	N/A	N/A	N/A	N/A	N/A	N/A
R-12_600mg/kg_24h_MCX2	Rat_Fraction 2	P27867_CDPNDQNP_2+_F2	526.2 / 822.3	N/A	N/A	N/A	N/A	N/A	N/A	N/A	N/A	N/A
R-12_600mg/kg_24h_MCX2	Rat_Fraction 2	P27867_CDPNDQNP_2+_F3	526.2 / 936.3	N/A	N/A	N/A	N/A	N/A	N/A	N/A	N/A	N/A
R-12_600mg/kg_24h_MCX2	Rat_Fraction 2	P04041_CEVNGEK_2+_F1	464.2 / 481.2	N/A	N/A	N/A	N/A	N/A	N/A	N/A	N/A	N/A
R-12_600mg/kg_24h_MCX2	Rat_Fraction 2	P04041_CEVNGEK_2+_F2	464.2 / 546.3	N/A	N/A	N/A	N/A	N/A	N/A	N/A	N/A	N/A
R-12_600mg/kg_24h_MCX2	Rat_Fraction 2	P04041_CEVNGEK_2+_F3	464.2 / 675.3	N/A	N/A	N/A	N/A	N/A	N/A	N/A	N/A	N/A
R-10_600mg/kg_24h_MCX3	Rat_Fraction 3	O88618_TCALQEGLR_2+_F2	570.3 / 715.4	311300	26390	19.73	0.18	76.4	0.341338	19.73	0.259425	0.73
R-12_600mg/kg_24h_MCX3	Rat_Fraction 3	O88618_TCALQEGLR_2+_F2	570.3 / 715.4	261700	21240	19.77	0.19	69.3	0.343935	19.7733	0.269007	0.773333
R-12_600mg/kg_24h_MCX2	Rat_Fraction 2	P09606_CIEEAIDK_2+_F3	535.3 / 817.4	4182	420.5	16.13	0.18	33.1	0.0702715	16.1233	-0.319193	0.603333
R-12_600mg/kg_24h_MCX2	Rat_Fraction 2	P28037_CPQSEEGATYEGIQK_2+_F1	894.9 / 909.5	N/A	N/A	N/A	N/A	N/A	N/A	N/A	N/A	N/A
R-12_600mg/kg_24h_MCX2	Rat_Fraction 2	P28037_CPQSEEGATYEGIQK_2+_F2	894.9 / 966.5	N/A	N/A	N/A	N/A	N/A	N/A	N/A	N/A	N/A
R-12_600mg/kg_24h_MCX2	Rat_Fraction 2	P28037_CPQSEEGATYEGIQK_2+_F3	894.9 / 1095.5	N/A	N/A	N/A	N/A	N/A	N/A	N/A	N/A	N/A
R-12_600mg/kg_24h_MCX2	Rat_Fraction 2	P04904_CVESAVK_2+_F1	442.7 / 481.2	N/A	N/A	N/A	N/A	N/A	N/A	N/A	N/A	N/A
R-12_600mg/kg_24h_MCX2	Rat_Fraction 2	P04904_CVESAVK_2+_F2	442.7 / 533.3	N/A	N/A	N/A	N/A	N/A	N/A	N/A	N/A	N/A
R-12_600mg/kg_24h_MCX2	Rat_Fraction 2	P04904_CVESAVK_2+_F3	442.7 / 632.4	N/A	N/A	N/A	N/A	N/A	N/A	N/A	N/A	N/A
R-12_600mg/kg_24h_MCX2	Rat_Fraction 2	P10860_CVGVGESDGSIWNPDGIDPK_2+_F1	1097.5 / 1153.5	N/A	N/A	N/A	N/A	N/A	N/A	N/A	N/A	N/A
R-12_600mg/kg_24h_MCX2	Rat_Fraction 2	P10860_CVGVGESDGSIWNPDGIDPK_2+_F2	1097.5 / 1154.6	N/A	N/A	N/A	N/A	N/A	N/A	N/A	N/A	N/A
R-12_600mg/kg_24h_MCX2	Rat_Fraction 2	P10860_CVGVGESDGSIWNPDGIDPK_2+_F3	1097.5 / 1241.6	N/A	N/A	N/A	N/A	N/A	N/A	N/A	N/A	N/A
R-12_600mg/kg_24h_MCX2	Rat_Fraction 2	P10860_CVGVGESDGSIWNPDGIDPK_3+_F1	732.0 / 855.4	N/A	N/A	N/A	N/A	N/A	N/A	N/A	N/A	N/A
R-12_600mg/kg_24h_MCX2	Rat_Fraction 2	P10860_CVGVGESDGSIWNPDGIDPK_3+_F2	732.0 / 1041.5	N/A	N/A	N/A	N/A	N/A	N/A	N/A	N/A	N/A
R-12_600mg/kg_24h_MCX2	Rat_Fraction 2	P10860_CVGVGESDGSIWNPDGIDPK_3+_F3	732.0 / 1153.5	N/A	N/A	N/A	N/A	N/A	N/A	N/A	N/A	N/A
R-12_600mg/kg_24h_MCX2	Rat_Fraction 2	P14942_DGCLLFGQVPLVEIDGMLLTQTR_3+_F1	889.8 / 919.5	N/A	N/A	N/A	N/A	N/A	N/A	N/A	N/A	N/A
R-12_600mg/kg_24h_MCX2	Rat_Fraction 2	P14942_DGCLLFGQVPLVEIDGMLLTQTR_3+_F2	889.8 / 1034.5	N/A	N/A	N/A	N/A	N/A	N/A	N/A	N/A	N/A
R-12_600mg/kg_24h_MCX2	Rat_Fraction 2	P14942_DGCLLFGQVPLVEIDGMLLTQTR_3+_F3	889.8 / 1082.5	N/A	N/A	N/A	N/A	N/A	N/A	N/A	N/A	N/A
R-12_600mg/kg_24h_MCX2	Rat_Fraction 2	P28037_ECEVLPDDTVSTLYNR_3+_F1	668.3 / 723.3	N/A	N/A	N/A	N/A	N/A	N/A	N/A	N/A	N/A
R-12_600mg/kg_24h_MCX2	Rat_Fraction 2	P28037_ECEVLPDDTVSTLYNR_3+_F2	668.3 / 753.4	N/A	N/A	N/A	N/A	N/A	N/A	N/A	N/A	N/A
R-12_600mg/kg_24h_MCX2	Rat_Fraction 2	P28037_ECEVLPDDTVSTLYNR_3+_F3	668.3 / 852.5	N/A	N/A	N/A	N/A	N/A	N/A	N/A	N/A	N/A
R-12_600mg/kg_24h_MCX2	Rat_Fraction 2	Q8VIF7_EEIVYLPCIYR_2+_F1	773.9 / 913.5	N/A	N/A	N/A	N/A	N/A	N/A	N/A	N/A	N/A
R-12_600mg/kg_24h_MCX2	Rat_Fraction 2	Q8VIF7_EEIVYLPCIYR_2+_F2	773.9 / 1076.5	N/A	N/A	N/A	N/A	N/A	N/A	N/A	N/A	N/A
R-12_600mg/kg_24h_MCX2	Rat_Fraction 2	Q8VIF7_EEIVYLPCIYR_2+_F3	773.9 / 1175.6	N/A	N/A	N/A	N/A	N/A	N/A	N/A	N/A	N/A
R-12_600mg/kg_24h_MCX2	Rat_Fraction 2	Q8VIF7_EEIVYLPCIYR_3+_F1	516.3 / 634.3	N/A	N/A	N/A	N/A	N/A	N/A	N/A	N/A	N/A
R-12_600mg/kg_24h_MCX2	Rat_Fraction 2	Q8VIF7_EEIVYLPCIYR_3+_F2	516.3 / 703.3	N/A	N/A	N/A	N/A	N/A	N/A	N/A	N/A	N/A
R-12_600mg/kg_24h_MCX2	Rat_Fraction 2	Q8VIF7_EEIVYLPCIYR_3+_F3	516.3 / 800.4	N/A	N/A	N/A	N/A	N/A	N/A	N/A	N/A	N/A
R-12_600mg/kg_24h_MCX2	Rat_Fraction 2	P29147_FGVEAFSDCLR_2+_F1	696.8 / 889.4	N/A	N/A	N/A	N/A	N/A	N/A	N/A	N/A	N/A
R-12_600mg/kg_24h_MCX2	Rat_Fraction 2	P29147_FGVEAFSDCLR_2+_F2	696.8 / 960.4	N/A	N/A	N/A	N/A	N/A	N/A	N/A	N/A	N/A
R-12_600mg/kg_24h_MCX2	Rat_Fraction 2	P29147_FGVEAFSDCLR_2+_F3	696.8 / 1089.5	N/A	N/A	N/A	N/A	N/A	N/A	N/A	N/A	N/A
R-12_600mg/kg_24h_MCX2	Rat_Fraction 2	P29147_FGVEAFSDCLR_3+_F1	464.9 / 540.3	N/A	N/A	N/A	N/A	N/A	N/A	N/A	N/A	N/A
R-12_600mg/kg_24h_MCX2	Rat_Fraction 2	P29147_FGVEAFSDCLR_3+_F2	464.9 / 655.3	N/A	N/A	N/A	N/A	N/A	N/A	N/A	N/A	N/A
R-12_600mg/kg_24h_MCX2	Rat_Fraction 2	P29147_FGVEAFSDCLR_3+_F3	464.9 / 742.3	N/A	N/A	N/A	N/A	N/A	N/A	N/A	N/A	N/A
R-12_600mg/kg_24h_MCX2	Rat_Fraction 2	P05178_FIDLIPTNLPHAVTCDIK_3+_F1	720.4 / 779.4	4799	465.6	40.83	0.19	10.4	0.109187	40.8833	-0.861307	1.13333
R-12_600mg/kg_24h_MCX2	Rat_Fraction 2	P05178_FIDLIPTNLPHAVTCDIK_3+_F2	720.4 / 835.9	3623	456.4	40.9	0.15	11.3	0.0824308	40.8833	-0.353436	1.13333
R-12_600mg/kg_24h_MCX2	Rat_Fraction 2	P05178_FIDLIPTNLPHAVTCDIK_3+_F3	720.4 / 950.5	35530	3779	40.92	0.16	74	0.808382	40.8833	8.48247	1.13333
R-12_600mg/kg_24h_MCX2	Rat_Fraction 2	Q8VIF7_FLHDPDATQGFVGCALSSNIQR_3+_F1	842.4 / 888.5	N/A	N/A	N/A	N/A	N/A	N/A	N/A	N/A	N/A
R-12_600mg/kg_24h_MCX2	Rat_Fraction 2	Q8VIF7_FLHDPDATQGFVGCALSSNIQR_3+_F2	842.4 / 1140.5	N/A	N/A	N/A	N/A	N/A	N/A	N/A	N/A	N/A
R-12_600mg/kg_24h_MCX2	Rat_Fraction 2	Q8VIF7_FLHDPDATQGFVGCALSSNIQR_3+_F3	842.4 / 1197.6	N/A	N/A	N/A	N/A	N/A	N/A	N/A	N/A	N/A
R-12_600mg/kg_24h_MCX2	Rat_Fraction 2	P28037_GEDDESECVINYVEK_3+_F1	626.6 / 765.4	N/A	N/A	N/A	N/A	N/A	N/A	N/A	N/A	N/A
R-12_600mg/kg_24h_MCX2	Rat_Fraction 2	P28037_GEDDESECVINYVEK_3+_F2	626.6 / 864.5	N/A	N/A	N/A	N/A	N/A	N/A	N/A	N/A	N/A
R-12_600mg/kg_24h_MCX2	Rat_Fraction 2	P28037_GEDDESECVINYVEK_3+_F3	626.6 / 1014.3	N/A	N/A	N/A	N/A	N/A	N/A	N/A	N/A	N/A
R-12_600mg/kg_24h_MCX2	Rat_Fraction 2	P28037_GENCIAAGR_2+_F1	520.2 / 553.2	927.7	133.4	10.19	0.08	7.9	0.0110064	10.17	-0.860411	0.81
R-13_600mg/kg_24h_MCX3	Rat_Fraction 3	O88618_TCALQEGLR_2+_F2	570.3 / 715.4	240600	20320	19.81	0.18	68.3	0.345045	19.8167	0.273104	0.816667
R-10_600mg/kg_24h_MCX3	Rat_Fraction 3	O88618_TCALQEGLR_2+_F3	570.3 / 786.4	422300	37980	19.73	0.17	233.8	0.463048	19.73	-0.170107	0.73
R-12_600mg/kg_24h_MCX2	Rat_Fraction 2	Q8VIF7_GGSVQVLEDQELTCQPEPLVVK_3+_F1	839.8 / 909.5	6246	479.6	34.42	0.23	17.7	0.532708	34.4333	0.475653	0.643333
R-12_600mg/kg_24h_MCX2	Rat_Fraction 2	Q8VIF7_GGSVQVLEDQELTCQPEPLVVK_3+_F2	839.8 / 995.5	2857	298.4	34.44	0.19	10.1	0.243667	34.4333	-0.349337	0.643333
R-11_600mg/kg_24h_MCX3	Rat_Fraction 3	O88618_TCALQEGLR_2+_F3	570.3 / 786.4	318400	27040	19.72	0.18	232.8	0.447065	19.7233	-0.198752	0.723333
R-12_600mg/kg_24h_MCX2	Rat_Fraction 2	P18418_HEQNIDCGGGYVK_2+_F1	784.8 / 832.4	1211	103.1	12.19	0.22	14.3	1	12.19	1.32463	-0.0166667
R-12_600mg/kg_24h_MCX2	Rat_Fraction 2	P18418_HEQNIDCGGGYVK_2+_F2	784.8 / 947.4	N/A	N/A	N/A	N/A	N/A	N/A	12.19	N/A	-0.0166667
R-12_600mg/kg_24h_MCX2	Rat_Fraction 2	P18418_HEQNIDCGGGYVK_2+_F3	784.8 / 1174.5	N/A	N/A	N/A	N/A	N/A	N/A	12.19	N/A	-0.0166667
R-12_600mg/kg_24h_MCX2	Rat_Fraction 2	P18418_HEQNIDCGGGYVK_3+_F1	523.6 / 580.3	N/A	N/A	N/A	N/A	N/A	N/A	N/A	N/A	N/A
R-12_600mg/kg_24h_MCX2	Rat_Fraction 2	P18418_HEQNIDCGGGYVK_3+_F2	523.6 / 832.4	N/A	N/A	N/A	N/A	N/A	N/A	N/A	N/A	N/A
R-12_600mg/kg_24h_MCX2	Rat_Fraction 2	P18418_HEQNIDCGGGYVK_3+_F3	523.6 / 947.4	N/A	N/A	N/A	N/A	N/A	N/A	N/A	N/A	N/A
R-12_600mg/kg_24h_MCX2	Rat_Fraction 2	P04905_HHLCGETEEER_2+_F1	744.8 / 849.4	N/A	N/A	N/A	N/A	N/A	N/A	N/A	N/A	N/A
R-12_600mg/kg_24h_MCX2	Rat_Fraction 2	P04905_HHLCGETEEER_2+_F2	744.8 / 1101.4	N/A	N/A	N/A	N/A	N/A	N/A	N/A	N/A	N/A
R-12_600mg/kg_24h_MCX2	Rat_Fraction 2	P04905_HHLCGETEEER_2+_F3	744.8 / 1214.5	N/A	N/A	N/A	N/A	N/A	N/A	N/A	N/A	N/A
R-12_600mg/kg_24h_MCX2	Rat_Fraction 2	P04905_HHLCGETEEER_3+_F1	496.9 / 562.2	N/A	N/A	N/A	N/A	N/A	N/A	N/A	N/A	N/A
R-12_600mg/kg_24h_MCX2	Rat_Fraction 2	P04905_HHLCGETEEER_3+_F2	496.9 / 663.3	N/A	N/A	N/A	N/A	N/A	N/A	N/A	N/A	N/A
R-12_600mg/kg_24h_MCX2	Rat_Fraction 2	P04905_HHLCGETEEER_3+_F3	496.9 / 849.4	N/A	N/A	N/A	N/A	N/A	N/A	N/A	N/A	N/A
R-12_600mg/kg_24h_MCX2	Rat_Fraction 2	P08010_HNLCGETEEER_2+_F1	733.3 / 849.4	N/A	N/A	N/A	N/A	N/A	N/A	N/A	N/A	N/A
R-12_600mg/kg_24h_MCX2	Rat_Fraction 2	P08010_HNLCGETEEER_2+_F2	733.3 / 1101.4	N/A	N/A	N/A	N/A	N/A	N/A	N/A	N/A	N/A
R-12_600mg/kg_24h_MCX2	Rat_Fraction 2	P08010_HNLCGETEEER_2+_F3	733.3 / 1214.5	N/A	N/A	N/A	N/A	N/A	N/A	N/A	N/A	N/A
R-12_600mg/kg_24h_MCX2	Rat_Fraction 2	P13444_ICDQISDAVLDAHLK_3+_F1	597.3 / 696.4	N/A	N/A	N/A	N/A	N/A	N/A	N/A	N/A	N/A
R-12_600mg/kg_24h_MCX2	Rat_Fraction 2	P13444_ICDQISDAVLDAHLK_3+_F2	597.3 / 795.5	N/A	N/A	N/A	N/A	N/A	N/A	N/A	N/A	N/A
R-12_600mg/kg_24h_MCX2	Rat_Fraction 2	P13444_ICDQISDAVLDAHLK_3+_F3	597.3 / 995.4	N/A	N/A	N/A	N/A	N/A	N/A	N/A	N/A	N/A
R-12_600mg/kg_24h_MCX2	Rat_Fraction 2	P00176_P04167_P08683_IQEEAQCLVEELR_2+_F1	854.9 / 1010.5	N/A	N/A	N/A	N/A	N/A	N/A	N/A	N/A	N/A
R-12_600mg/kg_24h_MCX2	Rat_Fraction 2	P00176_P04167_P08683_IQEEAQCLVEELR_2+_F2	854.9 / 1138.6	N/A	N/A	N/A	N/A	N/A	N/A	N/A	N/A	N/A
R-12_600mg/kg_24h_MCX2	Rat_Fraction 2	P00176_P04167_P08683_IQEEAQCLVEELR_2+_F3	854.9 / 1209.6	N/A	N/A	N/A	N/A	N/A	N/A	N/A	N/A	N/A
R-12_600mg/kg_24h_MCX2	Rat_Fraction 2	P11884_LLCGGGAAADR_2+_F1	576.8 / 617.3	N/A	N/A	N/A	N/A	N/A	N/A	N/A	N/A	N/A
R-12_600mg/kg_24h_MCX2	Rat_Fraction 2	P11884_LLCGGGAAADR_2+_F2	576.8 / 674.3	N/A	N/A	N/A	N/A	N/A	N/A	N/A	N/A	N/A
R-12_600mg/kg_24h_MCX2	Rat_Fraction 2	P11884_LLCGGGAAADR_2+_F3	576.8 / 926.4	N/A	N/A	N/A	N/A	N/A	N/A	N/A	N/A	N/A
R-12_600mg/kg_24h_MCX2	Rat_Fraction 2	P28037_LVEYCQR_2+_F1	530.3 / 718.3	N/A	N/A	N/A	N/A	N/A	N/A	N/A	N/A	N/A
R-12_600mg/kg_24h_MCX2	Rat_Fraction 2	P28037_LVEYCQR_2+_F2	530.3 / 847.3	N/A	N/A	N/A	N/A	N/A	N/A	N/A	N/A	N/A
R-12_600mg/kg_24h_MCX2	Rat_Fraction 2	P28037_LVEYCQR_2+_F3	530.3 / 946.4	N/A	N/A	N/A	N/A	N/A	N/A	N/A	N/A	N/A
R-12_600mg/kg_24h_MCX3	Rat_Fraction 3	O88618_TCALQEGLR_2+_F3	570.3 / 786.4	352200	29430	19.78	0.18	211.6	0.462873	19.7733	-0.170421	0.773333
R-13_600mg/kg_24h_MCX3	Rat_Fraction 3	O88618_TCALQEGLR_2+_F3	570.3 / 786.4	322200	27910	19.82	0.18	195	0.462068	19.8167	-0.171864	0.816667
R-10_600mg/kg_24h_MCX6	Rat_Fraction 6	O88767_GLIAAICAGPTALLAHEVGFGC(CAM)K_3+_F1	715.3 / 742.3	13340	807.3	48.23	0.25	76.8	0.376283	48.1367	-0.229579	0.141667
R-12_600mg/kg_24h_MCX2	Rat_Fraction 2	P49889_P49890_P52844_NNPCTNYSMLPETMIDLK_2+_F1	1117.0 / 1117.0	N/A	N/A	N/A	N/A	N/A	N/A	N/A	N/A	N/A
R-12_600mg/kg_24h_MCX2	Rat_Fraction 2	P49889_P49890_P52844_NNPCTNYSMLPETMIDLK_2+_F2	1117.0 / 1174.4	N/A	N/A	N/A	N/A	N/A	N/A	N/A	N/A	N/A
R-12_600mg/kg_24h_MCX2	Rat_Fraction 2	P49889_P49890_P52844_NNPCTNYSMLPETMIDLK_2+_F3	1117.0 / 1190.6	N/A	N/A	N/A	N/A	N/A	N/A	N/A	N/A	N/A
R-10_600mg/kg_24h_MCX7	Rat_Fraction 7	O88767_GLIAAICAGPTALLAHEVGFGC(CAM)K_3+_F1	715.3 / 742.3	72510	4953	48.26	0.22	182.1	0.703899	48.1233	0.0603553	0.0966667
R-11_600mg/kg_24h_MCX7	Rat_Fraction 7	O88767_GLIAAICAGPTALLAHEVGFGC(CAM)K_3+_F1	715.3 / 742.3	47800	3278	48.31	0.22	134.3	0.595461	48.1467	-0.102996	0.12
R-12_600mg/kg_24h_MCX7	Rat_Fraction 7	O88767_GLIAAICAGPTALLAHEVGFGC(CAM)K_3+_F1	715.3 / 742.3	45890	3044	48.29	0.22	123.1	0.620252	48.1633	-0.0656494	0.136667
R-12_600mg/kg_24h_MCX2	Rat_Fraction 2	P28037_SPLIIFADCDLNK_2+_F1	799.4 / 927.4	N/A	N/A	N/A	N/A	N/A	N/A	N/A	N/A	N/A
R-12_600mg/kg_24h_MCX2	Rat_Fraction 2	P28037_SPLIIFADCDLNK_2+_F2	799.4 / 1074.5	N/A	N/A	N/A	N/A	N/A	N/A	N/A	N/A	N/A
R-12_600mg/kg_24h_MCX2	Rat_Fraction 2	P28037_SPLIIFADCDLNK_2+_F3	799.4 / 1187.5	N/A	N/A	N/A	N/A	N/A	N/A	N/A	N/A	N/A
R-12_600mg/kg_24h_MCX2	Rat_Fraction 2	P29147_TIQLNVCNSEEVEK_2+_F1	877.9 / 921.4	N/A	N/A	N/A	N/A	N/A	N/A	N/A	N/A	N/A
R-12_600mg/kg_24h_MCX2	Rat_Fraction 2	P29147_TIQLNVCNSEEVEK_2+_F2	877.9 / 1086.4	N/A	N/A	N/A	N/A	N/A	N/A	N/A	N/A	N/A
R-12_600mg/kg_24h_MCX2	Rat_Fraction 2	P29147_TIQLNVCNSEEVEK_2+_F3	877.9 / 1185.5	N/A	N/A	N/A	N/A	N/A	N/A	N/A	N/A	N/A
R-12_600mg/kg_24h_MCX2	Rat_Fraction 2	P28037_TYNTINPTDGSVICQVSLAQVSDVDK_3+_F1	972.8 / 1061.5	N/A	N/A	N/A	N/A	N/A	N/A	N/A	N/A	N/A
R-12_600mg/kg_24h_MCX2	Rat_Fraction 2	P28037_TYNTINPTDGSVICQVSLAQVSDVDK_3+_F2	972.8 / 1105.5	N/A	N/A	N/A	N/A	N/A	N/A	N/A	N/A	N/A
R-12_600mg/kg_24h_MCX2	Rat_Fraction 2	P28037_TYNTINPTDGSVICQVSLAQVSDVDK_3+_F3	972.8 / 1177.6	N/A	N/A	N/A	N/A	N/A	N/A	N/A	N/A	N/A
R-12_600mg/kg_24h_MCX2	Rat_Fraction 2	P08011_VFANPEDCAGFGK_2+_F1	752.3 / 975.4	1167	107.5	25.21	0.16	9.7	0.038794	25.2067	-0.247104	1.16667
R-13_600mg/kg_24h_MCX7	Rat_Fraction 7	O88767_GLIAAICAGPTALLAHEVGFGC(CAM)K_3+_F1	715.3 / 742.3	46970	3394	48.31	0.21	155.7	0.663661	48.1867	-0.00025891	0.16
R-10_600mg/kg_24h_MCX6	Rat_Fraction 6	O88767_GLIAAICAGPTALLAHEVGFGC(CAM)K_3+_F3	715.3 / 1015.4	19800	1517	48.09	0.2	125.5	0.558502	48.1367	0.0917032	0.141667
R-12_600mg/kg_24h_MCX2	Rat_Fraction 2	O09171_VNEAACDIAR_2+_F1	605.8 / 797.4	N/A	N/A	N/A	N/A	N/A	N/A	N/A	N/A	N/A
R-12_600mg/kg_24h_MCX2	Rat_Fraction 2	O09171_VNEAACDIAR_2+_F2	605.8 / 868.4	N/A	N/A	N/A	N/A	N/A	N/A	N/A	N/A	N/A
R-12_600mg/kg_24h_MCX2	Rat_Fraction 2	O09171_VNEAACDIAR_2+_F3	605.8 / 997.4	N/A	N/A	N/A	N/A	N/A	N/A	N/A	N/A	N/A
R-12_600mg/kg_24h_MCX2	Rat_Fraction 2	P04797_VPTPNVSVVDLTCR_2+_F1	824.9 / 855.4	N/A	N/A	N/A	N/A	N/A	N/A	N/A	N/A	N/A
R-12_600mg/kg_24h_MCX2	Rat_Fraction 2	P04797_VPTPNVSVVDLTCR_2+_F2	824.9 / 1041.5	N/A	N/A	N/A	N/A	N/A	N/A	N/A	N/A	N/A
R-12_600mg/kg_24h_MCX2	Rat_Fraction 2	P04797_VPTPNVSVVDLTCR_2+_F3	824.9 / 1140.6	N/A	N/A	N/A	N/A	N/A	N/A	N/A	N/A	N/A
R-12_600mg/kg_24h_MCX2	Rat_Fraction 2	P04797_VPTPNVSVVDLTCR_3+_F1	550.3 / 641.3	N/A	N/A	N/A	N/A	N/A	N/A	N/A	N/A	N/A
R-12_600mg/kg_24h_MCX2	Rat_Fraction 2	P04797_VPTPNVSVVDLTCR_3+_F2	550.3 / 756.3	N/A	N/A	N/A	N/A	N/A	N/A	N/A	N/A	N/A
R-12_600mg/kg_24h_MCX2	Rat_Fraction 2	P04797_VPTPNVSVVDLTCR_3+_F3	550.3 / 794.4	N/A	N/A	N/A	N/A	N/A	N/A	N/A	N/A	N/A
R-12_600mg/kg_24h_MCX2	Rat_Fraction 2	Q562C4_VTCVDPNPNFEK_2+_F1	756.4 / 845.4	N/A	N/A	N/A	N/A	N/A	N/A	N/A	N/A	N/A
R-12_600mg/kg_24h_MCX2	Rat_Fraction 2	Q562C4_VTCVDPNPNFEK_2+_F2	756.4 / 960.4	N/A	N/A	N/A	N/A	N/A	N/A	N/A	N/A	N/A
R-12_600mg/kg_24h_MCX2	Rat_Fraction 2	Q562C4_VTCVDPNPNFEK_2+_F3	756.4 / 1059.5	N/A	N/A	N/A	N/A	N/A	N/A	N/A	N/A	N/A
R-12_600mg/kg_24h_MCX2	Rat_Fraction 2	P46953_VTMGGQCVALAPDDSLLVPAGFSYMWER_3+_F1	1054.8 / 1109.5	N/A	N/A	N/A	N/A	N/A	N/A	50.7	N/A	0.0866667
R-12_600mg/kg_24h_MCX2	Rat_Fraction 2	P46953_VTMGGQCVALAPDDSLLVPAGFSYMWER_3+_F2	1054.8 / 1180.5	N/A	N/A	N/A	N/A	N/A	N/A	50.7	N/A	0.0866667
R-10_600mg/kg_24h_MCX7	Rat_Fraction 7	O88767_GLIAAICAGPTALLAHEVGFGC(CAM)K_3+_F3	715.3 / 1015.4	28460	2054	48.06	0.2	99.9	0.276278	48.1233	-0.00756567	0.0966667
R-12_600mg/kg_24h_MCX2	Rat_Fraction 2	P10860_VYEGSILEADCDILIPAASEK_2+_F1	1193.1 / 602.3	N/A	N/A	N/A	N/A	N/A	N/A	N/A	N/A	N/A
R-12_600mg/kg_24h_MCX2	Rat_Fraction 2	P10860_VYEGSILEADCDILIPAASEK_2+_F2	1193.1 / 715.4	N/A	N/A	N/A	N/A	N/A	N/A	N/A	N/A	N/A
R-12_600mg/kg_24h_MCX2	Rat_Fraction 2	P10860_VYEGSILEADCDILIPAASEK_2+_F3	1193.1 / 762.4	N/A	N/A	N/A	N/A	N/A	N/A	N/A	N/A	N/A
R-12_600mg/kg_24h_MCX2	Rat_Fraction 2	P28037_YQALGAELNVLPFCSQFIPMEVINAPR_3+_F1	1057.2 / 1139.6	N/A	N/A	N/A	N/A	N/A	N/A	N/A	N/A	N/A
R-12_600mg/kg_24h_MCX2	Rat_Fraction 2	P28037_YQALGAELNVLPFCSQFIPMEVINAPR_3+_F2	1057.2 / 1162.6	N/A	N/A	N/A	N/A	N/A	N/A	N/A	N/A	N/A
R-12_600mg/kg_24h_MCX2	Rat_Fraction 2	P28037_YQALGAELNVLPFCSQFIPMEVINAPR_3+_F3	1057.2 / 1172.6	N/A	N/A	N/A	N/A	N/A	N/A	N/A	N/A	N/A
R-13_600mg/kg_24h_MCX2	Rat_Fraction 2	O09171_AGAAIVGVNCHFDPSTSLQTIK_3+_F1	793.4 / 948.5	N/A	N/A	N/A	N/A	N/A	N/A	N/A	N/A	N/A
R-13_600mg/kg_24h_MCX2	Rat_Fraction 2	O09171_AGAAIVGVNCHFDPSTSLQTIK_3+_F2	793.4 / 974.6	N/A	N/A	N/A	N/A	N/A	N/A	N/A	N/A	N/A
R-13_600mg/kg_24h_MCX2	Rat_Fraction 2	O09171_AGAAIVGVNCHFDPSTSLQTIK_3+_F3	793.4 / 998.0	N/A	N/A	N/A	N/A	N/A	N/A	N/A	N/A	N/A
R-13_600mg/kg_24h_MCX2	Rat_Fraction 2	P29147_AVLVTGCDSGFGFSLAK_3+_F1	607.6 / 769.4	N/A	N/A	N/A	N/A	N/A	N/A	N/A	N/A	N/A
R-13_600mg/kg_24h_MCX2	Rat_Fraction 2	P29147_AVLVTGCDSGFGFSLAK_3+_F2	607.6 / 826.4	N/A	N/A	N/A	N/A	N/A	N/A	N/A	N/A	N/A
R-13_600mg/kg_24h_MCX2	Rat_Fraction 2	P29147_AVLVTGCDSGFGFSLAK_3+_F3	607.6 / 913.4	N/A	N/A	N/A	N/A	N/A	N/A	N/A	N/A	N/A
R-13_600mg/kg_24h_MCX2	Rat_Fraction 2	P10860_CAVVDVPFGGAK_2+_F1	656.3 / 791.4	N/A	N/A	N/A	N/A	N/A	N/A	N/A	N/A	N/A
R-13_600mg/kg_24h_MCX2	Rat_Fraction 2	P10860_CAVVDVPFGGAK_2+_F2	656.3 / 889.5	N/A	N/A	N/A	N/A	N/A	N/A	N/A	N/A	N/A
R-13_600mg/kg_24h_MCX2	Rat_Fraction 2	P10860_CAVVDVPFGGAK_2+_F3	656.3 / 988.5	N/A	N/A	N/A	N/A	N/A	N/A	N/A	N/A	N/A
R-13_600mg/kg_24h_MCX2	Rat_Fraction 2	P27867_CDPNDQNP_2+_F1	526.2 / 694.2	N/A	N/A	N/A	N/A	N/A	N/A	N/A	N/A	N/A
R-13_600mg/kg_24h_MCX2	Rat_Fraction 2	P27867_CDPNDQNP_2+_F2	526.2 / 822.3	N/A	N/A	N/A	N/A	N/A	N/A	N/A	N/A	N/A
R-13_600mg/kg_24h_MCX2	Rat_Fraction 2	P27867_CDPNDQNP_2+_F3	526.2 / 936.3	N/A	N/A	N/A	N/A	N/A	N/A	N/A	N/A	N/A
R-13_600mg/kg_24h_MCX2	Rat_Fraction 2	P04041_CEVNGEK_2+_F1	464.2 / 481.2	N/A	N/A	N/A	N/A	N/A	N/A	N/A	N/A	N/A
R-13_600mg/kg_24h_MCX2	Rat_Fraction 2	P04041_CEVNGEK_2+_F2	464.2 / 546.3	N/A	N/A	N/A	N/A	N/A	N/A	N/A	N/A	N/A
R-13_600mg/kg_24h_MCX2	Rat_Fraction 2	P04041_CEVNGEK_2+_F3	464.2 / 675.3	N/A	N/A	N/A	N/A	N/A	N/A	N/A	N/A	N/A
R-11_600mg/kg_24h_MCX6	Rat_Fraction 6	O88767_GLIAAICAGPTALLAHEVGFGC(CAM)K_3+_F3	715.3 / 1015.4	25520	2142	48.09	0.19	199	0.631012	48.1333	0.233438	0.138333
R-12_600mg/kg_24h_MCX6	Rat_Fraction 6	O88767_GLIAAICAGPTALLAHEVGFGC(CAM)K_3+_F3	715.3 / 1015.4	20790	1720	48.09	0.18	168.7	0.607397	48.14	0.18728	0.145
R-13_600mg/kg_24h_MCX6	Rat_Fraction 6	O88767_GLIAAICAGPTALLAHEVGFGC(CAM)K_3+_F3	715.3 / 1015.4	20030	1487	48.05	0.2	151	0.611734	48.11	0.195756	0.115
R-13_600mg/kg_24h_MCX2	Rat_Fraction 2	P28037_CPQSEEGATYEGIQK_2+_F1	894.9 / 909.5	N/A	N/A	N/A	N/A	N/A	N/A	N/A	N/A	N/A
R-13_600mg/kg_24h_MCX2	Rat_Fraction 2	P28037_CPQSEEGATYEGIQK_2+_F2	894.9 / 966.5	N/A	N/A	N/A	N/A	N/A	N/A	N/A	N/A	N/A
R-13_600mg/kg_24h_MCX2	Rat_Fraction 2	P28037_CPQSEEGATYEGIQK_2+_F3	894.9 / 1095.5	N/A	N/A	N/A	N/A	N/A	N/A	N/A	N/A	N/A
R-13_600mg/kg_24h_MCX2	Rat_Fraction 2	P04904_CVESAVK_2+_F1	442.7 / 481.2	N/A	N/A	N/A	N/A	N/A	N/A	N/A	N/A	N/A
R-13_600mg/kg_24h_MCX2	Rat_Fraction 2	P04904_CVESAVK_2+_F2	442.7 / 533.3	N/A	N/A	N/A	N/A	N/A	N/A	N/A	N/A	N/A
R-13_600mg/kg_24h_MCX2	Rat_Fraction 2	P04904_CVESAVK_2+_F3	442.7 / 632.4	N/A	N/A	N/A	N/A	N/A	N/A	N/A	N/A	N/A
R-13_600mg/kg_24h_MCX2	Rat_Fraction 2	P10860_CVGVGESDGSIWNPDGIDPK_2+_F1	1097.5 / 1153.5	N/A	N/A	N/A	N/A	N/A	N/A	N/A	N/A	N/A
R-13_600mg/kg_24h_MCX2	Rat_Fraction 2	P10860_CVGVGESDGSIWNPDGIDPK_2+_F2	1097.5 / 1154.6	N/A	N/A	N/A	N/A	N/A	N/A	N/A	N/A	N/A
R-13_600mg/kg_24h_MCX2	Rat_Fraction 2	P10860_CVGVGESDGSIWNPDGIDPK_2+_F3	1097.5 / 1241.6	N/A	N/A	N/A	N/A	N/A	N/A	N/A	N/A	N/A
R-13_600mg/kg_24h_MCX2	Rat_Fraction 2	P10860_CVGVGESDGSIWNPDGIDPK_3+_F1	732.0 / 855.4	N/A	N/A	N/A	N/A	N/A	N/A	N/A	N/A	N/A
R-13_600mg/kg_24h_MCX2	Rat_Fraction 2	P10860_CVGVGESDGSIWNPDGIDPK_3+_F2	732.0 / 1041.5	N/A	N/A	N/A	N/A	N/A	N/A	N/A	N/A	N/A
R-13_600mg/kg_24h_MCX2	Rat_Fraction 2	P10860_CVGVGESDGSIWNPDGIDPK_3+_F3	732.0 / 1153.5	N/A	N/A	N/A	N/A	N/A	N/A	N/A	N/A	N/A
R-13_600mg/kg_24h_MCX2	Rat_Fraction 2	P14942_DGCLLFGQVPLVEIDGMLLTQTR_3+_F1	889.8 / 919.5	N/A	N/A	N/A	N/A	N/A	N/A	N/A	N/A	N/A
R-13_600mg/kg_24h_MCX2	Rat_Fraction 2	P14942_DGCLLFGQVPLVEIDGMLLTQTR_3+_F2	889.8 / 1034.5	N/A	N/A	N/A	N/A	N/A	N/A	N/A	N/A	N/A
R-13_600mg/kg_24h_MCX2	Rat_Fraction 2	P14942_DGCLLFGQVPLVEIDGMLLTQTR_3+_F3	889.8 / 1082.5	N/A	N/A	N/A	N/A	N/A	N/A	N/A	N/A	N/A
R-13_600mg/kg_24h_MCX2	Rat_Fraction 2	P28037_ECEVLPDDTVSTLYNR_3+_F1	668.3 / 723.3	N/A	N/A	N/A	N/A	N/A	N/A	N/A	N/A	N/A
R-13_600mg/kg_24h_MCX2	Rat_Fraction 2	P28037_ECEVLPDDTVSTLYNR_3+_F2	668.3 / 753.4	N/A	N/A	N/A	N/A	N/A	N/A	N/A	N/A	N/A
R-13_600mg/kg_24h_MCX2	Rat_Fraction 2	P28037_ECEVLPDDTVSTLYNR_3+_F3	668.3 / 852.5	N/A	N/A	N/A	N/A	N/A	N/A	N/A	N/A	N/A
R-13_600mg/kg_24h_MCX2	Rat_Fraction 2	Q8VIF7_EEIVYLPCIYR_2+_F1	773.9 / 913.5	N/A	N/A	N/A	N/A	N/A	N/A	N/A	N/A	N/A
R-13_600mg/kg_24h_MCX2	Rat_Fraction 2	Q8VIF7_EEIVYLPCIYR_2+_F2	773.9 / 1076.5	N/A	N/A	N/A	N/A	N/A	N/A	N/A	N/A	N/A
R-13_600mg/kg_24h_MCX2	Rat_Fraction 2	Q8VIF7_EEIVYLPCIYR_2+_F3	773.9 / 1175.6	N/A	N/A	N/A	N/A	N/A	N/A	N/A	N/A	N/A
R-13_600mg/kg_24h_MCX2	Rat_Fraction 2	Q8VIF7_EEIVYLPCIYR_3+_F1	516.3 / 634.3	N/A	N/A	N/A	N/A	N/A	N/A	N/A	N/A	N/A
R-13_600mg/kg_24h_MCX2	Rat_Fraction 2	Q8VIF7_EEIVYLPCIYR_3+_F2	516.3 / 703.3	N/A	N/A	N/A	N/A	N/A	N/A	N/A	N/A	N/A
R-13_600mg/kg_24h_MCX2	Rat_Fraction 2	Q8VIF7_EEIVYLPCIYR_3+_F3	516.3 / 800.4	N/A	N/A	N/A	N/A	N/A	N/A	N/A	N/A	N/A
R-13_600mg/kg_24h_MCX2	Rat_Fraction 2	P29147_FGVEAFSDCLR_2+_F1	696.8 / 889.4	N/A	N/A	N/A	N/A	N/A	N/A	N/A	N/A	N/A
R-13_600mg/kg_24h_MCX2	Rat_Fraction 2	P29147_FGVEAFSDCLR_2+_F2	696.8 / 960.4	N/A	N/A	N/A	N/A	N/A	N/A	N/A	N/A	N/A
R-13_600mg/kg_24h_MCX2	Rat_Fraction 2	P29147_FGVEAFSDCLR_2+_F3	696.8 / 1089.5	N/A	N/A	N/A	N/A	N/A	N/A	N/A	N/A	N/A
R-13_600mg/kg_24h_MCX2	Rat_Fraction 2	P29147_FGVEAFSDCLR_3+_F1	464.9 / 540.3	N/A	N/A	N/A	N/A	N/A	N/A	N/A	N/A	N/A
R-13_600mg/kg_24h_MCX2	Rat_Fraction 2	P29147_FGVEAFSDCLR_3+_F2	464.9 / 655.3	N/A	N/A	N/A	N/A	N/A	N/A	N/A	N/A	N/A
R-13_600mg/kg_24h_MCX2	Rat_Fraction 2	P29147_FGVEAFSDCLR_3+_F3	464.9 / 742.3	N/A	N/A	N/A	N/A	N/A	N/A	N/A	N/A	N/A
R-13_600mg/kg_24h_MCX2	Rat_Fraction 2	P05178_FIDLIPTNLPHAVTCDIK_3+_F1	720.4 / 779.4	8762	899.4	40.82	0.17	17.5	0.162322	40.8567	-0.793813	1.10667
R-13_600mg/kg_24h_MCX2	Rat_Fraction 2	P05178_FIDLIPTNLPHAVTCDIK_3+_F2	720.4 / 835.9	3247	456.8	40.88	0.11	14.6	0.060153	40.8567	-0.528176	1.10667
R-13_600mg/kg_24h_MCX2	Rat_Fraction 2	P05178_FIDLIPTNLPHAVTCDIK_3+_F3	720.4 / 950.5	41970	4086	40.87	0.16	77.8	0.777525	40.8567	8.1205	1.10667
R-13_600mg/kg_24h_MCX2	Rat_Fraction 2	Q8VIF7_FLHDPDATQGFVGCALSSNIQR_3+_F1	842.4 / 888.5	N/A	N/A	N/A	N/A	N/A	N/A	N/A	N/A	N/A
R-13_600mg/kg_24h_MCX2	Rat_Fraction 2	Q8VIF7_FLHDPDATQGFVGCALSSNIQR_3+_F2	842.4 / 1140.5	N/A	N/A	N/A	N/A	N/A	N/A	N/A	N/A	N/A
R-13_600mg/kg_24h_MCX2	Rat_Fraction 2	Q8VIF7_FLHDPDATQGFVGCALSSNIQR_3+_F3	842.4 / 1197.6	N/A	N/A	N/A	N/A	N/A	N/A	N/A	N/A	N/A
R-13_600mg/kg_24h_MCX2	Rat_Fraction 2	P28037_GEDDESECVINYVEK_3+_F1	626.6 / 765.4	N/A	N/A	N/A	N/A	N/A	N/A	N/A	N/A	N/A
R-13_600mg/kg_24h_MCX2	Rat_Fraction 2	P28037_GEDDESECVINYVEK_3+_F2	626.6 / 864.5	N/A	N/A	N/A	N/A	N/A	N/A	N/A	N/A	N/A
R-13_600mg/kg_24h_MCX2	Rat_Fraction 2	P28037_GEDDESECVINYVEK_3+_F3	626.6 / 1014.3	N/A	N/A	N/A	N/A	N/A	N/A	N/A	N/A	N/A
R-13_600mg/kg_24h_MCX2	Rat_Fraction 2	P28037_GENCIAAGR_2+_F1	520.2 / 553.2	1211	205.4	10.19	0.1	9.2	0.0151109	10.17	-0.808355	0.81
R-13_600mg/kg_24h_MCX7	Rat_Fraction 7	O88767_GLIAAICAGPTALLAHEVGFGC(CAM)K_3+_F3	715.3 / 1015.4	23010	1836	48.1	0.19	91.7	0.325119	48.1867	0.167877	0.16
R-10_600mg/kg_24h_MCX3	Rat_Fraction 3	P04041_CEVNGEK_2+_F2	464.2 / 546.3	13520	1055	4.54	0.19	59.4	0.722068	4.45333	0.278124	1.08
R-13_600mg/kg_24h_MCX2	Rat_Fraction 2	Q8VIF7_GGSVQVLEDQELTCQPEPLVVK_3+_F1	839.8 / 909.5	5888	485.4	34.39	0.21	18	0.486411	34.4167	0.347405	0.626667
R-11_600mg/kg_24h_MCX3	Rat_Fraction 3	P04041_CEVNGEK_2+_F2	464.2 / 546.3	9210	717.6	4.48	0.21	37.1	0.517125	3.845	-0.0846429	0.471667
R-13_600mg/kg_24h_MCX3	Rat_Fraction 3	P04041_CEVNGEK_2+_F2	464.2 / 546.3	7996	571.1	4.63	0.23	32.1	0.460758	4.52	-0.184417	1.14667
R-13_600mg/kg_24h_MCX2	Rat_Fraction 2	P18418_HEQNIDCGGGYVK_2+_F1	784.8 / 832.4	1404	148.8	12.19	0.13	18.4	1	12.19	1.32463	-0.0166667
R-13_600mg/kg_24h_MCX2	Rat_Fraction 2	P18418_HEQNIDCGGGYVK_2+_F2	784.8 / 947.4	N/A	N/A	N/A	N/A	N/A	N/A	12.19	N/A	-0.0166667
R-13_600mg/kg_24h_MCX2	Rat_Fraction 2	P18418_HEQNIDCGGGYVK_2+_F3	784.8 / 1174.5	N/A	N/A	N/A	N/A	N/A	N/A	12.19	N/A	-0.0166667
R-13_600mg/kg_24h_MCX2	Rat_Fraction 2	P18418_HEQNIDCGGGYVK_3+_F1	523.6 / 580.3	N/A	N/A	N/A	N/A	N/A	N/A	N/A	N/A	N/A
R-13_600mg/kg_24h_MCX2	Rat_Fraction 2	P18418_HEQNIDCGGGYVK_3+_F2	523.6 / 832.4	N/A	N/A	N/A	N/A	N/A	N/A	N/A	N/A	N/A
R-13_600mg/kg_24h_MCX2	Rat_Fraction 2	P18418_HEQNIDCGGGYVK_3+_F3	523.6 / 947.4	N/A	N/A	N/A	N/A	N/A	N/A	N/A	N/A	N/A
R-13_600mg/kg_24h_MCX2	Rat_Fraction 2	P04905_HHLCGETEEER_2+_F1	744.8 / 849.4	N/A	N/A	N/A	N/A	N/A	N/A	N/A	N/A	N/A
R-13_600mg/kg_24h_MCX2	Rat_Fraction 2	P04905_HHLCGETEEER_2+_F2	744.8 / 1101.4	N/A	N/A	N/A	N/A	N/A	N/A	N/A	N/A	N/A
R-13_600mg/kg_24h_MCX2	Rat_Fraction 2	P04905_HHLCGETEEER_2+_F3	744.8 / 1214.5	N/A	N/A	N/A	N/A	N/A	N/A	N/A	N/A	N/A
R-13_600mg/kg_24h_MCX2	Rat_Fraction 2	P04905_HHLCGETEEER_3+_F1	496.9 / 562.2	N/A	N/A	N/A	N/A	N/A	N/A	N/A	N/A	N/A
R-13_600mg/kg_24h_MCX2	Rat_Fraction 2	P04905_HHLCGETEEER_3+_F2	496.9 / 663.3	N/A	N/A	N/A	N/A	N/A	N/A	N/A	N/A	N/A
R-13_600mg/kg_24h_MCX2	Rat_Fraction 2	P04905_HHLCGETEEER_3+_F3	496.9 / 849.4	N/A	N/A	N/A	N/A	N/A	N/A	N/A	N/A	N/A
R-13_600mg/kg_24h_MCX2	Rat_Fraction 2	P08010_HNLCGETEEER_2+_F1	733.3 / 849.4	N/A	N/A	N/A	N/A	N/A	N/A	N/A	N/A	N/A
R-13_600mg/kg_24h_MCX2	Rat_Fraction 2	P08010_HNLCGETEEER_2+_F2	733.3 / 1101.4	N/A	N/A	N/A	N/A	N/A	N/A	N/A	N/A	N/A
R-13_600mg/kg_24h_MCX2	Rat_Fraction 2	P08010_HNLCGETEEER_2+_F3	733.3 / 1214.5	N/A	N/A	N/A	N/A	N/A	N/A	N/A	N/A	N/A
R-13_600mg/kg_24h_MCX2	Rat_Fraction 2	P13444_ICDQISDAVLDAHLK_3+_F1	597.3 / 696.4	N/A	N/A	N/A	N/A	N/A	N/A	N/A	N/A	N/A
R-13_600mg/kg_24h_MCX2	Rat_Fraction 2	P13444_ICDQISDAVLDAHLK_3+_F2	597.3 / 795.5	N/A	N/A	N/A	N/A	N/A	N/A	N/A	N/A	N/A
R-13_600mg/kg_24h_MCX2	Rat_Fraction 2	P13444_ICDQISDAVLDAHLK_3+_F3	597.3 / 995.4	N/A	N/A	N/A	N/A	N/A	N/A	N/A	N/A	N/A
R-13_600mg/kg_24h_MCX2	Rat_Fraction 2	P00176_P04167_P08683_IQEEAQCLVEELR_2+_F1	854.9 / 1010.5	N/A	N/A	N/A	N/A	N/A	N/A	N/A	N/A	N/A
R-13_600mg/kg_24h_MCX2	Rat_Fraction 2	P00176_P04167_P08683_IQEEAQCLVEELR_2+_F2	854.9 / 1138.6	N/A	N/A	N/A	N/A	N/A	N/A	N/A	N/A	N/A
R-13_600mg/kg_24h_MCX2	Rat_Fraction 2	P00176_P04167_P08683_IQEEAQCLVEELR_2+_F3	854.9 / 1209.6	N/A	N/A	N/A	N/A	N/A	N/A	N/A	N/A	N/A
R-13_600mg/kg_24h_MCX2	Rat_Fraction 2	P11884_LLCGGGAAADR_2+_F1	576.8 / 617.3	N/A	N/A	N/A	N/A	N/A	N/A	N/A	N/A	N/A
R-13_600mg/kg_24h_MCX2	Rat_Fraction 2	P11884_LLCGGGAAADR_2+_F2	576.8 / 674.3	N/A	N/A	N/A	N/A	N/A	N/A	N/A	N/A	N/A
R-13_600mg/kg_24h_MCX2	Rat_Fraction 2	P11884_LLCGGGAAADR_2+_F3	576.8 / 926.4	N/A	N/A	N/A	N/A	N/A	N/A	N/A	N/A	N/A
R-13_600mg/kg_24h_MCX2	Rat_Fraction 2	P28037_LVEYCQR_2+_F1	530.3 / 718.3	N/A	N/A	N/A	N/A	N/A	N/A	N/A	N/A	N/A
R-13_600mg/kg_24h_MCX2	Rat_Fraction 2	P28037_LVEYCQR_2+_F2	530.3 / 847.3	N/A	N/A	N/A	N/A	N/A	N/A	N/A	N/A	N/A
R-13_600mg/kg_24h_MCX2	Rat_Fraction 2	P28037_LVEYCQR_2+_F3	530.3 / 946.4	N/A	N/A	N/A	N/A	N/A	N/A	N/A	N/A	N/A
R-10_600mg/kg_24h_MCX3	Rat_Fraction 3	P04797_VPTPNVSVVDLTCR_2+_F3	824.9 / 794.4	9238	918.5	29.75	0.13	15.7	0.0803982	29.7367	-0.000982975	-1.33
R-13_600mg/kg_24h_MCX3	Rat_Fraction 3	P04797_VPTPNVSVVDLTCR_2+_F3	824.9 / 794.4	8382	533.2	29.85	0.26	11.1	0.059683	29.83	-0.258388	-1.23667
R-13_600mg/kg_24h_MCX2	Rat_Fraction 2	P49889_P49890_P52844_NNPCTNYSMLPETMIDLK_3+_F3	745.0 / 1174.4	4144	364	38.74	0.18	13.4	0.0346234	38.73	-0.315822	0.26
R-10_600mg/kg_24h_MCX3	Rat_Fraction 3	P04904_CVESAVK_2+_F1	442.7 / 481.2	4970	407.5	8.54	0.22	17.1	0.228432	8.54	-0.200021	0.456667
R-13_600mg/kg_24h_MCX2	Rat_Fraction 2	P49889_P49890_P52844_NNPCTNYSMLPETMIDLK_2+_F2	1117.0 / 1174.4	1525	135.5	38.72	0.18	9.4	0.00563063	38.72	0.961188	0.246667
R-13_600mg/kg_24h_MCX2	Rat_Fraction 2	P49889_P49890_P52844_NNPCTNYSMLPETMIDLK_2+_F3	1117.0 / 1190.6	3115	226.7	38.72	0.22	12.2	0.0115013	38.72	1.75108	0.246667
R-11_600mg/kg_24h_MCX3	Rat_Fraction 3	P04904_CVESAVK_2+_F1	442.7 / 481.2	4498	442.6	8.48	0.17	17.1	0.206634	8.49333	-0.276361	0.41
R-12_600mg/kg_24h_MCX3	Rat_Fraction 3	P04904_CVESAVK_2+_F1	442.7 / 481.2	4172	417.1	8.6	0.19	17.3	0.203393	8.61333	-0.287709	0.53
R-13_600mg/kg_24h_MCX3	Rat_Fraction 3	P04904_CVESAVK_2+_F1	442.7 / 481.2	3677	350.4	8.59	0.17	14.2	0.203802	8.61667	-0.286276	0.533333
R-13_600mg/kg_24h_MCX2	Rat_Fraction 2	P28037_SPLIIFADCDLNK_2+_F1	799.4 / 927.4	N/A	N/A	N/A	N/A	N/A	N/A	N/A	N/A	N/A
R-13_600mg/kg_24h_MCX2	Rat_Fraction 2	P28037_SPLIIFADCDLNK_2+_F2	799.4 / 1074.5	N/A	N/A	N/A	N/A	N/A	N/A	N/A	N/A	N/A
R-13_600mg/kg_24h_MCX2	Rat_Fraction 2	P28037_SPLIIFADCDLNK_2+_F3	799.4 / 1187.5	N/A	N/A	N/A	N/A	N/A	N/A	N/A	N/A	N/A
R-13_600mg/kg_24h_MCX2	Rat_Fraction 2	P29147_TIQLNVCNSEEVEK_2+_F1	877.9 / 921.4	N/A	N/A	N/A	N/A	N/A	N/A	N/A	N/A	N/A
R-13_600mg/kg_24h_MCX2	Rat_Fraction 2	P29147_TIQLNVCNSEEVEK_2+_F2	877.9 / 1086.4	N/A	N/A	N/A	N/A	N/A	N/A	N/A	N/A	N/A
R-13_600mg/kg_24h_MCX2	Rat_Fraction 2	P29147_TIQLNVCNSEEVEK_2+_F3	877.9 / 1185.5	N/A	N/A	N/A	N/A	N/A	N/A	N/A	N/A	N/A
R-13_600mg/kg_24h_MCX2	Rat_Fraction 2	P28037_TYNTINPTDGSVICQVSLAQVSDVDK_3+_F1	972.8 / 1061.5	N/A	N/A	N/A	N/A	N/A	N/A	N/A	N/A	N/A
R-13_600mg/kg_24h_MCX2	Rat_Fraction 2	P28037_TYNTINPTDGSVICQVSLAQVSDVDK_3+_F2	972.8 / 1105.5	N/A	N/A	N/A	N/A	N/A	N/A	N/A	N/A	N/A
R-13_600mg/kg_24h_MCX2	Rat_Fraction 2	P28037_TYNTINPTDGSVICQVSLAQVSDVDK_3+_F3	972.8 / 1177.6	N/A	N/A	N/A	N/A	N/A	N/A	N/A	N/A	N/A
R-13_600mg/kg_24h_MCX2	Rat_Fraction 2	P08011_VFANPEDCAGFGK_2+_F1	752.3 / 975.4	1901	124.4	25.19	0.25	8.2	0.0616287	25.18	0.196064	1.14
R-10_600mg/kg_24h_MCX3	Rat_Fraction 3	P04904_CVESAVK_2+_F2	442.7 / 533.3	15380	1449	8.54	0.15	26.7	0.706899	8.54	0.237387	0.456667
R-11_600mg/kg_24h_MCX3	Rat_Fraction 3	P04904_CVESAVK_2+_F2	442.7 / 533.3	14910	1401	8.49	0.17	21.8	0.68495	8.49333	0.198967	0.41
R-13_600mg/kg_24h_MCX2	Rat_Fraction 2	O09171_VNEAACDIAR_2+_F1	605.8 / 797.4	N/A	N/A	N/A	N/A	N/A	N/A	N/A	N/A	N/A
R-13_600mg/kg_24h_MCX2	Rat_Fraction 2	O09171_VNEAACDIAR_2+_F2	605.8 / 868.4	N/A	N/A	N/A	N/A	N/A	N/A	N/A	N/A	N/A
R-13_600mg/kg_24h_MCX2	Rat_Fraction 2	O09171_VNEAACDIAR_2+_F3	605.8 / 997.4	N/A	N/A	N/A	N/A	N/A	N/A	N/A	N/A	N/A
R-13_600mg/kg_24h_MCX2	Rat_Fraction 2	P04797_VPTPNVSVVDLTCR_2+_F1	824.9 / 855.4	N/A	N/A	N/A	N/A	N/A	N/A	N/A	N/A	N/A
R-13_600mg/kg_24h_MCX2	Rat_Fraction 2	P04797_VPTPNVSVVDLTCR_2+_F2	824.9 / 1041.5	N/A	N/A	N/A	N/A	N/A	N/A	N/A	N/A	N/A
R-13_600mg/kg_24h_MCX2	Rat_Fraction 2	P04797_VPTPNVSVVDLTCR_2+_F3	824.9 / 1140.6	N/A	N/A	N/A	N/A	N/A	N/A	N/A	N/A	N/A
R-13_600mg/kg_24h_MCX2	Rat_Fraction 2	P04797_VPTPNVSVVDLTCR_3+_F1	550.3 / 641.3	N/A	N/A	N/A	N/A	N/A	N/A	N/A	N/A	N/A
R-13_600mg/kg_24h_MCX2	Rat_Fraction 2	P04797_VPTPNVSVVDLTCR_3+_F2	550.3 / 756.3	N/A	N/A	N/A	N/A	N/A	N/A	N/A	N/A	N/A
R-13_600mg/kg_24h_MCX2	Rat_Fraction 2	P04797_VPTPNVSVVDLTCR_3+_F3	550.3 / 794.4	N/A	N/A	N/A	N/A	N/A	N/A	N/A	N/A	N/A
R-13_600mg/kg_24h_MCX2	Rat_Fraction 2	Q562C4_VTCVDPNPNFEK_2+_F1	756.4 / 845.4	N/A	N/A	N/A	N/A	N/A	N/A	N/A	N/A	N/A
R-13_600mg/kg_24h_MCX2	Rat_Fraction 2	Q562C4_VTCVDPNPNFEK_2+_F2	756.4 / 960.4	N/A	N/A	N/A	N/A	N/A	N/A	N/A	N/A	N/A
R-13_600mg/kg_24h_MCX2	Rat_Fraction 2	Q562C4_VTCVDPNPNFEK_2+_F3	756.4 / 1059.5	N/A	N/A	N/A	N/A	N/A	N/A	N/A	N/A	N/A
R-13_600mg/kg_24h_MCX2	Rat_Fraction 2	P46953_VTMGGQCVALAPDDSLLVPAGFSYMWER_3+_F1	1054.8 / 1109.5	N/A	N/A	N/A	N/A	N/A	N/A	50.73	N/A	0.116667
R-13_600mg/kg_24h_MCX2	Rat_Fraction 2	P46953_VTMGGQCVALAPDDSLLVPAGFSYMWER_3+_F2	1054.8 / 1180.5	N/A	N/A	N/A	N/A	N/A	N/A	50.73	N/A	0.116667
R-12_600mg/kg_24h_MCX3	Rat_Fraction 3	P04904_CVESAVK_2+_F2	442.7 / 533.3	14910	1481	8.61	0.15	27.5	0.726892	8.61333	0.272383	0.53
R-13_600mg/kg_24h_MCX2	Rat_Fraction 2	P10860_VYEGSILEADCDILIPAASEK_2+_F1	1193.1 / 602.3	N/A	N/A	N/A	N/A	N/A	N/A	N/A	N/A	N/A
R-13_600mg/kg_24h_MCX2	Rat_Fraction 2	P10860_VYEGSILEADCDILIPAASEK_2+_F2	1193.1 / 715.4	N/A	N/A	N/A	N/A	N/A	N/A	N/A	N/A	N/A
R-13_600mg/kg_24h_MCX2	Rat_Fraction 2	P10860_VYEGSILEADCDILIPAASEK_2+_F3	1193.1 / 762.4	N/A	N/A	N/A	N/A	N/A	N/A	N/A	N/A	N/A
R-13_600mg/kg_24h_MCX2	Rat_Fraction 2	P28037_YQALGAELNVLPFCSQFIPMEVINAPR_3+_F1	1057.2 / 1139.6	N/A	N/A	N/A	N/A	N/A	N/A	N/A	N/A	N/A
R-13_600mg/kg_24h_MCX2	Rat_Fraction 2	P28037_YQALGAELNVLPFCSQFIPMEVINAPR_3+_F2	1057.2 / 1162.6	N/A	N/A	N/A	N/A	N/A	N/A	N/A	N/A	N/A
R-13_600mg/kg_24h_MCX2	Rat_Fraction 2	P28037_YQALGAELNVLPFCSQFIPMEVINAPR_3+_F3	1057.2 / 1172.6	N/A	N/A	N/A	N/A	N/A	N/A	N/A	N/A	N/A
R-Ctl_IPAP_MCX2	Rat_Fraction 2	O09171_AGAAIVGVNCHFDPSTSLQTIK_3+_F1	793.4 / 948.5	825000	67560	31.93	0.18	171.8	0.442478	31.9333
R-Ctl_IPAP_MCX2	Rat_Fraction 2	O09171_AGAAIVGVNCHFDPSTSLQTIK_3+_F2	793.4 / 974.6	218000	18290	31.94	0.19	97.3	0.116921	31.9333
R-Ctl_IPAP_MCX2	Rat_Fraction 2	O09171_AGAAIVGVNCHFDPSTSLQTIK_3+_F3	793.4 / 998.0	821500	67880	31.93	0.18	181.1	0.440601	31.9333
R-Ctl_IPAP_MCX2	Rat_Fraction 2	P29147_AVLVTGCDSGFGFSLAK_3+_F1	607.6 / 769.4	76030	6051	36.14	0.2	116.3	0.331459	36.13
R-Ctl_IPAP_MCX2	Rat_Fraction 2	P29147_AVLVTGCDSGFGFSLAK_3+_F2	607.6 / 826.4	104500	8000	36.14	0.2	141.4	0.455576	36.13
R-Ctl_IPAP_MCX2	Rat_Fraction 2	P29147_AVLVTGCDSGFGFSLAK_3+_F3	607.6 / 913.4	48850	4126	36.11	0.19	40.4	0.212965	36.13
R-Ctl_IPAP_MCX2	Rat_Fraction 2	P10860_CAVVDVPFGGAK_2+_F1	656.3 / 791.4	1534000	142900	27.09	0.17	422.4	0.0689872	27.0867
R-Ctl_IPAP_MCX2	Rat_Fraction 2	P10860_CAVVDVPFGGAK_2+_F2	656.3 / 889.5	12810000	1175000	27.09	0.17	434	0.576093	27.0867
R-Ctl_IPAP_MCX2	Rat_Fraction 2	P10860_CAVVDVPFGGAK_2+_F3	656.3 / 988.5	7892000	725200	27.08	0.17	409.5	0.35492	27.0867
R-Ctl_IPAP_MCX2	Rat_Fraction 2	P27867_CDPNDQNP_2+_F1	526.2 / 694.2	107300	9298	6.31	0.17	303.9	0.534869	6.31
R-Ctl_IPAP_MCX2	Rat_Fraction 2	P27867_CDPNDQNP_2+_F2	526.2 / 822.3	81820	7021	6.31	0.18	257.6	0.407856	6.31
R-Ctl_IPAP_MCX2	Rat_Fraction 2	P27867_CDPNDQNP_2+_F3	526.2 / 936.3	11490	1035	6.31	0.18	132.6	0.0572753	6.31
R-Ctl_IPAP_MCX2	Rat_Fraction 2	P04041_CEVNGEK_2+_F1	464.2 / 481.2	183400	15380	3.2	0.18	138.9	0.282336	3.2
R-Ctl_IPAP_MCX2	Rat_Fraction 2	P04041_CEVNGEK_2+_F2	464.2 / 546.3	366700	33610	3.2	0.18	373.4	0.564519	3.2
R-Ctl_IPAP_MCX2	Rat_Fraction 2	P04041_CEVNGEK_2+_F3	464.2 / 675.3	99480	9086	3.2	0.18	263.2	0.153145	3.2
R-Ctl_IPAP_MCX2	Rat_Fraction 2	P09606_CIEEAIDK_2+_F1	535.3 / 575.3	282300	25760	15.52	0.17	236.8	0.190447	15.52
R-Ctl_IPAP_MCX2	Rat_Fraction 2	P09606_CIEEAIDK_2+_F2	535.3 / 704.3	1047000	95450	15.52	0.17	353.7	0.706335	15.52
R-Ctl_IPAP_MCX2	Rat_Fraction 2	P09606_CIEEAIDK_2+_F3	535.3 / 817.4	153000	13490	15.52	0.17	257.1	0.103218	15.52
R-Ctl_IPAP_MCX2	Rat_Fraction 2	P28037_CPQSEEGATYEGIQK_2+_F1	894.9 / 909.5	17670	1251	14.74	0.24	73.1	0.115144	14.7433
R-Ctl_IPAP_MCX2	Rat_Fraction 2	P28037_CPQSEEGATYEGIQK_2+_F2	894.9 / 966.5	74690	5375	14.75	0.22	117.9	0.486707	14.7433
R-Ctl_IPAP_MCX2	Rat_Fraction 2	P28037_CPQSEEGATYEGIQK_2+_F3	894.9 / 1095.5	61100	4459	14.74	0.22	115.3	0.398149	14.7433
R-Ctl_IPAP_MCX2	Rat_Fraction 2	P04904_CVESAVK_2+_F1	442.7 / 481.2	1903000	158800	7.68	0.19	735	0.290787	7.68
R-Ctl_IPAP_MCX2	Rat_Fraction 2	P04904_CVESAVK_2+_F2	442.7 / 533.3	3710000	310800	7.68	0.19	712.5	0.566906	7.68
R-Ctl_IPAP_MCX2	Rat_Fraction 2	P04904_CVESAVK_2+_F3	442.7 / 632.4	931300	78830	7.68	0.18	659.8	0.142307	7.68
R-Ctl_IPAP_MCX2	Rat_Fraction 2	P10860_CVGVGESDGSIWNPDGIDPK_2+_F1	1097.5 / 1153.5	309900	24000	31.72	0.2	264.3	0.445611	31.7167
R-Ctl_IPAP_MCX2	Rat_Fraction 2	P10860_CVGVGESDGSIWNPDGIDPK_2+_F2	1097.5 / 1154.6	294800	24280	31.71	0.18	257.5	0.423898	31.7167
R-Ctl_IPAP_MCX2	Rat_Fraction 2	P10860_CVGVGESDGSIWNPDGIDPK_2+_F3	1097.5 / 1241.6	90750	7466	31.72	0.19	171.6	0.130491	31.7167
R-Ctl_IPAP_MCX2	Rat_Fraction 2	P10860_CVGVGESDGSIWNPDGIDPK_3+_F1	732.0 / 855.4	3641000	296700	31.71	0.19	340.8	0.424616	31.7133
R-Ctl_IPAP_MCX2	Rat_Fraction 2	P10860_CVGVGESDGSIWNPDGIDPK_3+_F2	732.0 / 1041.5	3984000	320100	31.71	0.19	290.9	0.464617	31.7133
R-Ctl_IPAP_MCX2	Rat_Fraction 2	P10860_CVGVGESDGSIWNPDGIDPK_3+_F3	732.0 / 1153.5	949800	76360	31.72	0.19	296.5	0.110766	31.7133
R-Ctl_IPAP_MCX2	Rat_Fraction 2	P14942_DGCLLFGQVPLVEIDGMLLTQTR_3+_F1	889.8 / 919.5	98610	9631	53.16	0.17	83.1	0.253034	53.16
R-Ctl_IPAP_MCX2	Rat_Fraction 2	P14942_DGCLLFGQVPLVEIDGMLLTQTR_3+_F2	889.8 / 1034.5	128800	12210	53.16	0.18	177.7	0.330502	53.16
R-Ctl_IPAP_MCX2	Rat_Fraction 2	P14942_DGCLLFGQVPLVEIDGMLLTQTR_3+_F3	889.8 / 1082.5	162300	15040	53.16	0.18	189.9	0.416464	53.16
R-Ctl_IPAP_MCX2	Rat_Fraction 2	P28037_ECEVLPDDTVSTLYNR_3+_F1	668.3 / 723.3	642000	58490	30.53	0.18	136.2	0.158522	30.53
R-Ctl_IPAP_MCX2	Rat_Fraction 2	P28037_ECEVLPDDTVSTLYNR_3+_F2	668.3 / 753.4	3080000	269900	30.53	0.18	171.4	0.760513	30.53
R-Ctl_IPAP_MCX2	Rat_Fraction 2	P28037_ECEVLPDDTVSTLYNR_3+_F3	668.3 / 852.5	327900	28850	30.53	0.19	112.9	0.080965	30.53
R-Ctl_IPAP_MCX2	Rat_Fraction 2	Q8VIF7_EEIVYLPCIYR_2+_F1	773.9 / 913.5	2391000	175800	36.74	0.21	368	0.302085	36.74
R-Ctl_IPAP_MCX2	Rat_Fraction 2	Q8VIF7_EEIVYLPCIYR_2+_F2	773.9 / 1076.5	4060000	294600	36.74	0.21	362.4	0.51295	36.74
R-Ctl_IPAP_MCX2	Rat_Fraction 2	Q8VIF7_EEIVYLPCIYR_2+_F3	773.9 / 1175.6	1464000	105700	36.74	0.21	307.9	0.184965	36.74
R-Ctl_IPAP_MCX2	Rat_Fraction 2	Q8VIF7_EEIVYLPCIYR_3+_F1	516.3 / 634.3	11010	845.3	36.74	0.19	43.4	0.0144014	36.7367
R-Ctl_IPAP_MCX2	Rat_Fraction 2	Q8VIF7_EEIVYLPCIYR_3+_F2	516.3 / 703.3	259400	18890	36.73	0.2	292.7	0.339302	36.7367
R-Ctl_IPAP_MCX2	Rat_Fraction 2	Q8VIF7_EEIVYLPCIYR_3+_F3	516.3 / 800.4	494100	36110	36.74	0.21	325.4	0.646296	36.7367
R-Ctl_IPAP_MCX2	Rat_Fraction 2	P29147_FGVEAFSDCLR_2+_F1	696.8 / 889.4	7696000	660900	33.07	0.18	437.1	0.406293	33.07
R-Ctl_IPAP_MCX2	Rat_Fraction 2	P29147_FGVEAFSDCLR_2+_F2	696.8 / 960.4	6076000	531400	33.07	0.17	448.2	0.320769	33.07
R-Ctl_IPAP_MCX2	Rat_Fraction 2	P29147_FGVEAFSDCLR_2+_F3	696.8 / 1089.5	5170000	446900	33.07	0.18	445	0.272938	33.07
R-Ctl_IPAP_MCX2	Rat_Fraction 2	P29147_FGVEAFSDCLR_3+_F1	464.9 / 540.3	242100	21540	33.06	0.17	277.7	0.495092	33.06
R-Ctl_IPAP_MCX2	Rat_Fraction 2	P29147_FGVEAFSDCLR_3+_F2	464.9 / 655.3	102800	9174	33.06	0.17	184.7	0.210225	33.06
R-Ctl_IPAP_MCX2	Rat_Fraction 2	P29147_FGVEAFSDCLR_3+_F3	464.9 / 742.3	144100	12460	33.06	0.18	263	0.294683	33.06
R-Ctl_IPAP_MCX2	Rat_Fraction 2	P05178_FIDLIPTNLPHAVTCDIK_3+_F1	720.4 / 779.4	4706000	386700	39.75	0.19	494.4	0.787259	39.75
R-Ctl_IPAP_MCX2	Rat_Fraction 2	P05178_FIDLIPTNLPHAVTCDIK_3+_F2	720.4 / 835.9	762100	63070	39.75	0.18	193.6	0.127491	39.75
R-Ctl_IPAP_MCX2	Rat_Fraction 2	P05178_FIDLIPTNLPHAVTCDIK_3+_F3	720.4 / 950.5	509600	42920	39.75	0.18	291	0.0852502	39.75
R-Ctl_IPAP_MCX2	Rat_Fraction 2	Q8VIF7_FLHDPDATQGFVGCALSSNIQR_3+_F1	842.4 / 888.5	68180	5472	31.67	0.2	75.1	0.287304	31.67
R-Ctl_IPAP_MCX2	Rat_Fraction 2	Q8VIF7_FLHDPDATQGFVGCALSSNIQR_3+_F2	842.4 / 1140.5	36730	3224	31.67	0.16	97.5	0.154776	31.67
R-Ctl_IPAP_MCX2	Rat_Fraction 2	Q8VIF7_FLHDPDATQGFVGCALSSNIQR_3+_F3	842.4 / 1197.6	132400	11030	31.67	0.18	126.6	0.55792	31.67
R-Ctl_IPAP_MCX2	Rat_Fraction 2	P28037_GEDDESECVINYVEK_3+_F1	626.6 / 765.4	361200	31060	28.35	0.18	130.4	0.78072	28.3467
R-Ctl_IPAP_MCX2	Rat_Fraction 2	P28037_GEDDESECVINYVEK_3+_F2	626.6 / 864.5	90280	7996	28.35	0.18	68.3	0.195137	28.3467
R-Ctl_IPAP_MCX2	Rat_Fraction 2	P28037_GEDDESECVINYVEK_3+_F3	626.6 / 1014.3	11170	932.7	28.34	0.19	25.3	0.0241435	28.3467
R-Ctl_IPAP_MCX2	Rat_Fraction 2	P28037_GENCIAAGR_2+_F1	520.2 / 553.2	65850	6113	9.36	0.16	112.2	0.0788481	9.36
R-Ctl_IPAP_MCX2	Rat_Fraction 2	P28037_GENCIAAGR_2+_F2	520.2 / 739.4	459900	42340	9.36	0.17	570.9	0.55068	9.36
R-Ctl_IPAP_MCX2	Rat_Fraction 2	P28037_GENCIAAGR_2+_F3	520.2 / 853.4	309400	29470	9.36	0.16	628.5	0.370472	9.36
R-Ctl_IPAP_MCX2	Rat_Fraction 2	Q8VIF7_GGSVQVLEDQELTCQPEPLVVK_3+_F1	839.8 / 909.5	141800	13130	33.79	0.16	118.6	0.360998	33.79
R-Ctl_IPAP_MCX2	Rat_Fraction 2	Q8VIF7_GGSVQVLEDQELTCQPEPLVVK_3+_F2	839.8 / 995.5	147100	13020	33.79	0.15	76.9	0.374491	33.79
R-Ctl_IPAP_MCX2	Rat_Fraction 2	Q8VIF7_GGSVQVLEDQELTCQPEPLVVK_3+_F3	839.8 / 1142.5	103900	10560	33.79	0.15	45.2	0.264511	33.79
R-Ctl_IPAP_MCX2	Rat_Fraction 2	P18418_HEQNIDCGGGYVK_2+_F1	784.8 / 832.4	206700	19550	12.21	0.16	286.1	0.430177	12.2067
R-Ctl_IPAP_MCX2	Rat_Fraction 2	P18418_HEQNIDCGGGYVK_2+_F2	784.8 / 947.4	171200	15240	12.2	0.17	251.8	0.356296	12.2067
R-Ctl_IPAP_MCX2	Rat_Fraction 2	P18418_HEQNIDCGGGYVK_2+_F3	784.8 / 1174.5	102600	8953	12.21	0.18	218.3	0.213528	12.2067
R-Ctl_IPAP_MCX2	Rat_Fraction 2	P18418_HEQNIDCGGGYVK_3+_F1	523.6 / 580.3	1021000	86970	12.21	0.18	298.5	0.672374	12.21
R-Ctl_IPAP_MCX2	Rat_Fraction 2	P18418_HEQNIDCGGGYVK_3+_F2	523.6 / 832.4	346800	29660	12.21	0.18	132.9	0.228383	12.21
R-Ctl_IPAP_MCX2	Rat_Fraction 2	P18418_HEQNIDCGGGYVK_3+_F3	523.6 / 947.4	150700	12840	12.21	0.18	127	0.0992427	12.21
R-Ctl_IPAP_MCX2	Rat_Fraction 2	P04905_HHLCGETEEER_2+_F1	744.8 / 849.4	26920	2165	3.2	0.2	134.5	0.0936576	3.19667
R-Ctl_IPAP_MCX2	Rat_Fraction 2	P04905_HHLCGETEEER_2+_F2	744.8 / 1101.4	95210	7970	3.2	0.19	206.7	0.331246	3.19667
R-Ctl_IPAP_MCX2	Rat_Fraction 2	P04905_HHLCGETEEER_2+_F3	744.8 / 1214.5	165300	12890	3.19	0.2	258.6	0.575097	3.19667
R-Ctl_IPAP_MCX2	Rat_Fraction 2	P04905_HHLCGETEEER_3+_F1	496.9 / 562.2	153200	11610	3.19	0.22	152.7	0.404456	3.19
R-Ctl_IPAP_MCX2	Rat_Fraction 2	P04905_HHLCGETEEER_3+_F2	496.9 / 663.3	190700	14780	3.19	0.21	129.8	0.503458	3.19
R-Ctl_IPAP_MCX2	Rat_Fraction 2	P04905_HHLCGETEEER_3+_F3	496.9 / 849.4	34880	2589	3.19	0.22	148.4	0.0920851	3.19
R-Ctl_IPAP_MCX2	Rat_Fraction 2	P08010_HNLCGETEEER_2+_F1	733.3 / 849.4	156400	13720	7.89	0.18	357	0.217343	7.88667
R-Ctl_IPAP_MCX2	Rat_Fraction 2	P08010_HNLCGETEEER_2+_F2	733.3 / 1101.4	260300	22600	7.89	0.17	494.7	0.361729	7.88667
R-Ctl_IPAP_MCX2	Rat_Fraction 2	P08010_HNLCGETEEER_2+_F3	733.3 / 1214.5	302900	26490	7.88	0.18	528.5	0.420928	7.88667
R-Ctl_IPAP_MCX2	Rat_Fraction 2	P13444_ICDQISDAVLDAHLK_3+_F1	597.3 / 696.4	11450000	992900	29.56	0.18	302.9	0.761313	29.56
R-Ctl_IPAP_MCX2	Rat_Fraction 2	P13444_ICDQISDAVLDAHLK_3+_F2	597.3 / 795.5	3158000	273500	29.56	0.18	283.2	0.209976	29.56
R-Ctl_IPAP_MCX2	Rat_Fraction 2	P13444_ICDQISDAVLDAHLK_3+_F3	597.3 / 995.4	431800	37930	29.56	0.18	163.7	0.0287105	29.56
R-Ctl_IPAP_MCX2	Rat_Fraction 2	P00176_P04167_P08683_IQEEAQCLVEELR_2+_F1	854.9 / 1010.5	358200	30380	31.06	0.18	94.7	0.401885	31.0633
R-Ctl_IPAP_MCX2	Rat_Fraction 2	P00176_P04167_P08683_IQEEAQCLVEELR_2+_F2	854.9 / 1138.6	269900	22770	31.07	0.18	246.5	0.302816	31.0633
R-Ctl_IPAP_MCX2	Rat_Fraction 2	P00176_P04167_P08683_IQEEAQCLVEELR_2+_F3	854.9 / 1209.6	263200	22670	31.06	0.18	79.2	0.295299	31.0633
R-Ctl_IPAP_MCX2	Rat_Fraction 2	P11884_LLCGGGAAADR_2+_F1	576.8 / 617.3	1714000	158800	13.4	0.17	530.4	0.173605	13.4
R-Ctl_IPAP_MCX2	Rat_Fraction 2	P11884_LLCGGGAAADR_2+_F2	576.8 / 674.3	5314000	490900	13.4	0.17	602.2	0.538236	13.4
R-Ctl_IPAP_MCX2	Rat_Fraction 2	P11884_LLCGGGAAADR_2+_F3	576.8 / 926.4	2845000	269600	13.4	0.16	297.8	0.28816	13.4
R-Ctl_IPAP_MCX2	Rat_Fraction 2	P28037_LVEYCQR_2+_F1	530.3 / 718.3	300100	27410	12.54	0.17	67.1	0.341108	12.54
R-Ctl_IPAP_MCX2	Rat_Fraction 2	P28037_LVEYCQR_2+_F2	530.3 / 847.3	534500	49350	12.54	0.17	232.1	0.607538	12.54
R-Ctl_IPAP_MCX2	Rat_Fraction 2	P28037_LVEYCQR_2+_F3	530.3 / 946.4	45180	5707	12.54	0.13	39.7	0.0513537	12.54
R-Ctl_IPAP_MCX2	Rat_Fraction 2	P49889_P49890_P52844_NNPCTNYSMLPETMIDLK_3+_F1	745.0 / 946.5	2262000	175900	38.47	0.2	351.3	0.867198	38.47
R-Ctl_IPAP_MCX2	Rat_Fraction 2	P49889_P49890_P52844_NNPCTNYSMLPETMIDLK_3+_F2	745.0 / 1059.6	214400	16840	38.47	0.2	70.3	0.082196	38.47
R-Ctl_IPAP_MCX2	Rat_Fraction 2	P49889_P49890_P52844_NNPCTNYSMLPETMIDLK_3+_F3	745.0 / 1174.4	132000	9967	38.47	0.2	119.5	0.0506057	38.47
R-Ctl_IPAP_MCX2	Rat_Fraction 2	P49889_P49890_P52844_NNPCTNYSMLPETMIDLK_2+_F1	1117.0 / 1117.0	13170000	973000	38.47	0.19	107.7	0.992948	38.4733
R-Ctl_IPAP_MCX2	Rat_Fraction 2	P49889_P49890_P52844_NNPCTNYSMLPETMIDLK_2+_F2	1117.0 / 1174.4	38080	2818	38.48	0.21	54.7	0.00287103	38.4733
R-Ctl_IPAP_MCX2	Rat_Fraction 2	P49889_P49890_P52844_NNPCTNYSMLPETMIDLK_2+_F3	1117.0 / 1190.6	55450	4435	38.47	0.19	138.1	0.00418064	38.4733
R-Ctl_IPAP_MCX2	Rat_Fraction 2	O09171_QVADEGDALVAGGVSQTPSYLSCK_3+_F1	848.7 / 899.4	1615000	119100	30.83	0.21	214.4	0.122571	30.83
R-Ctl_IPAP_MCX2	Rat_Fraction 2	O09171_QVADEGDALVAGGVSQTPSYLSCK_3+_F2	848.7 / 946.4	7566000	546900	30.83	0.21	244.7	0.574226	30.83
R-Ctl_IPAP_MCX2	Rat_Fraction 2	O09171_QVADEGDALVAGGVSQTPSYLSCK_3+_F3	848.7 / 1047.5	3995000	299600	30.83	0.21	235.9	0.303203	30.83
R-Ctl_IPAP_MCX2	Rat_Fraction 2	P28037_SPLIIFADCDLNK_2+_F1	799.4 / 927.4	816800	61550	37.16	0.2	139	0.197686	37.16
R-Ctl_IPAP_MCX2	Rat_Fraction 2	P28037_SPLIIFADCDLNK_2+_F2	799.4 / 1074.5	1892000	144500	37.16	0.2	154.9	0.457912	37.16
R-Ctl_IPAP_MCX2	Rat_Fraction 2	P28037_SPLIIFADCDLNK_2+_F3	799.4 / 1187.5	1423000	107600	37.16	0.2	287.5	0.344402	37.16
R-Ctl_IPAP_MCX2	Rat_Fraction 2	P29147_TIQLNVCNSEEVEK_2+_F1	877.9 / 921.4	113900	8718	23.51	0.2	241.6	0.0258811	23.51
R-Ctl_IPAP_MCX2	Rat_Fraction 2	P29147_TIQLNVCNSEEVEK_2+_F2	877.9 / 1086.4	3218000	234500	23.51	0.2	394.1	0.731214	23.51
R-Ctl_IPAP_MCX2	Rat_Fraction 2	P29147_TIQLNVCNSEEVEK_2+_F3	877.9 / 1185.5	1069000	78870	23.51	0.2	403.2	0.242905	23.51
R-Ctl_IPAP_MCX2	Rat_Fraction 2	P28037_TYNTINPTDGSVICQVSLAQVSDVDK_3+_F1	972.8 / 1061.5	1094000	89670	37.88	0.18	327.9	0.503498	37.88
R-Ctl_IPAP_MCX2	Rat_Fraction 2	P28037_TYNTINPTDGSVICQVSLAQVSDVDK_3+_F2	972.8 / 1105.5	747300	62390	37.88	0.18	335.9	0.343934	37.88
R-Ctl_IPAP_MCX2	Rat_Fraction 2	P28037_TYNTINPTDGSVICQVSLAQVSDVDK_3+_F3	972.8 / 1177.6	331500	27680	37.88	0.18	333.1	0.152568	37.88
R-Ctl_IPAP_MCX2	Rat_Fraction 2	P08011_VFANPEDCAGFGK_2+_F1	752.3 / 975.4	1850000	151400	24.04	0.19	347.8	0.0515263	24.04
R-Ctl_IPAP_MCX2	Rat_Fraction 2	P08011_VFANPEDCAGFGK_2+_F2	752.3 / 1072.4	28600000	2299000	24.04	0.19	324.3	0.796569	24.04
R-Ctl_IPAP_MCX2	Rat_Fraction 2	P08011_VFANPEDCAGFGK_2+_F3	752.3 / 1186.5	5454000	440400	24.04	0.19	334.2	0.151905	24.04
R-Ctl_IPAP_MCX2	Rat_Fraction 2	O09171_VNEAACDIAR_2+_F1	605.8 / 797.4	52460000	3954000	13.39	0.21	411.9	0.44552	13.39
R-Ctl_IPAP_MCX2	Rat_Fraction 2	O09171_VNEAACDIAR_2+_F2	605.8 / 868.4	38130000	3014000	13.39	0.2	431.9	0.323822	13.39
R-Ctl_IPAP_MCX2	Rat_Fraction 2	O09171_VNEAACDIAR_2+_F3	605.8 / 997.4	27160000	2137000	13.39	0.2	432.2	0.230658	13.39
R-Ctl_IPAP_MCX2	Rat_Fraction 2	P04797_VPTPNVSVVDLTCR_2+_F1	824.9 / 855.4	1247000	104300	30.77	0.18	204.1	0.21632	30.77
R-Ctl_IPAP_MCX2	Rat_Fraction 2	P04797_VPTPNVSVVDLTCR_2+_F2	824.9 / 1041.5	3538000	300200	30.77	0.18	237.2	0.613746	30.77
R-Ctl_IPAP_MCX2	Rat_Fraction 2	P04797_VPTPNVSVVDLTCR_2+_F3	824.9 / 1140.6	979600	81160	30.77	0.18	223.8	0.169934	30.77
R-Ctl_IPAP_MCX2	Rat_Fraction 2	P04797_VPTPNVSVVDLTCR_3+_F1	550.3 / 641.3	3691000	309300	30.77	0.18	227.5	0.33983	30.77
R-Ctl_IPAP_MCX2	Rat_Fraction 2	P04797_VPTPNVSVVDLTCR_3+_F2	550.3 / 756.3	6253000	526900	30.77	0.18	239.1	0.575714	30.77
R-Ctl_IPAP_MCX2	Rat_Fraction 2	P04797_VPTPNVSVVDLTCR_3+_F3	550.3 / 794.4	917300	78040	30.77	0.19	233.5	0.0844558	30.77
R-Ctl_IPAP_MCX2	Rat_Fraction 2	Q562C4_VTCVDPNPNFEK_2+_F1	756.4 / 845.4	717000	67370	19.35	0.16	797.6	0.534078	19.3467
R-Ctl_IPAP_MCX2	Rat_Fraction 2	Q562C4_VTCVDPNPNFEK_2+_F2	756.4 / 960.4	420100	38700	19.35	0.17	110.4	0.312924	19.3467
R-Ctl_IPAP_MCX2	Rat_Fraction 2	Q562C4_VTCVDPNPNFEK_2+_F3	756.4 / 1059.5	205400	18940	19.34	0.16	375.5	0.152998	19.3467
R-Ctl_IPAP_MCX2	Rat_Fraction 2	P46953_VTMGGQCVALAPDDSLLVPAGFSYMWER_3+_F1	1054.8 / 1109.5	30660	2538	50.62	0.18	200.2	0.0974385	50.6133
R-Ctl_IPAP_MCX2	Rat_Fraction 2	P46953_VTMGGQCVALAPDDSLLVPAGFSYMWER_3+_F2	1054.8 / 1180.5	35100	2928	50.61	0.19	158.7	0.111549	50.6133
R-Ctl_IPAP_MCX2	Rat_Fraction 2	P46953_VTMGGQCVALAPDDSLLVPAGFSYMWER_3+_F3	1054.8 / 1243.6	248900	20260	50.61	0.19	405.8	0.791013	50.6133
R-Ctl_IPAP_MCX2	Rat_Fraction 2	P10860_VYEGSILEADCDILIPAASEK_2+_F1	1193.1 / 602.3	12740000	825100	39.99	0.23	299.4	0.834348	39.99
R-Ctl_IPAP_MCX2	Rat_Fraction 2	P10860_VYEGSILEADCDILIPAASEK_2+_F2	1193.1 / 715.4	2292000	154100	39.99	0.23	325.4	0.150104	39.99
R-Ctl_IPAP_MCX2	Rat_Fraction 2	P10860_VYEGSILEADCDILIPAASEK_2+_F3	1193.1 / 762.4	237400	16450	39.99	0.23	190.6	0.0155474	39.99
R-Ctl_IPAP_MCX2	Rat_Fraction 2	P28037_YQALGAELNVLPFCSQFIPMEVINAPR_3+_F1	1057.2 / 1139.6	43190	3870	52.54	0.17	86.5	0.286992	52.5367
R-Ctl_IPAP_MCX2	Rat_Fraction 2	P28037_YQALGAELNVLPFCSQFIPMEVINAPR_3+_F2	1057.2 / 1162.6	7362	781.9	52.53	0.17	34.8	0.0489195	52.5367
R-Ctl_IPAP_MCX2	Rat_Fraction 2	P28037_YQALGAELNVLPFCSQFIPMEVINAPR_3+_F3	1057.2 / 1172.6	99940	8639	52.54	0.17	14.3	0.664088	52.5367
R-10_600mg/kg_24h_MCX3	Rat_Fraction 3	Q9Z0V6_AFQFVETHGEVCPANWTPESPTIKPSPTASK_4+_F1	877.2 / 921.0	N/A	N/A	N/A	N/A	N/A	N/A	32.44	N/A	-0.14
R-10_600mg/kg_24h_MCX3	Rat_Fraction 3	Q9Z0V6_AFQFVETHGEVCPANWTPESPTIKPSPTASK_4+_F2	877.2 / 1005.5	62950	5215	32.59	0.19	50.6	0.983794	32.44	0.640644	-0.14
R-10_600mg/kg_24h_MCX3	Rat_Fraction 3	Q9Z0V6_AFQFVETHGEVCPANWTPESPTIKPSPTASK_4+_F3	877.2 / 1245.6	1037	159.6	32.29	0.11	5.5	0.0162064	32.44	-0.908915	-0.14
R-10_600mg/kg_24h_MCX3	Rat_Fraction 3	O09171_AGAAIVGVNCHFDPSTSLQTIK_3+_F1	793.4 / 948.5	31880	2354	32.18	0.22	34.2	0.176335	32.1333	-0.614269	-0.136667
R-10_600mg/kg_24h_MCX3	Rat_Fraction 3	O09171_AGAAIVGVNCHFDPSTSLQTIK_3+_F2	793.4 / 974.6	148100	12690	31.89	0.18	155.1	0.819174	32.1333	8.06534	-0.136667
R-10_600mg/kg_24h_MCX3	Rat_Fraction 3	O09171_AGAAIVGVNCHFDPSTSLQTIK_3+_F3	793.4 / 998.0	811.8	163.6	32.33	0.09	4.5	0.00449025	32.1333	-0.990077	-0.136667
R-10_600mg/kg_24h_MCX3	Rat_Fraction 3	P29147_AVLVTGCDSGFGFSLAK_3+_F1	607.6 / 769.4	N/A	N/A	N/A	N/A	N/A	N/A	36.31	N/A	-0.0733333
R-10_600mg/kg_24h_MCX3	Rat_Fraction 3	P29147_AVLVTGCDSGFGFSLAK_3+_F2	607.6 / 826.4	2801	227.4	36.54	0.2	8.3	0.723773	36.31	0.673588	-0.0733333
R-10_600mg/kg_24h_MCX3	Rat_Fraction 3	P29147_AVLVTGCDSGFGFSLAK_3+_F3	607.6 / 913.4	1069	221.2	36.08	0.08	5.3	0.276227	36.31	0.143566	-0.0733333
R-10_600mg/kg_24h_MCX3	Rat_Fraction 3	P10860_CAVVDVPFGGAK_2+_F1	656.3 / 791.4	78330	6958	28.39	0.17	72.7	0.785051	27.9	11.6621	0.4
R-10_600mg/kg_24h_MCX3	Rat_Fraction 3	P10860_CAVVDVPFGGAK_2+_F2	656.3 / 889.5	19060	1900	28.39	0.16	48	0.191026	27.9	-0.671224	0.4
R-10_600mg/kg_24h_MCX3	Rat_Fraction 3	P10860_CAVVDVPFGGAK_2+_F3	656.3 / 988.5	2387	232.7	26.92	0.18	8.5	0.0239233	27.9	-0.932984	0.4
R-10_600mg/kg_24h_MCX3	Rat_Fraction 3	P27867_CDPNDQNP_2+_F1	526.2 / 694.2	1151	115.4	6.37	0.24	8.8	0.32115	6.155	-0.373135	-0.298333
R-10_600mg/kg_24h_MCX3	Rat_Fraction 3	P27867_CDPNDQNP_2+_F2	526.2 / 822.3	2433	236.8	5.94	0.19	14.1	0.67885	6.155	0.563889	-0.298333
R-10_600mg/kg_24h_MCX3	Rat_Fraction 3	P27867_CDPNDQNP_2+_F3	526.2 / 936.3	N/A	N/A	N/A	N/A	N/A	N/A	6.155	N/A	-0.298333
R-10_600mg/kg_24h_MCX3	Rat_Fraction 3	P04041_CEVNGEK_2+_F1	464.2 / 481.2	4190	266.4	4.57	0.3	8.7	0.223777	4.45333	-0.201389	1.08
R-13_600mg/kg_24h_MCX3	Rat_Fraction 3	P04904_CVESAVK_2+_F2	442.7 / 533.3	11990	1214	8.62	0.15	28.4	0.66456	8.61667	0.163276	0.533333
R-10_600mg/kg_24h_MCX3	Rat_Fraction 3	P04041_CEVNGEK_2+_F3	464.2 / 675.3	1014	114.1	4.25	0.16	13	0.0541551	4.45333	-0.650271	1.08
R-11_600mg/kg_24h_MCX3	Rat_Fraction 3	P04904_CVESAVK_2+_F3	442.7 / 632.4	2360	222.2	8.51	0.18	10.6	0.108416	8.49333	-0.242739	0.41
R-13_600mg/kg_24h_MCX3	Rat_Fraction 3	P04904_CVESAVK_2+_F3	442.7 / 632.4	2375	202.8	8.64	0.2	11.8	0.131637	8.61667	-0.0805439	0.533333
R-10_600mg/kg_24h_MCX3	Rat_Fraction 3	P09606_CIEEAIDK_2+_F3	535.3 / 817.4	3553	354.9	15.73	0.17	21.8	0.129322	15.7233	0.358525	-0.206667
R-10_600mg/kg_24h_MCX3	Rat_Fraction 3	P04905_P08010_CLDAFPNLK_2+_F1	585.3 / 618.4	25210	2822	32.56	0.16	27.1	0.766471	32.5533	2.189	0.43
R-10_600mg/kg_24h_MCX3	Rat_Fraction 3	P04905_P08010_CLDAFPNLK_2+_F2	585.3 / 689.4	6507	751.1	32.56	0.12	7.8	0.197835	32.5533	0.109874	0.43
R-10_600mg/kg_24h_MCX3	Rat_Fraction 3	P04905_P08010_CLDAFPNLK_2+_F3	585.3 / 804.4	1174	198.5	32.54	0.11	3.5	0.0356937	32.5533	-0.938608	0.43
R-13_600mg/kg_24h_MCX3	Rat_Fraction 3	P04905_HHLCGETEEER_2+_F1	744.8 / 849.4	327.3	44.84	3.7	0.11	17.8	0.116324	3.70333	0.245599	0.196667
R-10_600mg/kg_24h_MCX3	Rat_Fraction 3	P04905_HHLCGETEEER_2+_F2	744.8 / 1101.4	1550	126.2	3.61	0.2	32.1	0.323821	3.61	-0.0110189	0.103333
R-11_600mg/kg_24h_MCX3	Rat_Fraction 3	P04905_HHLCGETEEER_2+_F2	744.8 / 1101.4	1316	116.1	3.57	0.18	36.8	0.323119	3.58	-0.0131612	0.0733333
R-12_600mg/kg_24h_MCX3	Rat_Fraction 3	P04905_HHLCGETEEER_2+_F2	744.8 / 1101.4	1031	109.1	3.65	0.1	30.9	0.289696	3.66667	-0.115238	0.16
R-13_600mg/kg_24h_MCX3	Rat_Fraction 3	P04905_HHLCGETEEER_2+_F2	744.8 / 1101.4	923.4	73.8	3.72	0.19	20.5	0.32818	3.70333	0.00229487	0.196667
R-10_600mg/kg_24h_MCX3	Rat_Fraction 3	P04904_CVESAVK_2+_F3	442.7 / 632.4	1407	177.2	8.54	0.15	8.5	0.0646688	8.54	-0.548303	0.456667
R-10_600mg/kg_24h_MCX3	Rat_Fraction 3	P10860_CVGVGESDGSIWNPDGIDPK_2+_F1	1097.5 / 1153.5	N/A	N/A	N/A	N/A	N/A	N/A	31.52	N/A	-0.456667
R-10_600mg/kg_24h_MCX3	Rat_Fraction 3	P10860_CVGVGESDGSIWNPDGIDPK_2+_F2	1097.5 / 1154.6	932.4	112.3	31.52	0.12	5.9	1	31.52	1.28025	-0.456667
R-10_600mg/kg_24h_MCX3	Rat_Fraction 3	P10860_CVGVGESDGSIWNPDGIDPK_2+_F3	1097.5 / 1241.6	N/A	N/A	N/A	N/A	N/A	N/A	31.52	N/A	-0.456667
R-10_600mg/kg_24h_MCX3	Rat_Fraction 3	P10860_CVGVGESDGSIWNPDGIDPK_3+_F1	732.0 / 855.4	N/A	N/A	N/A	N/A	N/A	N/A	31.77	N/A	-0.21
R-10_600mg/kg_24h_MCX3	Rat_Fraction 3	P10860_CVGVGESDGSIWNPDGIDPK_3+_F2	732.0 / 1041.5	N/A	N/A	N/A	N/A	N/A	N/A	31.77	N/A	-0.21
R-10_600mg/kg_24h_MCX3	Rat_Fraction 3	P10860_CVGVGESDGSIWNPDGIDPK_3+_F3	732.0 / 1153.5	1252	229.7	31.77	0.08	5.6	1	31.77	7.50392	-0.21
R-10_600mg/kg_24h_MCX3	Rat_Fraction 3	P14942_DGCLLFGQVPLVEIDGMLLTQTR_3+_F1	889.8 / 919.5	16340	1230	53.58	0.22	15.4	0.893336	53.61	2.56971	0.45
R-10_600mg/kg_24h_MCX3	Rat_Fraction 3	P14942_DGCLLFGQVPLVEIDGMLLTQTR_3+_F2	889.8 / 1034.5	1951	240.3	53.64	0.12	9.7	0.106664	53.61	-0.678118	0.45
R-10_600mg/kg_24h_MCX3	Rat_Fraction 3	P14942_DGCLLFGQVPLVEIDGMLLTQTR_3+_F3	889.8 / 1082.5	N/A	N/A	N/A	N/A	N/A	N/A	53.61	N/A	0.45
R-10_600mg/kg_24h_MCX3	Rat_Fraction 3	P28037_ECEVLPDDTVSTLYNR_3+_F1	668.3 / 723.3	58560	3770	30.95	0.24	47.4	1	30.95	4.39691	0.183333
R-10_600mg/kg_24h_MCX3	Rat_Fraction 3	P28037_ECEVLPDDTVSTLYNR_3+_F2	668.3 / 753.4	N/A	N/A	N/A	N/A	N/A	N/A	30.95	N/A	0.183333
R-10_600mg/kg_24h_MCX3	Rat_Fraction 3	P28037_ECEVLPDDTVSTLYNR_3+_F3	668.3 / 852.5	N/A	N/A	N/A	N/A	N/A	N/A	30.95	N/A	0.183333
R-10_600mg/kg_24h_MCX3	Rat_Fraction 3	Q8VIF7_EEIVYLPCIYR_3+_F1	516.3 / 634.3	1431	184.3	36.65	0.14	9.1	0.388542	36.855	19.3557	-0.191667
R-10_600mg/kg_24h_MCX3	Rat_Fraction 3	Q8VIF7_EEIVYLPCIYR_3+_F2	516.3 / 703.3	2252	213.7	37.06	0.2	10.1	0.611458	36.855	0.815504	-0.191667
R-10_600mg/kg_24h_MCX3	Rat_Fraction 3	Q8VIF7_EEIVYLPCIYR_3+_F3	516.3 / 800.4	N/A	N/A	N/A	N/A	N/A	N/A	36.855	N/A	-0.191667
R-10_600mg/kg_24h_MCX3	Rat_Fraction 3	P29147_FGVEAFSDCLR_2+_F1	696.8 / 889.4	2207	339.5	33.01	0.1	8	0.0137103	33.0667	-0.96654	-0.293333
R-10_600mg/kg_24h_MCX3	Rat_Fraction 3	P29147_FGVEAFSDCLR_2+_F2	696.8 / 960.4	866.3	236	33.12	0.06	3.5	0.00538164	33.0667	-0.983019	-0.293333
R-10_600mg/kg_24h_MCX3	Rat_Fraction 3	P29147_FGVEAFSDCLR_2+_F3	696.8 / 1089.5	157900	13230	33.07	0.18	208.8	0.980908	33.0667	2.58881	-0.293333
R-10_600mg/kg_24h_MCX3	Rat_Fraction 3	P29147_FGVEAFSDCLR_3+_F1	464.9 / 540.3	N/A	N/A	N/A	N/A	N/A	N/A	33.38	N/A	0.02
R-10_600mg/kg_24h_MCX3	Rat_Fraction 3	P29147_FGVEAFSDCLR_3+_F2	464.9 / 655.3	536.2	100.7	33.38	0.08	4	1	33.38	3.54741	0.02
R-10_600mg/kg_24h_MCX3	Rat_Fraction 3	P29147_FGVEAFSDCLR_3+_F3	464.9 / 742.3	N/A	N/A	N/A	N/A	N/A	N/A	33.38	N/A	0.02
R-10_600mg/kg_24h_MCX3	Rat_Fraction 3	P05178_FIDLIPTNLPHAVTCDIK_3+_F1	720.4 / 779.4	5279	691.7	40.55	0.13	7.6	0.0435288	40.5	-0.943877	0.44
R-10_600mg/kg_24h_MCX3	Rat_Fraction 3	P05178_FIDLIPTNLPHAVTCDIK_3+_F2	720.4 / 835.9	9897	898.1	40.48	0.17	10.7	0.0816072	40.5	-0.381966	0.44
R-10_600mg/kg_24h_MCX3	Rat_Fraction 3	P05178_FIDLIPTNLPHAVTCDIK_3+_F3	720.4 / 950.5	106100	9551	40.47	0.16	117.3	0.874864	40.5	8.47246	0.44
R-10_600mg/kg_24h_MCX3	Rat_Fraction 3	Q8VIF7_FLHDPDATQGFVGCALSSNIQR_3+_F1	842.4 / 888.5	944.3	231.6	31.39	0.07	6.5	0.192114	31.475	-0.345436	-0.501667
R-10_600mg/kg_24h_MCX3	Rat_Fraction 3	Q8VIF7_FLHDPDATQGFVGCALSSNIQR_3+_F2	842.4 / 1140.5	3971	272.9	31.56	0.32	7.8	0.807886	31.475	4.64112	-0.501667
R-10_600mg/kg_24h_MCX3	Rat_Fraction 3	Q8VIF7_FLHDPDATQGFVGCALSSNIQR_3+_F3	842.4 / 1197.6	N/A	N/A	N/A	N/A	N/A	N/A	31.475	N/A	-0.501667
R-10_600mg/kg_24h_MCX3	Rat_Fraction 3	P28037_GEDDESECVINYVEK_3+_F1	626.6 / 765.4	105900	8477	27.09	0.18	118.4	0.359739	27.0867	-0.515539	-1.46667
R-10_600mg/kg_24h_MCX3	Rat_Fraction 3	P28037_GEDDESECVINYVEK_3+_F2	626.6 / 864.5	170200	15580	27.12	0.17	157.7	0.578164	27.0867	1.82949	-1.46667
R-10_600mg/kg_24h_MCX3	Rat_Fraction 3	P04905_HHLCGETEEER_2+_F3	744.8 / 1214.5	2621	238.2	3.6	0.2	63.6	0.54757	3.61	-0.0545826	0.103333
R-10_600mg/kg_24h_MCX3	Rat_Fraction 3	P28037_GENCIAAGR_2+_F1	520.2 / 553.2	1241	182.7	9.87	0.12	8.2	0.0272203	9.76667	-0.638335	0.0666667
R-11_600mg/kg_24h_MCX3	Rat_Fraction 3	P04905_HHLCGETEEER_2+_F3	744.8 / 1214.5	2112	224.1	3.55	0.11	80.1	0.518562	3.58	-0.104667	0.0733333
R-12_600mg/kg_24h_MCX3	Rat_Fraction 3	P04905_HHLCGETEEER_2+_F3	744.8 / 1214.5	2008	225.9	3.64	0.1	69.3	0.564219	3.66667	-0.025837	0.16
R-10_600mg/kg_24h_MCX3	Rat_Fraction 3	Q8VIF7_GGSVQVLEDQELTCQPEPLVVK_3+_F1	839.8 / 909.5	5784	752.4	33.76	0.15	12.1	0.159339	33.7267	-0.58106	-0.323333
R-10_600mg/kg_24h_MCX3	Rat_Fraction 3	Q8VIF7_GGSVQVLEDQELTCQPEPLVVK_3+_F2	839.8 / 995.5	28550	2668	33.35	0.16	25	0.786501	33.7267	1.17526	-0.323333
R-10_600mg/kg_24h_MCX3	Rat_Fraction 3	Q8VIF7_GGSVQVLEDQELTCQPEPLVVK_3+_F3	839.8 / 1142.5	1966	439.3	34.07	0.11	9.2	0.0541598	33.7267	-0.790155	-0.323333
R-10_600mg/kg_24h_MCX3	Rat_Fraction 3	P18418_HEQNIDCGGGYVK_3+_F1	523.6 / 580.3	11260	1151	11.6	0.17	29.7	0.24457	11.585	-0.634063	-0.958333
R-10_600mg/kg_24h_MCX3	Rat_Fraction 3	P18418_HEQNIDCGGGYVK_3+_F2	523.6 / 832.4	34780	3264	11.57	0.16	89.4	0.75543	11.585	2.24524	-0.958333
R-10_600mg/kg_24h_MCX3	Rat_Fraction 3	P18418_HEQNIDCGGGYVK_3+_F3	523.6 / 947.4	N/A	N/A	N/A	N/A	N/A	N/A	11.585	N/A	-0.958333
R-10_600mg/kg_24h_MCX3	Rat_Fraction 3	Q63716_HGEVCPAGWKPGSDTIKPDVNK_3+_F1	828.7 / 957.0	6859	526	18.87	0.2	43.1	1	18.87	5.38927	-0.566667
R-10_600mg/kg_24h_MCX3	Rat_Fraction 3	Q63716_HGEVCPAGWKPGSDTIKPDVNK_3+_F2	828.7 / 1086.4	N/A	N/A	N/A	N/A	N/A	N/A	18.87	N/A	-0.566667
R-10_600mg/kg_24h_MCX3	Rat_Fraction 3	Q63716_HGEVCPAGWKPGSDTIKPDVNK_3+_F3	828.7 / 1214.5	N/A	N/A	N/A	N/A	N/A	N/A	18.87	N/A	-0.566667
R-10_600mg/kg_24h_MCX3	Rat_Fraction 3	P04905_HHLCGETEEER_2+_F1	744.8 / 849.4	615.6	51.05	3.62	0.19	24.5	0.128609	3.61	0.377151	0.103333
R-13_600mg/kg_24h_MCX3	Rat_Fraction 3	P04905_HHLCGETEEER_2+_F3	744.8 / 1214.5	1563	174.7	3.69	0.1	61.7	0.555496	3.70333	-0.0408978	0.196667
R-12_600mg/kg_24h_MCX4	Rat_Fraction 4	P04905_MQLIMLCYNPDFEK_2+_F3	947.4 / 1164.5	433.8	106.6	40.7	0.06	10.9	0.52347	40.9	-0.286204	0.22
R-10_600mg/kg_24h_MCX3	Rat_Fraction 3	P08010_HNLCGETEEER_2+_F1	733.3 / 849.4	N/A	N/A	N/A	N/A	N/A	N/A	N/A	N/A	N/A
R-10_600mg/kg_24h_MCX3	Rat_Fraction 3	P08010_HNLCGETEEER_2+_F2	733.3 / 1101.4	N/A	N/A	N/A	N/A	N/A	N/A	N/A	N/A	N/A
R-10_600mg/kg_24h_MCX3	Rat_Fraction 3	P08010_HNLCGETEEER_2+_F3	733.3 / 1214.5	N/A	N/A	N/A	N/A	N/A	N/A	N/A	N/A	N/A
R-10_600mg/kg_24h_MCX3	Rat_Fraction 3	P27867_HSADFCYK_2+_F1	560.2 / 709.3	6702	920.6	10.7	0.09	34.8	1	10.7	1.36199	-0.296667
R-10_600mg/kg_24h_MCX3	Rat_Fraction 3	P27867_HSADFCYK_2+_F2	560.2 / 895.4	N/A	N/A	N/A	N/A	N/A	N/A	10.7	N/A	-0.296667
R-10_600mg/kg_24h_MCX3	Rat_Fraction 3	P27867_HSADFCYK_2+_F3	560.2 / 982.4	N/A	N/A	N/A	N/A	N/A	N/A	10.7	N/A	-0.296667
R-10_600mg/kg_24h_MCX3	Rat_Fraction 3	P13444_ICDQISDAVLDAHLK_2+_F1	895.4 / 981.5	344.7	101.1	29.56	0.06	4.5	0.0310969	29.41	-0.74317	-0.5
R-10_600mg/kg_24h_MCX3	Rat_Fraction 3	P13444_ICDQISDAVLDAHLK_2+_F2	895.4 / 1068.6	10740	924.8	29.26	0.23	19.5	0.968903	29.41	0.419302	-0.5
R-10_600mg/kg_24h_MCX3	Rat_Fraction 3	P13444_ICDQISDAVLDAHLK_2+_F3	895.4 / 1181.7	N/A	N/A	N/A	N/A	N/A	N/A	29.41	N/A	-0.5
R-10_600mg/kg_24h_MCX3	Rat_Fraction 3	P13444_ICDQISDAVLDAHLK_3+_F1	597.3 / 696.4	11060	823.6	29.99	0.22	8.8	0.474495	30.0067	-0.379426	0.0966667
R-10_600mg/kg_24h_MCX3	Rat_Fraction 3	P13444_ICDQISDAVLDAHLK_3+_F2	597.3 / 795.5	1529	288.4	30.02	0.08	4.7	0.065597	30.0067	-0.678368	0.0966667
R-10_600mg/kg_24h_MCX3	Rat_Fraction 3	P13444_ICDQISDAVLDAHLK_3+_F3	597.3 / 995.4	10720	724.9	30.01	0.23	15.5	0.459908	30.0067	13.6267	0.0966667
R-10_600mg/kg_24h_MCX3	Rat_Fraction 3	P13444_ICDQISDAVLDAHLK_4+_F1	448.2 / 583.3	460.8	101.9	29.77	0.08	3.4	1	29.77	1.09488	-0.136667
R-10_600mg/kg_24h_MCX3	Rat_Fraction 3	P13444_ICDQISDAVLDAHLK_4+_F2	448.2 / 609.2	N/A	N/A	N/A	N/A	N/A	N/A	29.77	N/A	-0.136667
R-10_600mg/kg_24h_MCX3	Rat_Fraction 3	P13444_ICDQISDAVLDAHLK_4+_F3	448.2 / 696.4	N/A	N/A	N/A	N/A	N/A	N/A	29.77	N/A	-0.136667
R-10_600mg/kg_24h_MCX3	Rat_Fraction 3	P00176_P04167_P08683_IQEEAQCLVEELR_2+_F1	854.9 / 1010.5	6927	794.5	30.82	0.15	8.5	0.862318	31.03	1.43275	-0.41
R-10_600mg/kg_24h_MCX3	Rat_Fraction 3	P00176_P04167_P08683_IQEEAQCLVEELR_2+_F2	854.9 / 1138.6	1106	196.2	31.24	0.08	4.7	0.137682	31.03	-0.565839	-0.41
R-10_600mg/kg_24h_MCX3	Rat_Fraction 3	P00176_P04167_P08683_IQEEAQCLVEELR_2+_F3	854.9 / 1209.6	N/A	N/A	N/A	N/A	N/A	N/A	31.03	N/A	-0.41
R-10_600mg/kg_24h_MCX3	Rat_Fraction 3	Q03346_IVLAAAGGVCHNELLELAK_3+_F1	690.7 / 837.4	139700	12530	34.37	0.17	133	0.32686	34.3633	0.302484	-0.256667
R-10_600mg/kg_24h_MCX4	Rat_Fraction 4	P04905_MQLIMLCYNPDFEK_3+_F3	632.0 / 912.4	20150	1768	40.64	0.17	58.1	0.525054	40.7567	0.271555	0.08
R-10_600mg/kg_24h_MCX7	Rat_Fraction 7	P04905_MQLIMLCYNPDFEK_3+_F3	632.0 / 912.4	26360	2335	40.73	0.15	69.7	0.637469	40.6	0.285437	-0.116667
R-10_600mg/kg_24h_MCX3	Rat_Fraction 3	P51647_LECGGGR_2+_F1	420.7 / 495.2	N/A	N/A	N/A	N/A	N/A	N/A	N/A	N/A	N/A
R-10_600mg/kg_24h_MCX3	Rat_Fraction 3	P51647_LECGGGR_2+_F2	420.7 / 598.2	N/A	N/A	N/A	N/A	N/A	N/A	N/A	N/A	N/A
R-10_600mg/kg_24h_MCX3	Rat_Fraction 3	P51647_LECGGGR_2+_F3	420.7 / 727.3	N/A	N/A	N/A	N/A	N/A	N/A	N/A	N/A	N/A
R-10_600mg/kg_24h_MCX3	Rat_Fraction 3	P11884_LLCGGGAAADR_2+_F1	576.8 / 617.3	12450	1317	13.55	0.14	18.8	0.802294	13.54	3.64462	-0.23
R-10_600mg/kg_24h_MCX3	Rat_Fraction 3	P11884_LLCGGGAAADR_2+_F2	576.8 / 674.3	3068	287.9	13.53	0.16	8.9	0.197706	13.54	-0.633567	-0.23
R-10_600mg/kg_24h_MCX3	Rat_Fraction 3	P11884_LLCGGGAAADR_2+_F3	576.8 / 926.4	N/A	N/A	N/A	N/A	N/A	N/A	13.54	N/A	-0.23
R-10_600mg/kg_24h_MCX3	Rat_Fraction 3	P30904_LLCGLLSDR_2+_F1	569.8 / 660.4	509.3	102	13.45	0.11	4.2	0.12528	13.81	N/A	0.32
R-10_600mg/kg_24h_MCX3	Rat_Fraction 3	P30904_LLCGLLSDR_2+_F2	569.8 / 762.4	3556	397.7	14.17	0.17	9.6	0.87472	13.81	1.28251	0.32
R-10_600mg/kg_24h_MCX3	Rat_Fraction 3	P30904_LLCGLLSDR_2+_F3	569.8 / 912.4	N/A	N/A	N/A	N/A	N/A	N/A	13.81	N/A	0.32
R-10_600mg/kg_24h_MCX3	Rat_Fraction 3	Q66HD0_LTESPCALVASQYGWSGNMER_3+_F1	816.7 / 936.4	84830	5221	37.57	0.26	82	0.902687	37.4967	0.494085	0.486667
R-10_600mg/kg_24h_MCX3	Rat_Fraction 3	Q66HD0_LTESPCALVASQYGWSGNMER_3+_F2	816.7 / 1063.5	4976	474.3	37.33	0.21	8.3	0.0529503	37.4967	-0.445756	0.486667
R-10_600mg/kg_24h_MCX3	Rat_Fraction 3	Q66HD0_LTESPCALVASQYGWSGNMER_3+_F3	816.7 / 1099.5	4169	403.7	37.59	0.14	15.9	0.0443629	37.4967	-0.852267	0.486667
R-10_600mg/kg_24h_MCX3	Rat_Fraction 3	P28037_LVEYCQR_2+_F1	530.3 / 718.3	N/A	N/A	N/A	N/A	N/A	N/A	12.66	N/A	-0.18
R-10_600mg/kg_24h_MCX3	Rat_Fraction 3	P28037_LVEYCQR_2+_F2	530.3 / 847.3	N/A	N/A	N/A	N/A	N/A	N/A	12.66	N/A	-0.18
R-10_600mg/kg_24h_MCX3	Rat_Fraction 3	P28037_LVEYCQR_2+_F3	530.3 / 946.4	68050	7184	12.66	0.15	46.9	1	12.66	11.7792	-0.18
R-10_600mg/kg_24h_MCX3	Rat_Fraction 3	P29147_METYCNSGSTDTSSVINAVTHALTAATPYTR_4+_F1	853.6 / 880.5	8926	737.9	47.1	0.19	61	0.40799	47.1033	-0.471311	0.0533333
R-10_600mg/kg_24h_MCX3	Rat_Fraction 3	P29147_METYCNSGSTDTSSVINAVTHALTAATPYTR_4+_F2	853.6 / 943.5	7164	659.9	47.11	0.17	49.6	0.327452	47.1033	0.954822	0.0533333
R-10_600mg/kg_24h_MCX3	Rat_Fraction 3	P29147_METYCNSGSTDTSSVINAVTHALTAATPYTR_4+_F3	853.6 / 993.5	5788	442.4	47.1	0.21	40.8	0.264558	47.1033	3.35208	0.0533333
R-10_600mg/kg_24h_MCX3	Rat_Fraction 3	P04905_MQLIMLCYNPDFEK_2+_F1	947.4 / 982.5	N/A	N/A	N/A	N/A	N/A	N/A	40.05	N/A	-0.553333
R-10_600mg/kg_24h_MCX3	Rat_Fraction 3	P04905_MQLIMLCYNPDFEK_2+_F2	947.4 / 1145.5	N/A	N/A	N/A	N/A	N/A	N/A	40.05	N/A	-0.553333
R-10_600mg/kg_24h_MCX3	Rat_Fraction 3	P04905_MQLIMLCYNPDFEK_2+_F3	947.4 / 1164.5	493.2	109.7	40.05	0.08	5	1	40.05	0.343616	-0.553333
R-10_600mg/kg_24h_MCX3	Rat_Fraction 3	P04905_MQLIMLCYNPDFEK_3+_F1	632.0 / 730.4	146500	9484	39.07	0.24	100.4	0.273464	39.0733	0.884698	-1.52667
R-10_600mg/kg_24h_MCX3	Rat_Fraction 3	P04905_MQLIMLCYNPDFEK_3+_F2	632.0 / 749.4	336700	22350	39.07	0.24	183	0.6285	39.0733	0.431873	-1.52667
R-10_600mg/kg_24h_MCX3	Rat_Fraction 3	P04905_MQLIMLCYNPDFEK_3+_F3	632.0 / 912.4	52520	3541	39.08	0.23	40.2	0.0980363	39.0733	-0.764318	-1.52667
R-11_600mg/kg_24h_MCX7	Rat_Fraction 7	P04905_MQLIMLCYNPDFEK_3+_F3	632.0 / 912.4	21680	1929	40.76	0.18	60.4	0.58192	40.71	0.173422	-0.00666667
R-12_600mg/kg_24h_MCX7	Rat_Fraction 7	P04905_MQLIMLCYNPDFEK_3+_F3	632.0 / 912.4	20970	1717	40.76	0.17	50.9	0.454841	40.6733	-0.0828273	-0.0433333
R-13_600mg/kg_24h_MCX4	Rat_Fraction 4	P04905_MQLIMLCYNPDFEK_3+_F3	632.0 / 912.4	6799	591.3	40.67	0.2	27.2	0.453146	40.7633	0.0974105	0.0866667
R-10_600mg/kg_24h_MCX3	Rat_Fraction 3	P13255_NYDYILSTGCAPPGK_3+_F1	583.3 / 778.5	N/A	N/A	N/A	N/A	N/A	N/A	27.74	N/A	0.476667
R-10_600mg/kg_24h_MCX3	Rat_Fraction 3	P13255_NYDYILSTGCAPPGK_3+_F2	583.3 / 879.4	N/A	N/A	N/A	N/A	N/A	N/A	27.74	N/A	0.476667
R-10_600mg/kg_24h_MCX3	Rat_Fraction 3	P13255_NYDYILSTGCAPPGK_3+_F3	583.3 / 966.4	2556	354.9	27.74	0.16	8.7	1	27.74	3.37564	0.476667
R-13_600mg/kg_24h_MCX6	Rat_Fraction 6	P04905_MQLIMLCYNPDFEK_3+_F3	632.0 / 912.4	5943	511.2	40.69	0.17	42.8	0.339019	40.8533	-0.189534	0.0566667
R-13_600mg/kg_24h_MCX7	Rat_Fraction 7	P04905_MQLIMLCYNPDFEK_3+_F3	632.0 / 912.4	11890	956.2	40.77	0.17	43.7	0.352244	40.6767	-0.289711	-0.04
R-13_600mg/kg_24h_MCX8	Rat_Fraction 8	P04905_P08010_CLDAFPNLK_2+_F3	585.3 / 804.4	2772	358.3	29.1	0.11	20.3	0.510874	28.935	-0.189928	0.045
R-10_600mg/kg_24h_MCX3	Rat_Fraction 3	P28037_SCALSNVK_2+_F1	485.7 / 560.3	6398	498	13.63	0.19	7.9	0.187416	13.635	-0.436683	0.715
R-11_600mg/kg_24h_MCX6	Rat_Fraction 6	P04906_STCLYGQLPK_2+_F2	629.8 / 818.5	5441	594.8	23.31	0.11	24.6	0.214542	23.51	-0.257545	0.243333
R-10_600mg/kg_24h_MCX3	Rat_Fraction 3	P28037_SCALSNVK_2+_F3	485.7 / 883.4	N/A	N/A	N/A	N/A	N/A	N/A	13.635	N/A	0.715
R-10_600mg/kg_24h_MCX3	Rat_Fraction 3	P28037_SPLIIFADCDLNK_2+_F1	799.4 / 927.4	N/A	N/A	N/A	N/A	N/A	N/A	37.32	N/A	-0.12
R-10_600mg/kg_24h_MCX3	Rat_Fraction 3	P28037_SPLIIFADCDLNK_2+_F2	799.4 / 1074.5	N/A	N/A	N/A	N/A	N/A	N/A	37.32	N/A	-0.12
R-10_600mg/kg_24h_MCX3	Rat_Fraction 3	P28037_SPLIIFADCDLNK_2+_F3	799.4 / 1187.5	1232	222.1	37.32	0.11	6.7	1	37.32	1.89928	-0.12
R-10_600mg/kg_24h_MCX3	Rat_Fraction 3	P28037_SPLIIFADCDLNK_3+_F1	533.3 / 741.3	12100	1101	36.7	0.16	33.5	0.913414	36.7	0.846943	-0.733333
R-10_600mg/kg_24h_MCX3	Rat_Fraction 3	P28037_SPLIIFADCDLNK_3+_F2	533.3 / 856.4	1147	148.4	36.7	0.13	12.9	0.0865856	36.7	-0.76159	-0.733333
R-10_600mg/kg_24h_MCX3	Rat_Fraction 3	P28037_SPLIIFADCDLNK_3+_F3	533.3 / 927.4	N/A	N/A	N/A	N/A	N/A	N/A	36.7	N/A	-0.733333
R-10_600mg/kg_24h_MCX4	Rat_Fraction 4	P05178_FIDLIPTNLPHAVTCDIK_3+_F1	720.4 / 779.4	47610	3740	40.2	0.19	85.9	0.744453	40.1933	-0.0211167	0.0433333
R-11_600mg/kg_24h_MCX4	Rat_Fraction 4	P05178_FIDLIPTNLPHAVTCDIK_3+_F1	720.4 / 779.4	24660	1839	40.23	0.2	50.7	0.685228	40.2133	-0.0989912	0.0633333
R-12_600mg/kg_24h_MCX4	Rat_Fraction 4	P05178_FIDLIPTNLPHAVTCDIK_3+_F1	720.4 / 779.4	39270	3201	40.26	0.19	76.1	0.711748	40.2367	-0.0641202	0.0866667
R-10_600mg/kg_24h_MCX3	Rat_Fraction 3	P29147_TIQLNVCNSEEVEK_2+_F1	877.9 / 921.4	N/A	N/A	N/A	N/A	N/A	N/A	23.77	N/A	-0.0366667
R-10_600mg/kg_24h_MCX3	Rat_Fraction 3	P29147_TIQLNVCNSEEVEK_2+_F2	877.9 / 1086.4	1116	162.6	23.77	0.14	10.9	1	23.77	0.3889	-0.0366667
R-10_600mg/kg_24h_MCX3	Rat_Fraction 3	P29147_TIQLNVCNSEEVEK_2+_F3	877.9 / 1185.5	N/A	N/A	N/A	N/A	N/A	N/A	23.77	N/A	-0.0366667
R-10_600mg/kg_24h_MCX3	Rat_Fraction 3	P28037_TYNTINPTDGSVICQVSLAQVSDVDK_3+_F1	972.8 / 1061.5	8031	613.2	38.3	0.2	24.9	0.879002	37.86	0.721515	-0.206667
R-10_600mg/kg_24h_MCX3	Rat_Fraction 3	P28037_TYNTINPTDGSVICQVSLAQVSDVDK_3+_F2	972.8 / 1105.5	624.9	146.6	37.59	0.08	5.3	0.068396	37.86	-0.795098	-0.206667
R-10_600mg/kg_24h_MCX3	Rat_Fraction 3	P28037_TYNTINPTDGSVICQVSLAQVSDVDK_3+_F3	972.8 / 1177.6	480.6	177.2	37.69	0.04	5	0.0526022	37.86	-0.661948	-0.206667
R-13_600mg/kg_24h_MCX4	Rat_Fraction 4	P05178_FIDLIPTNLPHAVTCDIK_3+_F1	720.4 / 779.4	36910	2776	40.23	0.19	64.2	0.763155	40.24	0.00347488	0.09
R-10_600mg/kg_24h_MCX4	Rat_Fraction 4	P05178_FIDLIPTNLPHAVTCDIK_3+_F2	720.4 / 835.9	10190	675.7	40.19	0.27	24.9	0.159336	40.1933	0.211536	0.0433333
R-13_600mg/kg_24h_MCX4	Rat_Fraction 4	P05178_FIDLIPTNLPHAVTCDIK_3+_F2	720.4 / 835.9	8027	592.5	40.23	0.22	28.3	0.165967	40.24	0.261958	0.09
R-10_600mg/kg_24h_MCX3	Rat_Fraction 3	O09171_VNEAACDIAR_2+_F1	605.8 / 797.4	3139	355.5	13.82	0.14	12.8	0.0427721	13.845	-0.908075	0.115
R-10_600mg/kg_24h_MCX3	Rat_Fraction 3	O09171_VNEAACDIAR_2+_F2	605.8 / 868.4	70250	5910	13.87	0.18	186.7	0.957228	13.845	2.02023	0.115
R-10_600mg/kg_24h_MCX3	Rat_Fraction 3	O09171_VNEAACDIAR_2+_F3	605.8 / 997.4	N/A	N/A	N/A	N/A	N/A	N/A	13.845	N/A	0.115
R-10_600mg/kg_24h_MCX3	Rat_Fraction 3	P04797_VPTPNVSVVDLTCR_2+_F1	824.9 / 641.3	101000	8731	29.76	0.18	73.5	0.879002	29.7367	0.544564	-1.33
R-10_600mg/kg_24h_MCX3	Rat_Fraction 3	P04797_VPTPNVSVVDLTCR_2+_F2	824.9 / 756.3	4665	978.1	29.7	0.08	9.1	0.0405995	29.7367	-0.884143	-1.33
R-10_600mg/kg_24h_MCX4	Rat_Fraction 4	P05178_FIDLIPTNLPHAVTCDIK_3+_F3	720.4 / 950.5	6153	562	40.19	0.15	22.4	0.0962113	40.1933	-0.108924	0.0433333
R-10_600mg/kg_24h_MCX3	Rat_Fraction 3	P04797_VPTPNVSVVDLTCR_3+_F1	550.3 / 641.3	N/A	N/A	N/A	N/A	N/A	N/A	31.14	N/A	0.0733333
R-10_600mg/kg_24h_MCX3	Rat_Fraction 3	P04797_VPTPNVSVVDLTCR_3+_F2	550.3 / 756.3	N/A	N/A	N/A	N/A	N/A	N/A	31.14	N/A	0.0733333
R-10_600mg/kg_24h_MCX3	Rat_Fraction 3	P04797_VPTPNVSVVDLTCR_3+_F3	550.3 / 794.4	3121	346.1	31.14	0.15	9.4	1	31.14	10.7641	0.0733333
R-10_600mg/kg_24h_MCX3	Rat_Fraction 3	Q562C4_VTCVDPNPNFEK_2+_F1	756.4 / 845.4	N/A	N/A	N/A	N/A	N/A	N/A	19.72	N/A	0.05
R-10_600mg/kg_24h_MCX3	Rat_Fraction 3	Q562C4_VTCVDPNPNFEK_2+_F2	756.4 / 960.4	641900	42080	19.72	0.24	250.6	1	19.72	1.93862	0.05
R-10_600mg/kg_24h_MCX3	Rat_Fraction 3	Q562C4_VTCVDPNPNFEK_2+_F3	756.4 / 1059.5	N/A	N/A	N/A	N/A	N/A	N/A	19.72	N/A	0.05
R-10_600mg/kg_24h_MCX6	Rat_Fraction 6	P05179_FINFVPTNLPHAVTCDIK_3+_F1	726.7 / 828.9	23730	1705	37.82	0.24	83.2	0.529274	37.8133	0.139469	0.06
R-10_600mg/kg_24h_MCX3	Rat_Fraction 3	P10860_VYEGSILEADCDILIPAASEK_2+_F2	1193.1 / 715.4	473.3	131.9	40.17	0.06	8.1	0.272434	40.075	0.757829	-0.158333
R-10_600mg/kg_24h_MCX3	Rat_Fraction 3	P10860_VYEGSILEADCDILIPAASEK_2+_F3	1193.1 / 762.4	N/A	N/A	N/A	N/A	N/A	N/A	40.075	N/A	-0.158333
R-10_600mg/kg_24h_MCX7	Rat_Fraction 7	P05179_FINFVPTNLPHAVTCDIK_3+_F1	726.7 / 828.9	69400	4872	37.7	0.22	96.5	0.5529	37.7	0.115359	0.12
R-10_600mg/kg_24h_MCX3	Rat_Fraction 3	P10860_VYEGSILEADCDILIPAASEK_3+_F2	795.7 / 891.4	669.9	176	39.84	0.06	4.4	0.00406962	40.1067	-0.951005	-0.123333
R-10_600mg/kg_24h_MCX3	Rat_Fraction 3	P10860_VYEGSILEADCDILIPAASEK_3+_F3	795.7 / 941.6	36040	3342	40.24	0.17	61.8	0.218942	40.1067	1.99266	-0.123333
R-10_600mg/kg_24h_MCX3	Rat_Fraction 3	P28037_YQALGAELNVLPFCSQFIPMEVINAPR_3+_F1	1057.2 / 1139.6	2273	267.8	53.22	0.15	8.8	0.00110347	53.2233	-0.996037	0.69
R-10_600mg/kg_24h_MCX3	Rat_Fraction 3	P28037_YQALGAELNVLPFCSQFIPMEVINAPR_3+_F2	1057.2 / 1162.6	5594	440.7	53.21	0.2	28.6	0.00271571	53.2233	-0.953198	0.69
R-10_600mg/kg_24h_MCX3	Rat_Fraction 3	P28037_YQALGAELNVLPFCSQFIPMEVINAPR_3+_F3	1057.2 / 1172.6	2052000	164400	53.24	0.19	433.5	0.996181	53.2233	0.501347	0.69
R-10_600mg/kg_24h_MCX3	Rat_Fraction 3	P56571_C(CAM)CIAPVLAAK_2+_F1	597.8 / 669.4	N/A	N/A	N/A	N/A	N/A	N/A	26.37	N/A	0.27
R-10_600mg/kg_24h_MCX3	Rat_Fraction 3	P56571_C(CAM)CIAPVLAAK_2+_F2	597.8 / 782.5	64940	6518	26.37	0.15	37.7	1	26.37	N/A	0.27
R-10_600mg/kg_24h_MCX3	Rat_Fraction 3	P56571_C(CAM)CIAPVLAAK_2+_F3	597.8 / 1034.6	N/A	N/A	N/A	N/A	N/A	N/A	26.37	N/A	0.27
R-10_600mg/kg_24h_MCX3	Rat_Fraction 3	P56571_CC(CAM)IAPVLAAK_2+_F1	597.8 / 669.4	N/A	N/A	N/A	N/A	N/A	N/A	26.99	N/A	-0.495
R-11_600mg/kg_24h_MCX6	Rat_Fraction 6	P05179_FINFVPTNLPHAVTCDIK_3+_F1	726.7 / 828.9	13440	912.2	37.81	0.25	44.5	0.546742	37.79	0.177074	0.0366667
R-10_600mg/kg_24h_MCX3	Rat_Fraction 3	P56571_CC(CAM)IAPVLAAK_2+_F3	597.8 / 942.5	10250	770.4	27	0.21	28.9	0.0762365	26.99	1.34619	-0.495
R-11_600mg/kg_24h_MCX3	Rat_Fraction 3	Q9Z0V6_AFQFVETHGEVCPANWTPESPTIKPSPTASK_4+_F1	877.2 / 921.0	786.5	151	31.94	0.06	3.3	0.0114858	32.26	-0.948363	-0.32
R-11_600mg/kg_24h_MCX3	Rat_Fraction 3	Q9Z0V6_AFQFVETHGEVCPANWTPESPTIKPSPTASK_4+_F2	877.2 / 1005.5	66980	6038	32.56	0.16	60.7	0.978153	32.26	0.631238	-0.32
R-11_600mg/kg_24h_MCX3	Rat_Fraction 3	Q9Z0V6_AFQFVETHGEVCPANWTPESPTIKPSPTASK_4+_F3	877.2 / 1245.6	709.5	143.4	32.28	0.08	5	0.0103613	32.26	-0.941767	-0.32
R-11_600mg/kg_24h_MCX3	Rat_Fraction 3	O09171_AGAAIVGVNCHFDPSTSLQTIK_3+_F1	793.4 / 948.5	35780	2482	32.17	0.24	31.2	0.214861	32.1033	-0.529996	-0.166667
R-11_600mg/kg_24h_MCX3	Rat_Fraction 3	O09171_AGAAIVGVNCHFDPSTSLQTIK_3+_F2	793.4 / 974.6	129900	10770	31.89	0.18	144.8	0.780056	32.1033	7.63244	-0.166667
R-11_600mg/kg_24h_MCX3	Rat_Fraction 3	O09171_AGAAIVGVNCHFDPSTSLQTIK_3+_F3	793.4 / 998.0	846.6	135	32.25	0.11	3.8	0.00508387	32.1033	-0.988765	-0.166667
R-11_600mg/kg_24h_MCX3	Rat_Fraction 3	P29147_AVLVTGCDSGFGFSLAK_3+_F1	607.6 / 769.4	757.5	171.6	36.59	0.07	3.6	0.300178	36.2767	-0.0791602	-0.106667
R-11_600mg/kg_24h_MCX3	Rat_Fraction 3	P29147_AVLVTGCDSGFGFSLAK_3+_F2	607.6 / 826.4	1484	213.8	36.5	0.16	6.1	0.588072	36.2767	0.359806	-0.106667
R-11_600mg/kg_24h_MCX3	Rat_Fraction 3	P29147_AVLVTGCDSGFGFSLAK_3+_F3	607.6 / 913.4	282	122.6	35.74	0.04	2.9	0.11175	36.2767	-0.537363	-0.106667
R-11_600mg/kg_24h_MCX3	Rat_Fraction 3	P10860_CAVVDVPFGGAK_2+_F1	656.3 / 791.4	146700	12910	28.32	0.16	107	0.76435	27.8267	11.3282	0.326667
R-11_600mg/kg_24h_MCX3	Rat_Fraction 3	P10860_CAVVDVPFGGAK_2+_F2	656.3 / 889.5	44750	3645	28.32	0.16	81.1	0.233161	27.8267	-0.598706	0.326667
R-11_600mg/kg_24h_MCX3	Rat_Fraction 3	P10860_CAVVDVPFGGAK_2+_F3	656.3 / 988.5	477.7	115.4	26.84	0.06	4.8	0.00248896	27.8267	-0.993028	0.326667
R-11_600mg/kg_24h_MCX3	Rat_Fraction 3	P27867_CDPNDQNP_2+_F1	526.2 / 694.2	905.2	109.5	6.39	0.14	8.4	0.384015	6.15	-0.250426	-0.303333
R-11_600mg/kg_24h_MCX3	Rat_Fraction 3	P27867_CDPNDQNP_2+_F2	526.2 / 822.3	1452	173.4	5.91	0.16	10.6	0.615985	6.15	0.419064	-0.303333
R-11_600mg/kg_24h_MCX3	Rat_Fraction 3	P27867_CDPNDQNP_2+_F3	526.2 / 936.3	N/A	N/A	N/A	N/A	N/A	N/A	6.15	N/A	-0.303333
R-11_600mg/kg_24h_MCX3	Rat_Fraction 3	P04041_CEVNGEK_2+_F1	464.2 / 481.2	8600	728.1	3.21	0.21	21.6	0.482875	3.845	0.723275	0.471667
R-11_600mg/kg_24h_MCX7	Rat_Fraction 7	P05179_FINFVPTNLPHAVTCDIK_3+_F1	726.7 / 828.9	27380	2674	37.76	0.19	51.9	0.43752	37.76	-0.117396	0.18
R-11_600mg/kg_24h_MCX3	Rat_Fraction 3	P04041_CEVNGEK_2+_F3	464.2 / 675.3	N/A	N/A	N/A	N/A	N/A	N/A	3.845	N/A	0.471667
R-12_600mg/kg_24h_MCX6	Rat_Fraction 6	P05179_FINFVPTNLPHAVTCDIK_3+_F1	726.7 / 828.9	12290	805.8	37.83	0.29	36.3	0.52949	37.81	0.139934	0.0566667
R-12_600mg/kg_24h_MCX7	Rat_Fraction 7	P05179_FINFVPTNLPHAVTCDIK_3+_F1	726.7 / 828.9	16770	1685	37.78	0.15	36.4	0.464775	37.7833	-0.0624155	0.203333
R-13_600mg/kg_24h_MCX6	Rat_Fraction 6	P05179_FINFVPTNLPHAVTCDIK_3+_F1	726.7 / 828.9	13820	918.7	37.8	0.25	37.3	0.442297	37.7933	-0.0477842	0.04
R-11_600mg/kg_24h_MCX3	Rat_Fraction 3	P04905_P08010_CLDAFPNLK_2+_F1	585.3 / 618.4	32190	2676	32.56	0.21	25.5	0.792603	32.53	2.29772	0.406667
R-11_600mg/kg_24h_MCX3	Rat_Fraction 3	P04905_P08010_CLDAFPNLK_2+_F2	585.3 / 689.4	7150	651.6	32.55	0.17	7.6	0.176052	32.53	-0.0123318	0.406667
R-11_600mg/kg_24h_MCX3	Rat_Fraction 3	P04905_P08010_CLDAFPNLK_2+_F3	585.3 / 804.4	1273	297.2	32.48	0.06	6	0.0313446	32.53	-0.946088	0.406667
R-11_600mg/kg_24h_MCX3	Rat_Fraction 3	P28037_CPQSEEGATYEGIQK_2+_F1	894.9 / 909.5	516.9	51.76	15.13	0.24	7.9	0.0726299	15.1633	-0.404799	0.103333
R-13_600mg/kg_24h_MCX7	Rat_Fraction 7	P05179_FINFVPTNLPHAVTCDIK_3+_F1	726.7 / 828.9	26140	2420	37.8	0.2	58.2	0.449373	37.7967	-0.093486	0.216667
R-10_600mg/kg_24h_MCX6	Rat_Fraction 6	P05179_FINFVPTNLPHAVTCDIK_3+_F2	726.7 / 960.0	12390	1105	37.81	0.17	30.7	0.276347	37.8133	-0.0306356	0.06
R-10_600mg/kg_24h_MCX7	Rat_Fraction 7	P05179_FINFVPTNLPHAVTCDIK_3+_F2	726.7 / 960.0	28120	2291	37.7	0.19	32.4	0.224028	37.7	-0.128046	0.12
R-11_600mg/kg_24h_MCX6	Rat_Fraction 6	P05179_FINFVPTNLPHAVTCDIK_3+_F2	726.7 / 960.0	6749	692.4	37.77	0.18	23.3	0.27455	37.79	-0.036936	0.0366667
R-11_600mg/kg_24h_MCX7	Rat_Fraction 7	P05179_FINFVPTNLPHAVTCDIK_3+_F2	726.7 / 960.0	18370	1333	37.76	0.19	20.7	0.293544	37.76	0.142522	0.18
R-11_600mg/kg_24h_MCX3	Rat_Fraction 3	P10860_CVGVGESDGSIWNPDGIDPK_2+_F1	1097.5 / 1153.5	N/A	N/A	N/A	N/A	N/A	N/A	N/A	N/A	N/A
R-11_600mg/kg_24h_MCX3	Rat_Fraction 3	P10860_CVGVGESDGSIWNPDGIDPK_2+_F2	1097.5 / 1154.6	N/A	N/A	N/A	N/A	N/A	N/A	N/A	N/A	N/A
R-11_600mg/kg_24h_MCX3	Rat_Fraction 3	P10860_CVGVGESDGSIWNPDGIDPK_2+_F3	1097.5 / 1241.6	N/A	N/A	N/A	N/A	N/A	N/A	N/A	N/A	N/A
R-11_600mg/kg_24h_MCX3	Rat_Fraction 3	P10860_CVGVGESDGSIWNPDGIDPK_3+_F1	732.0 / 855.4	N/A	N/A	N/A	N/A	N/A	N/A	N/A	N/A	N/A
R-11_600mg/kg_24h_MCX3	Rat_Fraction 3	P10860_CVGVGESDGSIWNPDGIDPK_3+_F2	732.0 / 1041.5	N/A	N/A	N/A	N/A	N/A	N/A	N/A	N/A	N/A
R-11_600mg/kg_24h_MCX3	Rat_Fraction 3	P10860_CVGVGESDGSIWNPDGIDPK_3+_F3	732.0 / 1153.5	N/A	N/A	N/A	N/A	N/A	N/A	N/A	N/A	N/A
R-11_600mg/kg_24h_MCX3	Rat_Fraction 3	P14942_DGCLLFGQVPLVEIDGMLLTQTR_3+_F1	889.8 / 919.5	21000	1785	53.55	0.19	21.5	0.744919	53.5667	1.97664	0.406667
R-11_600mg/kg_24h_MCX3	Rat_Fraction 3	P14942_DGCLLFGQVPLVEIDGMLLTQTR_3+_F2	889.8 / 1034.5	4713	338.7	53.62	0.28	11.2	0.167181	53.5667	-0.495497	0.406667
R-11_600mg/kg_24h_MCX3	Rat_Fraction 3	P14942_DGCLLFGQVPLVEIDGMLLTQTR_3+_F3	889.8 / 1082.5	2478	331.2	53.53	0.13	8.5	0.0879004	53.5667	-0.789897	0.406667
R-11_600mg/kg_24h_MCX3	Rat_Fraction 3	P28037_ECEVLPDDTVSTLYNR_3+_F1	668.3 / 723.3	69910	4155	30.96	0.25	46	1	30.96	4.39691	0.193333
R-11_600mg/kg_24h_MCX3	Rat_Fraction 3	P28037_ECEVLPDDTVSTLYNR_3+_F2	668.3 / 753.4	N/A	N/A	N/A	N/A	N/A	N/A	30.96	N/A	0.193333
R-11_600mg/kg_24h_MCX3	Rat_Fraction 3	P28037_ECEVLPDDTVSTLYNR_3+_F3	668.3 / 852.5	N/A	N/A	N/A	N/A	N/A	N/A	30.96	N/A	0.193333
R-11_600mg/kg_24h_MCX3	Rat_Fraction 3	Q8VIF7_EEIVYLPCIYR_3+_F1	516.3 / 634.3	1137	176.2	36.66	0.09	8.3	0.174708	36.79	8.15297	-0.256667
R-11_600mg/kg_24h_MCX3	Rat_Fraction 3	Q8VIF7_EEIVYLPCIYR_3+_F2	516.3 / 703.3	5371	502	36.92	0.11	22.5	0.825292	36.79	1.45041	-0.256667
R-11_600mg/kg_24h_MCX3	Rat_Fraction 3	Q8VIF7_EEIVYLPCIYR_3+_F3	516.3 / 800.4	N/A	N/A	N/A	N/A	N/A	N/A	36.79	N/A	-0.256667
R-11_600mg/kg_24h_MCX3	Rat_Fraction 3	P29147_FGVEAFSDCLR_2+_F1	696.8 / 889.4	1842	273.4	32.99	0.1	5.7	0.0122932	33.0267	-0.969998	-0.333333
R-11_600mg/kg_24h_MCX3	Rat_Fraction 3	P29147_FGVEAFSDCLR_2+_F2	696.8 / 960.4	696.5	121.6	33.04	0.1	2.2	0.00464834	33.0267	-0.985333	-0.333333
R-11_600mg/kg_24h_MCX3	Rat_Fraction 3	P29147_FGVEAFSDCLR_2+_F3	696.8 / 1089.5	147300	12120	33.05	0.19	202	0.983058	33.0267	2.59668	-0.333333
R-11_600mg/kg_24h_MCX3	Rat_Fraction 3	P29147_FGVEAFSDCLR_3+_F1	464.9 / 540.3	1765	237.3	33.72	0.15	8.4	1	33.72	1.14753	0.36
R-11_600mg/kg_24h_MCX3	Rat_Fraction 3	P29147_FGVEAFSDCLR_3+_F2	464.9 / 655.3	N/A	N/A	N/A	N/A	N/A	N/A	33.72	N/A	0.36
R-11_600mg/kg_24h_MCX3	Rat_Fraction 3	P29147_FGVEAFSDCLR_3+_F3	464.9 / 742.3	N/A	N/A	N/A	N/A	N/A	N/A	33.72	N/A	0.36
R-11_600mg/kg_24h_MCX3	Rat_Fraction 3	P05178_FIDLIPTNLPHAVTCDIK_3+_F1	720.4 / 779.4	9545	972.4	40.53	0.15	13.6	0.0833836	40.4733	-0.892491	0.413333
R-11_600mg/kg_24h_MCX3	Rat_Fraction 3	P05178_FIDLIPTNLPHAVTCDIK_3+_F2	720.4 / 835.9	6106	673.8	40.44	0.18	12.3	0.053341	40.4733	-0.596034	0.413333
R-11_600mg/kg_24h_MCX3	Rat_Fraction 3	P05178_FIDLIPTNLPHAVTCDIK_3+_F3	720.4 / 950.5	98820	8358	40.45	0.19	88.8	0.863275	40.4733	8.34699	0.413333
R-11_600mg/kg_24h_MCX3	Rat_Fraction 3	Q8VIF7_FLHDPDATQGFVGCALSSNIQR_3+_F1	842.4 / 888.5	1300	163.3	31.59	0.14	3.8	0.211176	31.615	-0.28049	-0.361667
R-11_600mg/kg_24h_MCX3	Rat_Fraction 3	Q8VIF7_FLHDPDATQGFVGCALSSNIQR_3+_F2	842.4 / 1140.5	4856	365.2	31.64	0.27	9.8	0.788824	31.615	4.50802	-0.361667
R-11_600mg/kg_24h_MCX3	Rat_Fraction 3	Q8VIF7_FLHDPDATQGFVGCALSSNIQR_3+_F3	842.4 / 1197.6	N/A	N/A	N/A	N/A	N/A	N/A	31.615	N/A	-0.361667
R-11_600mg/kg_24h_MCX3	Rat_Fraction 3	P28037_GEDDESECVINYVEK_3+_F1	626.6 / 765.4	93650	7269	27	0.19	109.9	0.433665	27.01	-0.415983	-1.54333
R-11_600mg/kg_24h_MCX3	Rat_Fraction 3	P28037_GEDDESECVINYVEK_3+_F2	626.6 / 864.5	106700	9954	27.05	0.16	108.3	0.494096	27.01	1.41806	-1.54333
R-11_600mg/kg_24h_MCX3	Rat_Fraction 3	P28037_GEDDESECVINYVEK_3+_F3	626.6 / 1014.3	15600	1649	26.98	0.15	104.8	0.0722389	27.01	0.3602	-1.54333
R-11_600mg/kg_24h_MCX3	Rat_Fraction 3	P28037_GENCIAAGR_2+_F1	520.2 / 553.2	1392	177.5	9.82	0.12	8.9	0.0199278	9.72667	-0.735227	0.0266667
R-12_600mg/kg_24h_MCX6	Rat_Fraction 6	P05179_FINFVPTNLPHAVTCDIK_3+_F2	726.7 / 960.0	5997	505.2	37.8	0.18	21.1	0.258369	37.81	-0.0936976	0.0566667
R-12_600mg/kg_24h_MCX7	Rat_Fraction 7	P05179_FINFVPTNLPHAVTCDIK_3+_F2	726.7 / 960.0	11930	1185	37.79	0.16	25.5	0.330636	37.7833	0.286889	0.203333
R-11_600mg/kg_24h_MCX3	Rat_Fraction 3	Q8VIF7_GGSVQVLEDQELTCQPEPLVVK_3+_F1	839.8 / 909.5	4557	615.8	33.79	0.09	8.6	0.131956	33.75	-0.653055	-0.3
R-11_600mg/kg_24h_MCX3	Rat_Fraction 3	Q8VIF7_GGSVQVLEDQELTCQPEPLVVK_3+_F2	839.8 / 995.5	29060	2205	33.34	0.19	18.3	0.841485	33.75	1.32732	-0.3
R-11_600mg/kg_24h_MCX3	Rat_Fraction 3	Q8VIF7_GGSVQVLEDQELTCQPEPLVVK_3+_F3	839.8 / 1142.5	917.2	180.5	34.12	0.09	4.1	0.0265592	33.75	-0.897095	-0.3
R-11_600mg/kg_24h_MCX3	Rat_Fraction 3	P18418_HEQNIDCGGGYVK_3+_F1	523.6 / 580.3	6191	661.6	11.49	0.15	17.7	0.13056	11.8033	-0.804649	-0.74
R-11_600mg/kg_24h_MCX3	Rat_Fraction 3	P18418_HEQNIDCGGGYVK_3+_F2	523.6 / 832.4	40360	3713	11.44	0.14	98.2	0.851141	11.8033	2.6564	-0.74
R-11_600mg/kg_24h_MCX3	Rat_Fraction 3	P18418_HEQNIDCGGGYVK_3+_F3	523.6 / 947.4	867.7	107	12.48	0.12	3.8	0.0182987	11.8033	-0.814941	-0.74
R-11_600mg/kg_24h_MCX3	Rat_Fraction 3	Q63716_HGEVCPAGWKPGSDTIKPDVNK_3+_F1	828.7 / 957.0	6041	544.1	18.86	0.2	37.8	1	18.86	5.38927	-0.576667
R-11_600mg/kg_24h_MCX3	Rat_Fraction 3	Q63716_HGEVCPAGWKPGSDTIKPDVNK_3+_F2	828.7 / 1086.4	N/A	N/A	N/A	N/A	N/A	N/A	18.86	N/A	-0.576667
R-11_600mg/kg_24h_MCX3	Rat_Fraction 3	Q63716_HGEVCPAGWKPGSDTIKPDVNK_3+_F3	828.7 / 1214.5	N/A	N/A	N/A	N/A	N/A	N/A	18.86	N/A	-0.576667
R-11_600mg/kg_24h_MCX3	Rat_Fraction 3	P04905_HHLCGETEEER_2+_F1	744.8 / 849.4	644.8	65.36	3.62	0.17	16.6	0.158319	3.58	0.695282	0.0733333
R-13_600mg/kg_24h_MCX6	Rat_Fraction 6	P05179_FINFVPTNLPHAVTCDIK_3+_F2	726.7 / 960.0	9923	772.1	37.79	0.22	43	0.317577	37.7933	0.11399	0.04
R-13_600mg/kg_24h_MCX7	Rat_Fraction 7	P05179_FINFVPTNLPHAVTCDIK_3+_F2	726.7 / 960.0	17870	1376	37.8	0.19	30.2	0.307203	37.7967	0.195684	0.216667
R-11_600mg/kg_24h_MCX3	Rat_Fraction 3	P08010_HNLCGETEEER_2+_F1	733.3 / 849.4	N/A	N/A	N/A	N/A	N/A	N/A	N/A	N/A	N/A
R-11_600mg/kg_24h_MCX3	Rat_Fraction 3	P08010_HNLCGETEEER_2+_F2	733.3 / 1101.4	N/A	N/A	N/A	N/A	N/A	N/A	N/A	N/A	N/A
R-11_600mg/kg_24h_MCX3	Rat_Fraction 3	P08010_HNLCGETEEER_2+_F3	733.3 / 1214.5	N/A	N/A	N/A	N/A	N/A	N/A	N/A	N/A	N/A
R-11_600mg/kg_24h_MCX3	Rat_Fraction 3	P27867_HSADFCYK_2+_F1	560.2 / 709.3	5529	903.4	10.55	0.11	39.5	1	10.55	1.36199	-0.446667
R-11_600mg/kg_24h_MCX3	Rat_Fraction 3	P27867_HSADFCYK_2+_F2	560.2 / 895.4	N/A	N/A	N/A	N/A	N/A	N/A	10.55	N/A	-0.446667
R-11_600mg/kg_24h_MCX3	Rat_Fraction 3	P27867_HSADFCYK_2+_F3	560.2 / 982.4	N/A	N/A	N/A	N/A	N/A	N/A	10.55	N/A	-0.446667
R-11_600mg/kg_24h_MCX3	Rat_Fraction 3	P13444_ICDQISDAVLDAHLK_2+_F1	895.4 / 981.5	N/A	N/A	N/A	N/A	N/A	N/A	29.29	N/A	-0.62
R-11_600mg/kg_24h_MCX3	Rat_Fraction 3	P13444_ICDQISDAVLDAHLK_2+_F2	895.4 / 1068.6	2884	460.2	29.29	0.09	12.3	1	29.29	0.464855	-0.62
R-11_600mg/kg_24h_MCX3	Rat_Fraction 3	P13444_ICDQISDAVLDAHLK_2+_F3	895.4 / 1181.7	N/A	N/A	N/A	N/A	N/A	N/A	29.29	N/A	-0.62
R-10_600mg/kg_24h_MCX6	Rat_Fraction 6	P05179_FINFVPTNLPHAVTCDIK_3+_F3	726.7 / 1132.5	8715	837.7	37.81	0.17	19.8	0.194379	37.8133	-0.223811	0.06
R-11_600mg/kg_24h_MCX3	Rat_Fraction 3	P13444_ICDQISDAVLDAHLK_3+_F2	597.3 / 795.5	N/A	N/A	N/A	N/A	N/A	N/A	29.965	N/A	0.055
R-11_600mg/kg_24h_MCX3	Rat_Fraction 3	P13444_ICDQISDAVLDAHLK_3+_F3	597.3 / 995.4	19010	1647	30.01	0.15	38.2	0.415247	29.965	12.2063	0.055
R-11_600mg/kg_24h_MCX3	Rat_Fraction 3	P13444_ICDQISDAVLDAHLK_4+_F1	448.2 / 583.3	486.5	120.8	29.53	0.07	4.7	1	29.53	1.09488	-0.376667
R-11_600mg/kg_24h_MCX3	Rat_Fraction 3	P13444_ICDQISDAVLDAHLK_4+_F2	448.2 / 609.2	N/A	N/A	N/A	N/A	N/A	N/A	29.53	N/A	-0.376667
R-11_600mg/kg_24h_MCX3	Rat_Fraction 3	P13444_ICDQISDAVLDAHLK_4+_F3	448.2 / 696.4	N/A	N/A	N/A	N/A	N/A	N/A	29.53	N/A	-0.376667
R-11_600mg/kg_24h_MCX3	Rat_Fraction 3	P00176_P04167_P08683_IQEEAQCLVEELR_2+_F1	854.9 / 1010.5	26600	1786	31.47	0.22	15.3	0.874712	31.36	1.46771	-0.08
R-11_600mg/kg_24h_MCX3	Rat_Fraction 3	P00176_P04167_P08683_IQEEAQCLVEELR_2+_F2	854.9 / 1138.6	3810	360.1	31.25	0.21	9.3	0.125288	31.36	-0.604923	-0.08
R-11_600mg/kg_24h_MCX3	Rat_Fraction 3	P00176_P04167_P08683_IQEEAQCLVEELR_2+_F3	854.9 / 1209.6	N/A	N/A	N/A	N/A	N/A	N/A	31.36	N/A	-0.08
R-11_600mg/kg_24h_MCX3	Rat_Fraction 3	Q03346_IVLAAAGGVCHNELLELAK_3+_F1	690.7 / 837.4	110400	9178	34.36	0.2	109.6	0.339223	34.3533	0.351747	-0.266667
R-10_600mg/kg_24h_MCX7	Rat_Fraction 7	P05179_FINFVPTNLPHAVTCDIK_3+_F3	726.7 / 1132.5	28000	2242	37.7	0.19	28	0.223072	37.7	-0.0981835	0.12
R-10_600mg/kg_24h_MCX8	Rat_Fraction 8	P05179_FINFVPTNLPHAVTCDIK_3+_F3	726.7 / 1132.5	1548	218.4	37.59	0.15	10.1	0.284089	37.595	0.167567	-0.188333
R-11_600mg/kg_24h_MCX3	Rat_Fraction 3	P51647_LECGGGR_2+_F1	420.7 / 495.2	N/A	N/A	N/A	N/A	N/A	N/A	4.41	N/A	0.386667
R-11_600mg/kg_24h_MCX3	Rat_Fraction 3	P51647_LECGGGR_2+_F2	420.7 / 598.2	N/A	N/A	N/A	N/A	N/A	N/A	4.41	N/A	0.386667
R-11_600mg/kg_24h_MCX3	Rat_Fraction 3	P51647_LECGGGR_2+_F3	420.7 / 727.3	1689	129.3	4.41	0.17	17.7	1	4.41	4.25255	0.386667
R-11_600mg/kg_24h_MCX3	Rat_Fraction 3	P11884_LLCGGGAAADR_2+_F1	576.8 / 617.3	8542	984.1	13.5	0.12	15.3	0.765344	13.495	3.43071	-0.275
R-11_600mg/kg_24h_MCX3	Rat_Fraction 3	P11884_LLCGGGAAADR_2+_F2	576.8 / 674.3	2619	327.5	13.49	0.12	10.1	0.234656	13.495	-0.565083	-0.275
R-11_600mg/kg_24h_MCX3	Rat_Fraction 3	P11884_LLCGGGAAADR_2+_F3	576.8 / 926.4	N/A	N/A	N/A	N/A	N/A	N/A	13.495	N/A	-0.275
R-11_600mg/kg_24h_MCX3	Rat_Fraction 3	P30904_LLCGLLSDR_2+_F1	569.8 / 660.4	2673	336.1	14.32	0.15	13	0.431826	14.215	N/A	0.725
R-11_600mg/kg_24h_MCX3	Rat_Fraction 3	P30904_LLCGLLSDR_2+_F2	569.8 / 762.4	3517	416.6	14.11	0.15	9.6	0.568174	14.215	0.482605	0.725
R-11_600mg/kg_24h_MCX3	Rat_Fraction 3	P30904_LLCGLLSDR_2+_F3	569.8 / 912.4	N/A	N/A	N/A	N/A	N/A	N/A	14.215	N/A	0.725
R-11_600mg/kg_24h_MCX3	Rat_Fraction 3	Q66HD0_LTESPCALVASQYGWSGNMER_3+_F1	816.7 / 936.4	102700	6990	37.54	0.25	82.6	0.963433	37.53	0.594629	0.52
R-11_600mg/kg_24h_MCX3	Rat_Fraction 3	Q66HD0_LTESPCALVASQYGWSGNMER_3+_F2	816.7 / 1063.5	1657	297.6	37.47	0.08	6.3	0.0155444	37.53	-0.837293	0.52
R-11_600mg/kg_24h_MCX3	Rat_Fraction 3	Q66HD0_LTESPCALVASQYGWSGNMER_3+_F3	816.7 / 1099.5	2241	237.8	37.58	0.21	10.6	0.0210229	37.53	-0.929991	0.52
R-11_600mg/kg_24h_MCX3	Rat_Fraction 3	P28037_LVEYCQR_2+_F1	530.3 / 718.3	N/A	N/A	N/A	N/A	N/A	N/A	12.755	N/A	-0.085
R-11_600mg/kg_24h_MCX3	Rat_Fraction 3	P28037_LVEYCQR_2+_F2	530.3 / 847.3	9590	684.6	12.88	0.23	3.4	0.110192	12.755	-0.81066	-0.085
R-11_600mg/kg_24h_MCX3	Rat_Fraction 3	P28037_LVEYCQR_2+_F3	530.3 / 946.4	77440	7462	12.63	0.16	53	0.889808	12.755	10.371	-0.085
R-11_600mg/kg_24h_MCX3	Rat_Fraction 3	P29147_METYCNSGSTDTSSVINAVTHALTAATPYTR_4+_F1	853.6 / 880.5	6287	579	47.07	0.18	53.1	0.305313	47.07	-0.604364	0.02
R-11_600mg/kg_24h_MCX3	Rat_Fraction 3	P29147_METYCNSGSTDTSSVINAVTHALTAATPYTR_4+_F2	853.6 / 943.5	9733	765.8	47.06	0.2	53.7	0.472659	47.07	1.82168	0.02
R-11_600mg/kg_24h_MCX3	Rat_Fraction 3	P29147_METYCNSGSTDTSSVINAVTHALTAATPYTR_4+_F3	853.6 / 993.5	4572	383.9	47.08	0.19	29.9	0.222028	47.07	2.65245	0.02
R-11_600mg/kg_24h_MCX3	Rat_Fraction 3	P04905_MQLIMLCYNPDFEK_2+_F1	947.4 / 982.5	N/A	N/A	N/A	N/A	N/A	N/A	40.03	N/A	-0.573333
R-11_600mg/kg_24h_MCX3	Rat_Fraction 3	P04905_MQLIMLCYNPDFEK_2+_F2	947.4 / 1145.5	N/A	N/A	N/A	N/A	N/A	N/A	40.03	N/A	-0.573333
R-11_600mg/kg_24h_MCX3	Rat_Fraction 3	P04905_MQLIMLCYNPDFEK_2+_F3	947.4 / 1164.5	588.1	113.8	40.03	0.08	5	1	40.03	0.343616	-0.573333
R-11_600mg/kg_24h_MCX3	Rat_Fraction 3	P04905_MQLIMLCYNPDFEK_3+_F1	632.0 / 730.4	165400	10870	39.04	0.24	145.4	0.278142	39.0433	0.916941	-1.55667
R-11_600mg/kg_24h_MCX3	Rat_Fraction 3	P04905_MQLIMLCYNPDFEK_3+_F2	632.0 / 749.4	364800	22460	39.04	0.25	190.9	0.61346	39.0433	0.397608	-1.55667
R-11_600mg/kg_24h_MCX3	Rat_Fraction 3	P04905_MQLIMLCYNPDFEK_3+_F3	632.0 / 912.4	64460	3883	39.05	0.27	55.1	0.108398	39.0433	-0.739407	-1.55667
R-11_600mg/kg_24h_MCX6	Rat_Fraction 6	P05179_FINFVPTNLPHAVTCDIK_3+_F3	726.7 / 1132.5	4393	446.6	37.79	0.18	12.7	0.178708	37.79	-0.286389	0.0366667
R-11_600mg/kg_24h_MCX3	Rat_Fraction 3	P49889_P49890_P52844_NNPCTNYSMLPETMIDLK_3+_F2	745.0 / 1059.6	8789	698.3	38.38	0.23	12.2	0.174005	38.39	0.943454	-0.323333
R-11_600mg/kg_24h_MCX3	Rat_Fraction 3	P49889_P49890_P52844_NNPCTNYSMLPETMIDLK_3+_F3	745.0 / 1174.4	2461	229.7	38.41	0.22	7.6	0.048723	38.39	-0.0943458	-0.323333
R-11_600mg/kg_24h_MCX3	Rat_Fraction 3	P13255_NYDYILSTGCAPPGK_3+_F1	583.3 / 778.5	15610	1439	27.7	0.18	14.8	0.781008	27.7	0.313748	0.436667
R-11_600mg/kg_24h_MCX3	Rat_Fraction 3	P13255_NYDYILSTGCAPPGK_3+_F2	583.3 / 879.4	N/A	N/A	N/A	N/A	N/A	N/A	27.7	N/A	0.436667
R-11_600mg/kg_24h_MCX7	Rat_Fraction 7	P05179_FINFVPTNLPHAVTCDIK_3+_F3	726.7 / 1132.5	16830	1378	37.76	0.22	20.8	0.268936	37.76	0.0872306	0.18
R-12_600mg/kg_24h_MCX6	Rat_Fraction 6	P05179_FINFVPTNLPHAVTCDIK_3+_F3	726.7 / 1132.5	4924	571.3	37.8	0.12	15.4	0.212141	37.81	-0.152886	0.0566667
R-12_600mg/kg_24h_MCX7	Rat_Fraction 7	P05179_FINFVPTNLPHAVTCDIK_3+_F3	726.7 / 1132.5	7382	705.3	37.78	0.19	14.2	0.20459	37.7833	-0.172903	0.203333
R-13_600mg/kg_24h_MCX6	Rat_Fraction 6	P05179_FINFVPTNLPHAVTCDIK_3+_F3	726.7 / 1132.5	7503	705	37.79	0.16	20.2	0.240127	37.7933	-0.0411339	0.04
R-11_600mg/kg_24h_MCX3	Rat_Fraction 3	P28037_SCALSNVK_2+_F1	485.7 / 560.3	4470	465.6	13.59	0.14	6.3	0.128936	13.1767	-0.612456	0.256667
R-13_600mg/kg_24h_MCX7	Rat_Fraction 7	P05179_FINFVPTNLPHAVTCDIK_3+_F3	726.7 / 1132.5	14160	1175	37.79	0.18	19.5	0.243424	37.7967	-0.0159044	0.216667
R-11_600mg/kg_24h_MCX3	Rat_Fraction 3	P28037_SCALSNVK_2+_F3	485.7 / 883.4	788.4	120.1	12.35	0.07	7	0.0227412	13.1767	2.35943	0.256667
R-11_600mg/kg_24h_MCX3	Rat_Fraction 3	P28037_SPLIIFADCDLNK_2+_F1	799.4 / 927.4	N/A	N/A	N/A	N/A	N/A	N/A	37.19	N/A	-0.25
R-11_600mg/kg_24h_MCX3	Rat_Fraction 3	P28037_SPLIIFADCDLNK_2+_F2	799.4 / 1074.5	N/A	N/A	N/A	N/A	N/A	N/A	37.19	N/A	-0.25
R-11_600mg/kg_24h_MCX3	Rat_Fraction 3	P28037_SPLIIFADCDLNK_2+_F3	799.4 / 1187.5	1329	166.3	37.19	0.18	5.6	1	37.19	1.89928	-0.25
R-11_600mg/kg_24h_MCX3	Rat_Fraction 3	P28037_SPLIIFADCDLNK_3+_F1	533.3 / 741.3	14920	1268	36.68	0.18	36.3	0.912873	36.705	0.845849	-0.728333
R-11_600mg/kg_24h_MCX3	Rat_Fraction 3	P28037_SPLIIFADCDLNK_3+_F2	533.3 / 856.4	1424	130.4	36.73	0.18	9.8	0.0871268	36.705	-0.7601	-0.728333
R-11_600mg/kg_24h_MCX3	Rat_Fraction 3	P28037_SPLIIFADCDLNK_3+_F3	533.3 / 927.4	N/A	N/A	N/A	N/A	N/A	N/A	36.705	N/A	-0.728333
R-10_600mg/kg_24h_MCX7	Rat_Fraction 7	P07153_VACITEQVLTLVNKR_3+_F1	612.7 / 843.5	43540	3565	37.64	0.19	118.3	0.648873	37.6333	0.0372029	-1.17333
R-11_600mg/kg_24h_MCX3	Rat_Fraction 3	O88618_TCALQEGLR_2+_F2	570.3 / 715.4	255600	20810	19.72	0.19	75.7	0.358888	19.7233	0.32418	0.723333
R-11_600mg/kg_24h_MCX7	Rat_Fraction 7	P07153_VACITEQVLTLVNKR_3+_F1	612.7 / 843.5	29520	2514	37.71	0.17	96.7	0.649334	37.7033	0.0379396	-1.10333
R-11_600mg/kg_24h_MCX3	Rat_Fraction 3	P29147_TIQLNVCNSEEVEK_2+_F1	877.9 / 921.4	N/A	N/A	N/A	N/A	N/A	N/A	N/A	N/A	N/A
R-11_600mg/kg_24h_MCX3	Rat_Fraction 3	P29147_TIQLNVCNSEEVEK_2+_F2	877.9 / 1086.4	N/A	N/A	N/A	N/A	N/A	N/A	N/A	N/A	N/A
R-11_600mg/kg_24h_MCX3	Rat_Fraction 3	P29147_TIQLNVCNSEEVEK_2+_F3	877.9 / 1185.5	N/A	N/A	N/A	N/A	N/A	N/A	N/A	N/A	N/A
R-11_600mg/kg_24h_MCX3	Rat_Fraction 3	P28037_TYNTINPTDGSVICQVSLAQVSDVDK_3+_F1	972.8 / 1061.5	10210	666.5	38.27	0.21	22.8	1	38.27	0.958488	0.203333
R-11_600mg/kg_24h_MCX3	Rat_Fraction 3	P28037_TYNTINPTDGSVICQVSLAQVSDVDK_3+_F2	972.8 / 1105.5	N/A	N/A	N/A	N/A	N/A	N/A	38.27	N/A	0.203333
R-11_600mg/kg_24h_MCX3	Rat_Fraction 3	P28037_TYNTINPTDGSVICQVSLAQVSDVDK_3+_F3	972.8 / 1177.6	N/A	N/A	N/A	N/A	N/A	N/A	38.27	N/A	0.203333
R-12_600mg/kg_24h_MCX7	Rat_Fraction 7	P07153_VACITEQVLTLVNKR_3+_F1	612.7 / 843.5	30110	2424	37.72	0.19	86.2	0.665209	37.71	0.0633154	-1.09667
R-13_600mg/kg_24h_MCX7	Rat_Fraction 7	P07153_VACITEQVLTLVNKR_3+_F1	612.7 / 843.5	34460	3008	37.73	0.18	101.6	0.662527	37.7233	0.0590285	-1.08333
R-10_600mg/kg_24h_MCX7	Rat_Fraction 7	P07153_VACITEQVLTLVNKR_3+_F2	612.7 / 869.0	15060	1466	37.63	0.17	34.6	0.224438	37.6333	-0.061687	-1.17333
R-11_600mg/kg_24h_MCX3	Rat_Fraction 3	O09171_VNEAACDIAR_2+_F1	605.8 / 797.4	3619	410.4	13.77	0.15	16.2	0.032024	13.89	-0.931175	0.16
R-11_600mg/kg_24h_MCX3	Rat_Fraction 3	O09171_VNEAACDIAR_2+_F2	605.8 / 868.4	87820	8198	13.82	0.16	197	0.777106	13.89	1.45191	0.16
R-11_600mg/kg_24h_MCX7	Rat_Fraction 7	P07153_VACITEQVLTLVNKR_3+_F2	612.7 / 869.0	9567	859.9	37.72	0.17	21.4	0.210439	37.7033	-0.12021	-1.10333
R-11_600mg/kg_24h_MCX3	Rat_Fraction 3	P04797_VPTPNVSVVDLTCR_2+_F1	824.9 / 641.3	113900	8736	29.77	0.22	53.3	0.886782	29.7633	0.558233	-1.30333
R-11_600mg/kg_24h_MCX3	Rat_Fraction 3	P04797_VPTPNVSVVDLTCR_2+_F2	824.9 / 756.3	9234	1026	29.74	0.13	10.3	0.0718924	29.7633	-0.794844	-1.30333
R-11_600mg/kg_24h_MCX3	Rat_Fraction 3	P04797_VPTPNVSVVDLTCR_2+_F3	824.9 / 794.4	5308	432.2	29.78	0.11	7.6	0.041326	29.7633	-0.486489	-1.30333
R-11_600mg/kg_24h_MCX3	Rat_Fraction 3	P04797_VPTPNVSVVDLTCR_3+_F1	550.3 / 641.3	N/A	N/A	N/A	N/A	N/A	N/A	31.15	N/A	0.0833333
R-11_600mg/kg_24h_MCX3	Rat_Fraction 3	P04797_VPTPNVSVVDLTCR_3+_F2	550.3 / 756.3	2393	370.4	31.26	0.08	7.8	0.56532	31.15	-0.0303468	0.0833333
R-11_600mg/kg_24h_MCX3	Rat_Fraction 3	P04797_VPTPNVSVVDLTCR_3+_F3	550.3 / 794.4	1840	245.6	31.04	0.1	7.5	0.43468	31.15	4.1136	0.0833333
R-11_600mg/kg_24h_MCX3	Rat_Fraction 3	Q562C4_VTCVDPNPNFEK_2+_F1	756.4 / 845.4	N/A	N/A	N/A	N/A	N/A	N/A	19.71	N/A	0.04
R-11_600mg/kg_24h_MCX3	Rat_Fraction 3	Q562C4_VTCVDPNPNFEK_2+_F2	756.4 / 960.4	534000	34170	19.71	0.25	244.9	1	19.71	1.93862	0.04
R-11_600mg/kg_24h_MCX3	Rat_Fraction 3	Q562C4_VTCVDPNPNFEK_2+_F3	756.4 / 1059.5	N/A	N/A	N/A	N/A	N/A	N/A	19.71	N/A	0.04
R-11_600mg/kg_24h_MCX3	Rat_Fraction 3	P10860_VYEGSILEADCDILIPAASEK_2+_F1	1193.1 / 602.3	868.6	103.1	39.97	0.15	6.1	1	39.97	0.20602	-0.263333
R-11_600mg/kg_24h_MCX3	Rat_Fraction 3	P10860_VYEGSILEADCDILIPAASEK_2+_F2	1193.1 / 715.4	N/A	N/A	N/A	N/A	N/A	N/A	39.97	N/A	-0.263333
R-11_600mg/kg_24h_MCX3	Rat_Fraction 3	P10860_VYEGSILEADCDILIPAASEK_2+_F3	1193.1 / 762.4	N/A	N/A	N/A	N/A	N/A	N/A	39.97	N/A	-0.263333
R-12_600mg/kg_24h_MCX7	Rat_Fraction 7	P07153_VACITEQVLTLVNKR_3+_F2	612.7 / 869.0	9024	885.9	37.71	0.16	21.5	0.199364	37.71	-0.166515	-1.09667
R-11_600mg/kg_24h_MCX3	Rat_Fraction 3	P10860_VYEGSILEADCDILIPAASEK_3+_F2	795.7 / 891.4	N/A	N/A	N/A	N/A	N/A	N/A	40.205	N/A	-0.025
R-11_600mg/kg_24h_MCX3	Rat_Fraction 3	P10860_VYEGSILEADCDILIPAASEK_3+_F3	795.7 / 941.6	43760	3699	40.21	0.19	64.1	0.232198	40.205	2.17385	-0.025
R-11_600mg/kg_24h_MCX3	Rat_Fraction 3	P28037_YQALGAELNVLPFCSQFIPMEVINAPR_3+_F1	1057.2 / 1139.6	4611	376.4	53.26	0.24	13.7	0.00223191	53.2367	-0.991985	0.703333
R-11_600mg/kg_24h_MCX3	Rat_Fraction 3	P28037_YQALGAELNVLPFCSQFIPMEVINAPR_3+_F2	1057.2 / 1162.6	5331	397.7	53.21	0.23	28.6	0.00258042	53.2367	-0.95553	0.703333
R-11_600mg/kg_24h_MCX3	Rat_Fraction 3	P28037_YQALGAELNVLPFCSQFIPMEVINAPR_3+_F3	1057.2 / 1172.6	2056000	156900	53.24	0.21	432.9	0.995188	53.2367	0.499851	0.703333
R-11_600mg/kg_24h_MCX3	Rat_Fraction 3	P56571_C(CAM)CIAPVLAAK_2+_F1	597.8 / 669.4	N/A	N/A	N/A	N/A	N/A	N/A	26.32	N/A	0.22
R-11_600mg/kg_24h_MCX3	Rat_Fraction 3	P56571_C(CAM)CIAPVLAAK_2+_F2	597.8 / 782.5	69060	6770	26.33	0.16	41.1	0.993262	26.32	N/A	0.22
R-11_600mg/kg_24h_MCX3	Rat_Fraction 3	P56571_C(CAM)CIAPVLAAK_2+_F3	597.8 / 1034.6	468.5	111	26.31	0.07	2.6	0.00673824	26.32	-0.823134	0.22
R-11_600mg/kg_24h_MCX3	Rat_Fraction 3	P56571_CC(CAM)IAPVLAAK_2+_F1	597.8 / 669.4	N/A	N/A	N/A	N/A	N/A	N/A	26.905	N/A	-0.58
R-13_600mg/kg_24h_MCX7	Rat_Fraction 7	P07153_VACITEQVLTLVNKR_3+_F2	612.7 / 869.0	9657	1108	37.71	0.12	25.6	0.185665	37.7233	-0.223785	-1.08333
R-11_600mg/kg_24h_MCX3	Rat_Fraction 3	P56571_CC(CAM)IAPVLAAK_2+_F3	597.8 / 942.5	6382	508.8	26.93	0.2	23.6	0.0707759	26.905	1.17813	-0.58
R-12_600mg/kg_24h_MCX3	Rat_Fraction 3	Q9Z0V6_AFQFVETHGEVCPANWTPESPTIKPSPTASK_4+_F1	877.2 / 921.0	1150	245.7	32.23	0.08	4.2	0.0177634	32.415	-0.920141	-0.165
R-12_600mg/kg_24h_MCX3	Rat_Fraction 3	Q9Z0V6_AFQFVETHGEVCPANWTPESPTIKPSPTASK_4+_F2	877.2 / 1005.5	63590	5132	32.6	0.19	53.4	0.982237	32.415	0.638048	-0.165
R-12_600mg/kg_24h_MCX3	Rat_Fraction 3	Q9Z0V6_AFQFVETHGEVCPANWTPESPTIKPSPTASK_4+_F3	877.2 / 1245.6	N/A	N/A	N/A	N/A	N/A	N/A	32.415	N/A	-0.165
R-12_600mg/kg_24h_MCX3	Rat_Fraction 3	O09171_AGAAIVGVNCHFDPSTSLQTIK_3+_F1	793.4 / 948.5	32680	2457	32.2	0.21	30.6	0.194677	32.07	-0.574148	-0.2
R-12_600mg/kg_24h_MCX3	Rat_Fraction 3	O09171_AGAAIVGVNCHFDPSTSLQTIK_3+_F2	793.4 / 974.6	134000	11200	31.92	0.18	124.1	0.798246	32.07	7.83374	-0.2
R-12_600mg/kg_24h_MCX3	Rat_Fraction 3	O09171_AGAAIVGVNCHFDPSTSLQTIK_3+_F3	793.4 / 998.0	1188	170.9	32.09	0.11	4.5	0.00707699	32.07	-0.98436	-0.2
R-12_600mg/kg_24h_MCX3	Rat_Fraction 3	P29147_AVLVTGCDSGFGFSLAK_3+_F1	607.6 / 769.4	N/A	N/A	N/A	N/A	N/A	N/A	36.505	N/A	0.121667
R-12_600mg/kg_24h_MCX3	Rat_Fraction 3	P29147_AVLVTGCDSGFGFSLAK_3+_F2	607.6 / 826.4	2208	253.8	36.46	0.14	7.9	0.824219	36.505	0.905851	0.121667
R-12_600mg/kg_24h_MCX3	Rat_Fraction 3	P29147_AVLVTGCDSGFGFSLAK_3+_F3	607.6 / 913.4	470.9	155	36.55	0.05	4.4	0.175781	36.505	-0.272276	0.121667
R-12_600mg/kg_24h_MCX3	Rat_Fraction 3	P10860_CAVVDVPFGGAK_2+_F1	656.3 / 791.4	82760	7078	28.36	0.17	79.1	0.732454	28.36	10.8138	0.86
R-12_600mg/kg_24h_MCX3	Rat_Fraction 3	P10860_CAVVDVPFGGAK_2+_F2	656.3 / 889.5	30230	2166	28.36	0.17	54	0.267546	28.36	-0.539526	0.86
R-12_600mg/kg_24h_MCX3	Rat_Fraction 3	P10860_CAVVDVPFGGAK_2+_F3	656.3 / 988.5	N/A	N/A	N/A	N/A	N/A	N/A	28.36	N/A	0.86
R-12_600mg/kg_24h_MCX3	Rat_Fraction 3	P27867_CDPNDQNP_2+_F1	526.2 / 694.2	1464	114.4	6.47	0.27	8.1	0.453391	6.23	-0.115007	-0.223333
R-10_600mg/kg_24h_MCX7	Rat_Fraction 7	P07153_VACITEQVLTLVNKR_3+_F3	612.7 / 1070.7	8501	827.8	37.63	0.15	45.9	0.12669	37.6333	-0.063006	-1.17333
R-12_600mg/kg_24h_MCX3	Rat_Fraction 3	P27867_CDPNDQNP_2+_F3	526.2 / 936.3	N/A	N/A	N/A	N/A	N/A	N/A	6.23	N/A	-0.223333
R-12_600mg/kg_24h_MCX3	Rat_Fraction 3	P04041_CEVNGEK_2+_F1	464.2 / 481.2	5994	562.4	3.31	0.17	22.7	0.931063	3.215	2.32276	-0.158333
R-12_600mg/kg_24h_MCX3	Rat_Fraction 3	P04041_CEVNGEK_2+_F2	464.2 / 546.3	443.8	139.6	3.12	0.07	9	0.0689366	3.215	-0.877976	-0.158333
R-12_600mg/kg_24h_MCX3	Rat_Fraction 3	P04041_CEVNGEK_2+_F3	464.2 / 675.3	N/A	N/A	N/A	N/A	N/A	N/A	3.215	N/A	-0.158333
R-12_600mg/kg_24h_MCX3	Rat_Fraction 3	P09606_CIEEAIDK_2+_F1	535.3 / 575.3	8106	935.6	15.61	0.14	15.7	0.123593	15.6233	-0.330168	-0.306667
R-11_600mg/kg_24h_MCX7	Rat_Fraction 7	P07153_VACITEQVLTLVNKR_3+_F3	612.7 / 1070.7	6375	572.1	37.68	0.17	32.1	0.140227	37.7033	0.0371162	-1.10333
R-12_600mg/kg_24h_MCX7	Rat_Fraction 7	P07153_VACITEQVLTLVNKR_3+_F3	612.7 / 1070.7	6130	615.5	37.7	0.14	47.5	0.135428	37.71	0.00162078	-1.09667
R-12_600mg/kg_24h_MCX3	Rat_Fraction 3	P04905_P08010_CLDAFPNLK_2+_F1	585.3 / 618.4	28530	2625	32.58	0.18	26.5	0.750335	32.57	2.12186	0.446667
R-12_600mg/kg_24h_MCX3	Rat_Fraction 3	P04905_P08010_CLDAFPNLK_2+_F2	585.3 / 689.4	6865	845.6	32.57	0.15	6.7	0.180549	32.57	0.0128947	0.446667
R-12_600mg/kg_24h_MCX3	Rat_Fraction 3	P04905_P08010_CLDAFPNLK_2+_F3	585.3 / 804.4	2628	336	32.56	0.13	7.2	0.0691161	32.57	-0.881122	0.446667
R-12_600mg/kg_24h_MCX3	Rat_Fraction 3	P28037_CPQSEEGATYEGIQK_2+_F1	894.9 / 909.5	874.3	72.81	15.27	0.26	9.9	0.0854535	15.2533	-0.29971	0.193333
R-13_600mg/kg_24h_MCX7	Rat_Fraction 7	P07153_VACITEQVLTLVNKR_3+_F3	612.7 / 1070.7	7896	592.8	37.73	0.21	37.6	0.151808	37.7233	0.122771	-1.08333
R-10_600mg/kg_24h_MCX2	Rat_Fraction 2	P08011_VFANPEDCAGFGK_2+_F1	752.3 / 975.4	3545	279.8	24.99	0.2	18.3	0.0536837	24.9833	0.0418691	0.943333
R-10_600mg/kg_24h_MCX3	Rat_Fraction 3	P08011_VFANPEDCAGFGK_2+_F1	752.3 / 975.4	3909	320.2	24.67	0.21	10.7	0.0446544	24.6567	-0.0894695	0.22
R-11_600mg/kg_24h_MCX2	Rat_Fraction 2	P08011_VFANPEDCAGFGK_2+_F1	752.3 / 975.4	1546	120.1	25.12	0.21	11	0.0430905	25.11	-0.163719	1.07
R-12_600mg/kg_24h_MCX3	Rat_Fraction 3	P04904_CVESAVK_2+_F3	442.7 / 632.4	1430	178.3	8.63	0.14	10.2	0.0697153	8.61333	-0.513055	0.53
R-12_600mg/kg_24h_MCX3	Rat_Fraction 3	P10860_CVGVGESDGSIWNPDGIDPK_2+_F1	1097.5 / 1153.5	N/A	N/A	N/A	N/A	N/A	N/A	N/A	N/A	N/A
R-12_600mg/kg_24h_MCX3	Rat_Fraction 3	P10860_CVGVGESDGSIWNPDGIDPK_2+_F2	1097.5 / 1154.6	N/A	N/A	N/A	N/A	N/A	N/A	N/A	N/A	N/A
R-12_600mg/kg_24h_MCX3	Rat_Fraction 3	P10860_CVGVGESDGSIWNPDGIDPK_2+_F3	1097.5 / 1241.6	N/A	N/A	N/A	N/A	N/A	N/A	N/A	N/A	N/A
R-12_600mg/kg_24h_MCX3	Rat_Fraction 3	P10860_CVGVGESDGSIWNPDGIDPK_3+_F1	732.0 / 855.4	N/A	N/A	N/A	N/A	N/A	N/A	32.15	N/A	0.17
R-12_600mg/kg_24h_MCX3	Rat_Fraction 3	P10860_CVGVGESDGSIWNPDGIDPK_3+_F2	732.0 / 1041.5	N/A	N/A	N/A	N/A	N/A	N/A	32.15	N/A	0.17
R-12_600mg/kg_24h_MCX3	Rat_Fraction 3	P10860_CVGVGESDGSIWNPDGIDPK_3+_F3	732.0 / 1153.5	878.2	143	32.15	0.11	5	1	32.15	7.50392	0.17
R-12_600mg/kg_24h_MCX3	Rat_Fraction 3	P14942_DGCLLFGQVPLVEIDGMLLTQTR_3+_F1	889.8 / 919.5	21350	1733	53.56	0.2	26.3	0.709892	53.57	1.83668	0.41
R-12_600mg/kg_24h_MCX3	Rat_Fraction 3	P14942_DGCLLFGQVPLVEIDGMLLTQTR_3+_F2	889.8 / 1034.5	5047	389.7	53.61	0.25	13.8	0.167814	53.57	-0.493587	0.41
R-12_600mg/kg_24h_MCX3	Rat_Fraction 3	P14942_DGCLLFGQVPLVEIDGMLLTQTR_3+_F3	889.8 / 1082.5	3678	388.1	53.54	0.15	4	0.122294	53.57	-0.707687	0.41
R-12_600mg/kg_24h_MCX3	Rat_Fraction 3	P28037_ECEVLPDDTVSTLYNR_3+_F1	668.3 / 723.3	64260	4260	30.98	0.25	54.1	1	30.98	4.39691	0.213333
R-12_600mg/kg_24h_MCX3	Rat_Fraction 3	P28037_ECEVLPDDTVSTLYNR_3+_F2	668.3 / 753.4	N/A	N/A	N/A	N/A	N/A	N/A	30.98	N/A	0.213333
R-12_600mg/kg_24h_MCX3	Rat_Fraction 3	P28037_ECEVLPDDTVSTLYNR_3+_F3	668.3 / 852.5	N/A	N/A	N/A	N/A	N/A	N/A	30.98	N/A	0.213333
R-12_600mg/kg_24h_MCX3	Rat_Fraction 3	Q8VIF7_EEIVYLPCIYR_3+_F1	516.3 / 634.3	880.6	116.1	36.7	0.14	5.6	0.23764	36.82	11.45	-0.226667
R-12_600mg/kg_24h_MCX3	Rat_Fraction 3	Q8VIF7_EEIVYLPCIYR_3+_F2	516.3 / 703.3	2825	316.7	36.94	0.2	12.5	0.76236	36.82	1.26355	-0.226667
R-12_600mg/kg_24h_MCX3	Rat_Fraction 3	Q8VIF7_EEIVYLPCIYR_3+_F3	516.3 / 800.4	N/A	N/A	N/A	N/A	N/A	N/A	36.82	N/A	-0.226667
R-12_600mg/kg_24h_MCX3	Rat_Fraction 3	P29147_FGVEAFSDCLR_2+_F1	696.8 / 889.4	2271	277.3	33.07	0.15	6.4	0.0166776	33.075	-0.959298	-0.285
R-12_600mg/kg_24h_MCX3	Rat_Fraction 3	P29147_FGVEAFSDCLR_2+_F2	696.8 / 960.4	N/A	N/A	N/A	N/A	N/A	N/A	33.075	N/A	-0.285
R-12_600mg/kg_24h_MCX3	Rat_Fraction 3	P29147_FGVEAFSDCLR_2+_F3	696.8 / 1089.5	133900	10970	33.08	0.18	200.8	0.983322	33.075	2.59764	-0.285
R-12_600mg/kg_24h_MCX3	Rat_Fraction 3	P29147_FGVEAFSDCLR_3+_F1	464.9 / 540.3	1349	245.6	33.68	0.14	8.7	1	33.68	1.14753	0.32
R-12_600mg/kg_24h_MCX3	Rat_Fraction 3	P29147_FGVEAFSDCLR_3+_F2	464.9 / 655.3	N/A	N/A	N/A	N/A	N/A	N/A	33.68	N/A	0.32
R-12_600mg/kg_24h_MCX3	Rat_Fraction 3	P29147_FGVEAFSDCLR_3+_F3	464.9 / 742.3	N/A	N/A	N/A	N/A	N/A	N/A	33.68	N/A	0.32
R-12_600mg/kg_24h_MCX3	Rat_Fraction 3	P05178_FIDLIPTNLPHAVTCDIK_3+_F1	720.4 / 779.4	19150	1390	40.55	0.22	20.4	0.0943071	40.4867	-0.878407	0.426667
R-12_600mg/kg_24h_MCX3	Rat_Fraction 3	P05178_FIDLIPTNLPHAVTCDIK_3+_F2	720.4 / 835.9	15110	1337	40.46	0.19	14.2	0.0744115	40.4867	-0.436462	0.426667
R-12_600mg/kg_24h_MCX3	Rat_Fraction 3	P05178_FIDLIPTNLPHAVTCDIK_3+_F3	720.4 / 950.5	168800	13980	40.45	0.19	112.5	0.831281	40.4867	8.00058	0.426667
R-12_600mg/kg_24h_MCX3	Rat_Fraction 3	Q8VIF7_FLHDPDATQGFVGCALSSNIQR_3+_F1	842.4 / 888.5	1318	217.9	31.65	0.1	5.2	0.355448	31.61	0.211066	-0.366667
R-12_600mg/kg_24h_MCX3	Rat_Fraction 3	Q8VIF7_FLHDPDATQGFVGCALSSNIQR_3+_F2	842.4 / 1140.5	2390	245.3	31.57	0.22	5.2	0.644552	31.61	3.50063	-0.366667
R-12_600mg/kg_24h_MCX3	Rat_Fraction 3	Q8VIF7_FLHDPDATQGFVGCALSSNIQR_3+_F3	842.4 / 1197.6	N/A	N/A	N/A	N/A	N/A	N/A	31.61	N/A	-0.366667
R-12_600mg/kg_24h_MCX3	Rat_Fraction 3	P28037_GEDDESECVINYVEK_3+_F1	626.6 / 765.4	90830	7372	27.05	0.18	107.4	0.464794	27.0567	-0.374062	-1.49667
R-12_600mg/kg_24h_MCX3	Rat_Fraction 3	P28037_GEDDESECVINYVEK_3+_F2	626.6 / 864.5	88850	8060	27.09	0.16	94.7	0.454662	27.0567	1.22508	-1.49667
R-12_600mg/kg_24h_MCX3	Rat_Fraction 3	P28037_GEDDESECVINYVEK_3+_F3	626.6 / 1014.3	15740	1601	27.03	0.13	88.1	0.0805445	27.0567	0.516586	-1.49667
R-12_600mg/kg_24h_MCX3	Rat_Fraction 3	P28037_GENCIAAGR_2+_F1	520.2 / 553.2	1441	173.2	9.91	0.14	7.2	0.0172821	9.82333	-0.77038	0.123333
R-11_600mg/kg_24h_MCX3	Rat_Fraction 3	P08011_VFANPEDCAGFGK_2+_F1	752.3 / 975.4	2752	244.6	24.64	0.17	11.2	0.0434398	24.6467	-0.114235	0.21
R-10_600mg/kg_24h_MCX2	Rat_Fraction 2	P08011_VFANPEDCAGFGK_2+_F2	752.3 / 1072.4	51470	4109	24.98	0.19	229	0.779435	24.9833	-0.0215091	0.943333
R-12_600mg/kg_24h_MCX3	Rat_Fraction 3	Q8VIF7_GGSVQVLEDQELTCQPEPLVVK_3+_F1	839.8 / 909.5	784.3	217.1	33.81	0.07	3.5	0.027024	33.7633	-0.928947	-0.286667
R-12_600mg/kg_24h_MCX3	Rat_Fraction 3	Q8VIF7_GGSVQVLEDQELTCQPEPLVVK_3+_F2	839.8 / 995.5	26970	2288	33.38	0.2	22.7	0.929285	33.7633	1.57016	-0.286667
R-12_600mg/kg_24h_MCX3	Rat_Fraction 3	Q8VIF7_GGSVQVLEDQELTCQPEPLVVK_3+_F3	839.8 / 1142.5	1268	245.3	34.1	0.06	5.7	0.0436905	33.7633	-0.830719	-0.286667
R-12_600mg/kg_24h_MCX3	Rat_Fraction 3	P18418_HEQNIDCGGGYVK_3+_F1	523.6 / 580.3	7619	867.9	11.58	0.15	22.5	0.158271	11.56	-0.763188	-0.983333
R-12_600mg/kg_24h_MCX3	Rat_Fraction 3	P18418_HEQNIDCGGGYVK_3+_F2	523.6 / 832.4	40520	3852	11.54	0.14	92.2	0.841729	11.56	2.61597	-0.983333
R-12_600mg/kg_24h_MCX3	Rat_Fraction 3	P18418_HEQNIDCGGGYVK_3+_F3	523.6 / 947.4	N/A	N/A	N/A	N/A	N/A	N/A	11.56	N/A	-0.983333
R-12_600mg/kg_24h_MCX3	Rat_Fraction 3	Q63716_HGEVCPAGWKPGSDTIKPDVNK_3+_F1	828.7 / 957.0	7520	632.6	18.88	0.19	41.4	0.927708	18.795	4.92738	-0.641667
R-12_600mg/kg_24h_MCX3	Rat_Fraction 3	Q63716_HGEVCPAGWKPGSDTIKPDVNK_3+_F2	828.7 / 1086.4	N/A	N/A	N/A	N/A	N/A	N/A	18.795	N/A	-0.641667
R-12_600mg/kg_24h_MCX3	Rat_Fraction 3	Q63716_HGEVCPAGWKPGSDTIKPDVNK_3+_F3	828.7 / 1214.5	586	139.9	18.71	0.07	8.7	0.0722921	18.795	-0.683189	-0.641667
R-12_600mg/kg_24h_MCX3	Rat_Fraction 3	P04905_HHLCGETEEER_2+_F1	744.8 / 849.4	519.9	52.44	3.71	0.16	13.6	0.146084	3.66667	0.564279	0.16
R-10_600mg/kg_24h_MCX3	Rat_Fraction 3	P08011_VFANPEDCAGFGK_2+_F2	752.3 / 1072.4	69400	5021	24.65	0.21	218.1	0.792789	24.6567	-0.00240841	0.22
R-11_600mg/kg_24h_MCX2	Rat_Fraction 2	P08011_VFANPEDCAGFGK_2+_F2	752.3 / 1072.4	28170	2176	25.11	0.2	152.2	0.785161	25.11	-0.0143212	1.07
R-12_600mg/kg_24h_MCX3	Rat_Fraction 3	P08010_HNLCGETEEER_2+_F1	733.3 / 849.4	N/A	N/A	N/A	N/A	N/A	N/A	N/A	N/A	N/A
R-12_600mg/kg_24h_MCX3	Rat_Fraction 3	P08010_HNLCGETEEER_2+_F2	733.3 / 1101.4	N/A	N/A	N/A	N/A	N/A	N/A	N/A	N/A	N/A
R-12_600mg/kg_24h_MCX3	Rat_Fraction 3	P08010_HNLCGETEEER_2+_F3	733.3 / 1214.5	N/A	N/A	N/A	N/A	N/A	N/A	N/A	N/A	N/A
R-12_600mg/kg_24h_MCX3	Rat_Fraction 3	P27867_HSADFCYK_2+_F1	560.2 / 709.3	4468	670.1	10.64	0.12	30.8	1	10.64	1.36199	-0.356667
R-12_600mg/kg_24h_MCX3	Rat_Fraction 3	P27867_HSADFCYK_2+_F2	560.2 / 895.4	N/A	N/A	N/A	N/A	N/A	N/A	10.64	N/A	-0.356667
R-12_600mg/kg_24h_MCX3	Rat_Fraction 3	P27867_HSADFCYK_2+_F3	560.2 / 982.4	N/A	N/A	N/A	N/A	N/A	N/A	10.64	N/A	-0.356667
R-12_600mg/kg_24h_MCX3	Rat_Fraction 3	P13444_ICDQISDAVLDAHLK_2+_F1	895.4 / 981.5	476.2	102.3	29.32	0.07	4.6	0.122034	29.335	0.00787971	-0.575
R-11_600mg/kg_24h_MCX3	Rat_Fraction 3	P08011_VFANPEDCAGFGK_2+_F2	752.3 / 1072.4	50230	3764	24.65	0.2	140.1	0.792872	24.6467	-0.00230513	0.21
R-12_600mg/kg_24h_MCX3	Rat_Fraction 3	P13444_ICDQISDAVLDAHLK_2+_F3	895.4 / 1181.7	N/A	N/A	N/A	N/A	N/A	N/A	29.335	N/A	-0.575
R-12_600mg/kg_24h_MCX2	Rat_Fraction 2	P08011_VFANPEDCAGFGK_2+_F2	752.3 / 1072.4	23770	1819	25.21	0.2	165	0.790174	25.2067	-0.00802831	1.16667
R-12_600mg/kg_24h_MCX3	Rat_Fraction 3	P13444_ICDQISDAVLDAHLK_3+_F2	597.3 / 795.5	2436	281.6	30.15	0.13	6.2	0.0742095	30.09	-0.636139	0.18
R-12_600mg/kg_24h_MCX3	Rat_Fraction 3	P13444_ICDQISDAVLDAHLK_3+_F3	597.3 / 995.4	12040	1047	30.06	0.18	23.2	0.366782	30.09	10.665	0.18
R-12_600mg/kg_24h_MCX3	Rat_Fraction 3	P13444_ICDQISDAVLDAHLK_4+_F1	448.2 / 583.3	N/A	N/A	N/A	N/A	N/A	N/A	N/A	N/A	N/A
R-12_600mg/kg_24h_MCX3	Rat_Fraction 3	P13444_ICDQISDAVLDAHLK_4+_F2	448.2 / 609.2	N/A	N/A	N/A	N/A	N/A	N/A	N/A	N/A	N/A
R-12_600mg/kg_24h_MCX3	Rat_Fraction 3	P13444_ICDQISDAVLDAHLK_4+_F3	448.2 / 696.4	N/A	N/A	N/A	N/A	N/A	N/A	N/A	N/A	N/A
R-12_600mg/kg_24h_MCX3	Rat_Fraction 3	P00176_P04167_P08683_IQEEAQCLVEELR_2+_F1	854.9 / 1010.5	14240	1234	31.48	0.19	14.7	0.897517	31.365	1.53205	-0.075
R-12_600mg/kg_24h_MCX3	Rat_Fraction 3	P00176_P04167_P08683_IQEEAQCLVEELR_2+_F2	854.9 / 1138.6	1626	242.3	31.25	0.1	7.1	0.102483	31.365	-0.676833	-0.075
R-12_600mg/kg_24h_MCX3	Rat_Fraction 3	P00176_P04167_P08683_IQEEAQCLVEELR_2+_F3	854.9 / 1209.6	N/A	N/A	N/A	N/A	N/A	N/A	31.365	N/A	-0.075
R-12_600mg/kg_24h_MCX3	Rat_Fraction 3	Q03346_IVLAAAGGVCHNELLELAK_3+_F1	690.7 / 837.4	77410	5724	34.37	0.22	73	0.333391	34.36	0.328508	-0.26
R-12_600mg/kg_24h_MCX3	Rat_Fraction 3	P08011_VFANPEDCAGFGK_2+_F2	752.3 / 1072.4	61400	4862	24.68	0.19	202.3	0.799625	24.67	0.00619283	0.233333
R-13_600mg/kg_24h_MCX2	Rat_Fraction 2	P08011_VFANPEDCAGFGK_2+_F2	752.3 / 1072.4	23250	1817	25.17	0.2	137.4	0.753744	25.18	-0.0537609	1.14
R-12_600mg/kg_24h_MCX3	Rat_Fraction 3	P51647_LECGGGR_2+_F1	420.7 / 495.2	N/A	N/A	N/A	N/A	N/A	N/A	4.46	N/A	0.436667
R-12_600mg/kg_24h_MCX3	Rat_Fraction 3	P51647_LECGGGR_2+_F2	420.7 / 598.2	N/A	N/A	N/A	N/A	N/A	N/A	4.46	N/A	0.436667
R-12_600mg/kg_24h_MCX3	Rat_Fraction 3	P51647_LECGGGR_2+_F3	420.7 / 727.3	1168	142.1	4.46	0.14	18.7	1	4.46	4.25255	0.436667
R-12_600mg/kg_24h_MCX3	Rat_Fraction 3	P11884_LLCGGGAAADR_2+_F1	576.8 / 617.3	14120	1509	13.56	0.13	23	0.811448	13.555	3.69761	-0.215
R-12_600mg/kg_24h_MCX3	Rat_Fraction 3	P11884_LLCGGGAAADR_2+_F2	576.8 / 674.3	3281	296.1	13.55	0.19	9.3	0.188552	13.555	-0.650533	-0.215
R-12_600mg/kg_24h_MCX3	Rat_Fraction 3	P11884_LLCGGGAAADR_2+_F3	576.8 / 926.4	N/A	N/A	N/A	N/A	N/A	N/A	13.555	N/A	-0.215
R-12_600mg/kg_24h_MCX3	Rat_Fraction 3	P30904_LLCGLLSDR_2+_F1	569.8 / 660.4	1088	211.7	13.4	0.08	7.9	0.124599	13.385	N/A	-0.105
R-12_600mg/kg_24h_MCX3	Rat_Fraction 3	P30904_LLCGLLSDR_2+_F2	569.8 / 762.4	7644	894.7	13.37	0.13	20	0.875401	13.385	1.28429	-0.105
R-12_600mg/kg_24h_MCX3	Rat_Fraction 3	P30904_LLCGLLSDR_2+_F3	569.8 / 912.4	N/A	N/A	N/A	N/A	N/A	N/A	13.385	N/A	-0.105
R-12_600mg/kg_24h_MCX3	Rat_Fraction 3	Q66HD0_LTESPCALVASQYGWSGNMER_3+_F1	816.7 / 936.4	90970	6183	37.55	0.23	82.6	0.953024	37.5167	0.577402	0.506667
R-12_600mg/kg_24h_MCX3	Rat_Fraction 3	Q66HD0_LTESPCALVASQYGWSGNMER_3+_F2	816.7 / 1063.5	1645	220.4	37.49	0.07	4.7	0.0172334	37.5167	-0.819613	0.506667
R-12_600mg/kg_24h_MCX3	Rat_Fraction 3	Q66HD0_LTESPCALVASQYGWSGNMER_3+_F3	816.7 / 1099.5	2839	317.3	37.51	0.15	12.6	0.0297421	37.5167	-0.900956	0.506667
R-12_600mg/kg_24h_MCX3	Rat_Fraction 3	P28037_LVEYCQR_2+_F1	530.3 / 718.3	N/A	N/A	N/A	N/A	N/A	N/A	12.81	N/A	-0.03
R-12_600mg/kg_24h_MCX3	Rat_Fraction 3	P28037_LVEYCQR_2+_F2	530.3 / 847.3	6318	727.3	12.92	0.14	3.5	0.0935889	12.81	-0.839189	-0.03
R-12_600mg/kg_24h_MCX3	Rat_Fraction 3	P28037_LVEYCQR_2+_F3	530.3 / 946.4	61190	6189	12.7	0.16	40.3	0.906411	12.81	10.5832	-0.03
R-12_600mg/kg_24h_MCX3	Rat_Fraction 3	P29147_METYCNSGSTDTSSVINAVTHALTAATPYTR_4+_F1	853.6 / 880.5	6421	583.2	47.09	0.17	43.8	0.294285	47.0967	-0.618654	0.0466667
R-12_600mg/kg_24h_MCX3	Rat_Fraction 3	P29147_METYCNSGSTDTSSVINAVTHALTAATPYTR_4+_F2	853.6 / 943.5	9233	868.3	47.09	0.19	56.6	0.423163	47.0967	1.5262	0.0466667
R-12_600mg/kg_24h_MCX3	Rat_Fraction 3	P29147_METYCNSGSTDTSSVINAVTHALTAATPYTR_4+_F3	853.6 / 993.5	6165	407.3	47.11	0.22	34.6	0.282552	47.0967	3.64809	0.0466667
R-12_600mg/kg_24h_MCX3	Rat_Fraction 3	P04905_MQLIMLCYNPDFEK_2+_F1	947.4 / 982.5	N/A	N/A	N/A	N/A	N/A	N/A	40.08	N/A	-0.523333
R-12_600mg/kg_24h_MCX3	Rat_Fraction 3	P04905_MQLIMLCYNPDFEK_2+_F2	947.4 / 1145.5	370.3	109.4	40.05	0.06	4.6	0.499124	40.08	3.49371	-0.523333
R-12_600mg/kg_24h_MCX3	Rat_Fraction 3	P04905_MQLIMLCYNPDFEK_2+_F3	947.4 / 1164.5	371.6	101.6	40.11	0.06	6.4	0.500876	40.08	-0.327015	-0.523333
R-12_600mg/kg_24h_MCX3	Rat_Fraction 3	P04905_MQLIMLCYNPDFEK_3+_F1	632.0 / 730.4	145800	9666	39.06	0.22	132.8	0.248559	39.0633	0.713059	-1.53667
R-12_600mg/kg_24h_MCX3	Rat_Fraction 3	P04905_MQLIMLCYNPDFEK_3+_F2	632.0 / 749.4	378100	24170	39.06	0.25	185.4	0.644584	39.0633	0.468516	-1.53667
R-12_600mg/kg_24h_MCX3	Rat_Fraction 3	P04905_MQLIMLCYNPDFEK_3+_F3	632.0 / 912.4	62680	3846	39.07	0.25	65.4	0.106857	39.0633	-0.743113	-1.53667
R-13_600mg/kg_24h_MCX3	Rat_Fraction 3	P08011_VFANPEDCAGFGK_2+_F2	752.3 / 1072.4	53220	4287	24.71	0.19	200.7	0.787977	24.71	-0.0084635	0.273333
R-10_600mg/kg_24h_MCX2	Rat_Fraction 2	P08011_VFANPEDCAGFGK_2+_F3	752.3 / 1186.5	11020	845	24.98	0.21	124.9	0.166881	24.9833	0.0985887	0.943333
R-10_600mg/kg_24h_MCX3	Rat_Fraction 3	P08011_VFANPEDCAGFGK_2+_F3	752.3 / 1186.5	14230	941.6	24.65	0.26	50.4	0.162556	24.6567	0.04033	0.22
R-11_600mg/kg_24h_MCX2	Rat_Fraction 2	P08011_VFANPEDCAGFGK_2+_F3	752.3 / 1186.5	6162	522.6	25.1	0.17	86.8	0.171749	25.11	0.130632	1.07
R-12_600mg/kg_24h_MCX3	Rat_Fraction 3	P13255_NYDYILSTGCAPPGK_3+_F2	583.3 / 879.4	N/A	N/A	N/A	N/A	N/A	N/A	27.725	N/A	0.461667
R-12_600mg/kg_24h_MCX3	Rat_Fraction 3	P13255_NYDYILSTGCAPPGK_3+_F3	583.3 / 966.4	5668	525.3	27.74	0.14	11.6	0.304764	27.725	0.333536	0.461667
R-11_600mg/kg_24h_MCX3	Rat_Fraction 3	P08011_VFANPEDCAGFGK_2+_F3	752.3 / 1186.5	10370	747.9	24.65	0.21	48.2	0.163689	24.6467	0.0475777	0.21
R-12_600mg/kg_24h_MCX2	Rat_Fraction 2	P08011_VFANPEDCAGFGK_2+_F3	752.3 / 1186.5	5145	385	25.2	0.21	57.9	0.171033	25.2067	0.125917	1.16667
R-12_600mg/kg_24h_MCX3	Rat_Fraction 3	P08011_VFANPEDCAGFGK_2+_F3	752.3 / 1186.5	13000	979.2	24.67	0.2	55.4	0.169302	24.67	0.0835005	0.233333
R-12_600mg/kg_24h_MCX3	Rat_Fraction 3	P28037_SCALSNVK_2+_F1	485.7 / 560.3	3318	407.3	13.65	0.14	5.2	0.181331	13.645	-0.454971	0.725
R-13_600mg/kg_24h_MCX2	Rat_Fraction 2	P08011_VFANPEDCAGFGK_2+_F3	752.3 / 1186.5	5695	427.1	25.18	0.2	64	0.184627	25.18	0.215409	1.14
R-12_600mg/kg_24h_MCX3	Rat_Fraction 3	P28037_SCALSNVK_2+_F3	485.7 / 883.4	N/A	N/A	N/A	N/A	N/A	N/A	13.645	N/A	0.725
R-12_600mg/kg_24h_MCX3	Rat_Fraction 3	P28037_SPLIIFADCDLNK_2+_F1	799.4 / 927.4	N/A	N/A	N/A	N/A	N/A	N/A	37.23	N/A	-0.21
R-12_600mg/kg_24h_MCX3	Rat_Fraction 3	P28037_SPLIIFADCDLNK_2+_F2	799.4 / 1074.5	N/A	N/A	N/A	N/A	N/A	N/A	37.23	N/A	-0.21
R-12_600mg/kg_24h_MCX3	Rat_Fraction 3	P28037_SPLIIFADCDLNK_2+_F3	799.4 / 1187.5	3674	390.5	37.23	0.11	11.7	1	37.23	1.89928	-0.21
R-12_600mg/kg_24h_MCX3	Rat_Fraction 3	P28037_SPLIIFADCDLNK_3+_F1	533.3 / 741.3	11000	1119	36.69	0.14	41	0.885954	36.71	0.791417	-0.723333
R-12_600mg/kg_24h_MCX3	Rat_Fraction 3	P28037_SPLIIFADCDLNK_3+_F2	533.3 / 856.4	1416	161	36.73	0.18	11.8	0.114046	36.71	-0.685977	-0.723333
R-12_600mg/kg_24h_MCX3	Rat_Fraction 3	P28037_SPLIIFADCDLNK_3+_F3	533.3 / 927.4	N/A	N/A	N/A	N/A	N/A	N/A	36.71	N/A	-0.723333
R-13_600mg/kg_24h_MCX3	Rat_Fraction 3	P08011_VFANPEDCAGFGK_2+_F3	752.3 / 1186.5	11390	928.4	24.71	0.2	62.1	0.168641	24.71	0.079271	0.273333
R-10_600mg/kg_24h_MCX7	Rat_Fraction 7	P09118_HVHAFIHTPTGTHFCDVEQVR_5+_F1	516.9 / 592.3	19690	1684	21.55	0.18	42.8	0.577216	21.55	0.234715	-0.15
R-11_600mg/kg_24h_MCX7	Rat_Fraction 7	P09118_HVHAFIHTPTGTHFCDVEQVR_5+_F1	516.9 / 592.3	14900	1560	21.57	0.16	35.9	0.594431	21.56	0.271538	-0.14
R-12_600mg/kg_24h_MCX3	Rat_Fraction 3	P29147_TIQLNVCNSEEVEK_2+_F1	877.9 / 921.4	N/A	N/A	N/A	N/A	N/A	N/A	23.82	N/A	0.0133333
R-12_600mg/kg_24h_MCX3	Rat_Fraction 3	P29147_TIQLNVCNSEEVEK_2+_F2	877.9 / 1086.4	488.1	113	23.8	0.08	11.8	0.275747	23.82	-0.617015	0.0133333
R-12_600mg/kg_24h_MCX3	Rat_Fraction 3	P29147_TIQLNVCNSEEVEK_2+_F3	877.9 / 1185.5	1282	158.5	23.84	0.16	19	0.724253	23.82	1.86965	0.0133333
R-12_600mg/kg_24h_MCX3	Rat_Fraction 3	P28037_TYNTINPTDGSVICQVSLAQVSDVDK_3+_F1	972.8 / 1061.5	7657	568.5	38.3	0.23	24	0.815963	38.205	0.598055	0.138333
R-12_600mg/kg_24h_MCX3	Rat_Fraction 3	P28037_TYNTINPTDGSVICQVSLAQVSDVDK_3+_F2	972.8 / 1105.5	1727	219.6	38.11	0.13	9.3	0.184037	38.205	-0.448659	0.138333
R-12_600mg/kg_24h_MCX3	Rat_Fraction 3	P28037_TYNTINPTDGSVICQVSLAQVSDVDK_3+_F3	972.8 / 1177.6	N/A	N/A	N/A	N/A	N/A	N/A	38.205	N/A	0.138333
R-12_600mg/kg_24h_MCX3	Rat_Fraction 3	P08011_VFANPEDCAGFGK_2+_F1	752.3 / 975.4	2386	256.6	24.66	0.16	12.4	0.0310734	24.67	-0.366395	0.233333
R-13_600mg/kg_24h_MCX7	Rat_Fraction 7	P09118_HVHAFIHTPTGTHFCDVEQVR_5+_F1	516.9 / 592.3	15180	1372	21.7	0.17	33.9	0.585535	21.6833	0.25251	-0.0166667
R-10_600mg/kg_24h_MCX8	Rat_Fraction 8	P09118_SIETFAMNICEHFLSSFSHVTR_4+_F1	677.1 / 849.9	4310	457.5	51.71	0.1	23.1	0.639561	51.71	0.144205	-1.04
R-12_600mg/kg_24h_MCX3	Rat_Fraction 3	O09171_VNEAACDIAR_2+_F1	605.8 / 797.4	3259	321.8	13.8	0.21	12.4	0.0306127	13.835	-0.934208	0.105
R-12_600mg/kg_24h_MCX3	Rat_Fraction 3	O09171_VNEAACDIAR_2+_F2	605.8 / 868.4	103200	9339	13.87	0.16	202.2	0.969387	13.835	2.0586	0.105
R-12_600mg/kg_24h_MCX3	Rat_Fraction 3	O09171_VNEAACDIAR_2+_F3	605.8 / 997.4	N/A	N/A	N/A	N/A	N/A	N/A	13.835	N/A	0.105
R-12_600mg/kg_24h_MCX3	Rat_Fraction 3	P04797_VPTPNVSVVDLTCR_2+_F1	824.9 / 641.3	103200	8157	29.82	0.21	65.9	0.80508	29.8033	0.414669	-1.26333
R-12_600mg/kg_24h_MCX3	Rat_Fraction 3	P04797_VPTPNVSVVDLTCR_2+_F2	824.9 / 756.3	19040	1464	29.78	0.24	20.5	0.148534	29.8033	-0.576135	-1.26333
R-12_600mg/kg_24h_MCX3	Rat_Fraction 3	P04797_VPTPNVSVVDLTCR_2+_F3	824.9 / 794.4	5946	641.1	29.81	0.17	11.5	0.0463857	29.8033	-0.423618	-1.26333
R-12_600mg/kg_24h_MCX3	Rat_Fraction 3	P04797_VPTPNVSVVDLTCR_3+_F1	550.3 / 641.3	4184	473.1	30.81	0.16	6.1	0.504339	30.96	0.519174	-0.106667
R-12_600mg/kg_24h_MCX3	Rat_Fraction 3	P04797_VPTPNVSVVDLTCR_3+_F2	550.3 / 756.3	N/A	N/A	N/A	N/A	N/A	N/A	30.96	N/A	-0.106667
R-12_600mg/kg_24h_MCX3	Rat_Fraction 3	P04797_VPTPNVSVVDLTCR_3+_F3	550.3 / 794.4	4112	438.8	31.11	0.16	11.3	0.495661	30.96	4.83099	-0.106667
R-12_600mg/kg_24h_MCX3	Rat_Fraction 3	Q562C4_VTCVDPNPNFEK_2+_F1	756.4 / 845.4	1014	119.8	19.44	0.17	4.9	0.00212236	19.6067	-0.995788	-0.0633333
R-12_600mg/kg_24h_MCX3	Rat_Fraction 3	Q562C4_VTCVDPNPNFEK_2+_F2	756.4 / 960.4	474800	30300	19.76	0.25	243.7	0.993786	19.6067	1.92036	-0.0633333
R-12_600mg/kg_24h_MCX3	Rat_Fraction 3	Q562C4_VTCVDPNPNFEK_2+_F3	756.4 / 1059.5	1955	146.1	19.62	0.25	8.4	0.00409194	19.6067	-0.973739	-0.0633333
R-12_600mg/kg_24h_MCX3	Rat_Fraction 3	P10860_VYEGSILEADCDILIPAASEK_2+_F1	1193.1 / 602.3	1088	172.1	40.25	0.08	11.3	0.45428	40.23	-0.45213	-0.00333333
R-12_600mg/kg_24h_MCX3	Rat_Fraction 3	P10860_VYEGSILEADCDILIPAASEK_2+_F2	1193.1 / 715.4	1307	224.8	40.21	0.06	16.4	0.54572	40.23	2.52115	-0.00333333
R-12_600mg/kg_24h_MCX3	Rat_Fraction 3	P10860_VYEGSILEADCDILIPAASEK_2+_F3	1193.1 / 762.4	N/A	N/A	N/A	N/A	N/A	N/A	40.23	N/A	-0.00333333
R-11_600mg/kg_24h_MCX8	Rat_Fraction 8	P09118_SIETFAMNICEHFLSSFSHVTR_4+_F1	677.1 / 849.9	7332	714.4	51.67	0.14	37.8	0.609324	51.6733	0.0901103	-1.07667
R-12_600mg/kg_24h_MCX3	Rat_Fraction 3	P10860_VYEGSILEADCDILIPAASEK_3+_F2	795.7 / 891.4	N/A	N/A	N/A	N/A	N/A	N/A	40.22	N/A	-0.01
R-12_600mg/kg_24h_MCX3	Rat_Fraction 3	P10860_VYEGSILEADCDILIPAASEK_3+_F3	795.7 / 941.6	39480	3135	40.23	0.18	60	0.223581	40.22	2.05608	-0.01
R-12_600mg/kg_24h_MCX3	Rat_Fraction 3	P28037_YQALGAELNVLPFCSQFIPMEVINAPR_3+_F1	1057.2 / 1139.6	3836	316.9	53.22	0.2	11.3	0.00251546	53.2067	-0.990966	0.673333
R-12_600mg/kg_24h_MCX3	Rat_Fraction 3	P28037_YQALGAELNVLPFCSQFIPMEVINAPR_3+_F2	1057.2 / 1162.6	3133	307.7	53.18	0.19	19.4	0.00205447	53.2067	-0.964594	0.673333
R-12_600mg/kg_24h_MCX3	Rat_Fraction 3	P28037_YQALGAELNVLPFCSQFIPMEVINAPR_3+_F3	1057.2 / 1172.6	1518000	123200	53.22	0.19	457.5	0.99543	53.2067	0.500216	0.673333
R-12_600mg/kg_24h_MCX3	Rat_Fraction 3	P56571_C(CAM)CIAPVLAAK_2+_F1	597.8 / 669.4	N/A	N/A	N/A	N/A	N/A	N/A	26.37	N/A	0.27
R-12_600mg/kg_24h_MCX3	Rat_Fraction 3	P56571_C(CAM)CIAPVLAAK_2+_F2	597.8 / 782.5	58850	5832	26.37	0.16	36.3	1	26.37	N/A	0.27
R-12_600mg/kg_24h_MCX3	Rat_Fraction 3	P56571_C(CAM)CIAPVLAAK_2+_F3	597.8 / 1034.6	N/A	N/A	N/A	N/A	N/A	N/A	26.37	N/A	0.27
R-12_600mg/kg_24h_MCX3	Rat_Fraction 3	P56571_CC(CAM)IAPVLAAK_2+_F1	597.8 / 669.4	N/A	N/A	N/A	N/A	N/A	N/A	26.945	N/A	-0.54
R-12_600mg/kg_24h_MCX8	Rat_Fraction 8	P09118_SIETFAMNICEHFLSSFSHVTR_4+_F1	677.1 / 849.9	5314	580.2	51.7	0.13	30.5	0.589959	51.6867	0.0554654	-1.06333
R-12_600mg/kg_24h_MCX3	Rat_Fraction 3	P56571_CC(CAM)IAPVLAAK_2+_F3	597.8 / 942.5	5857	589.2	26.96	0.16	24.9	0.054003	26.945	0.661947	-0.54
R-13_600mg/kg_24h_MCX3	Rat_Fraction 3	Q9Z0V6_AFQFVETHGEVCPANWTPESPTIKPSPTASK_4+_F1	877.2 / 921.0	678.7	143.9	32.24	0.08	3.9	0.011326	32.3967	-0.949082	-0.183333
R-13_600mg/kg_24h_MCX3	Rat_Fraction 3	Q9Z0V6_AFQFVETHGEVCPANWTPESPTIKPSPTASK_4+_F2	877.2 / 1005.5	58350	5179	32.63	0.17	48	0.973732	32.3967	0.623865	-0.183333
R-13_600mg/kg_24h_MCX3	Rat_Fraction 3	Q9Z0V6_AFQFVETHGEVCPANWTPESPTIKPSPTASK_4+_F3	877.2 / 1245.6	895.4	159.9	32.32	0.08	6.2	0.0149422	32.3967	-0.91602	-0.183333
R-13_600mg/kg_24h_MCX3	Rat_Fraction 3	O09171_AGAAIVGVNCHFDPSTSLQTIK_3+_F1	793.4 / 948.5	28820	2287	32.25	0.19	34.4	0.210507	32.1233	-0.53952	-0.146667
R-13_600mg/kg_24h_MCX3	Rat_Fraction 3	O09171_AGAAIVGVNCHFDPSTSLQTIK_3+_F2	793.4 / 974.6	107300	8952	31.97	0.18	94.7	0.78374	32.1233	7.67321	-0.146667
R-13_600mg/kg_24h_MCX3	Rat_Fraction 3	O09171_AGAAIVGVNCHFDPSTSLQTIK_3+_F3	793.4 / 998.0	787.7	140.3	32.15	0.08	4.2	0.00575351	32.1233	-0.987285	-0.146667
R-13_600mg/kg_24h_MCX3	Rat_Fraction 3	P29147_AVLVTGCDSGFGFSLAK_3+_F1	607.6 / 769.4	N/A	N/A	N/A	N/A	N/A	N/A	N/A	N/A	N/A
R-13_600mg/kg_24h_MCX3	Rat_Fraction 3	P29147_AVLVTGCDSGFGFSLAK_3+_F2	607.6 / 826.4	N/A	N/A	N/A	N/A	N/A	N/A	N/A	N/A	N/A
R-13_600mg/kg_24h_MCX3	Rat_Fraction 3	P29147_AVLVTGCDSGFGFSLAK_3+_F3	607.6 / 913.4	N/A	N/A	N/A	N/A	N/A	N/A	N/A	N/A	N/A
R-13_600mg/kg_24h_MCX3	Rat_Fraction 3	P10860_CAVVDVPFGGAK_2+_F1	656.3 / 791.4	110100	9850	28.48	0.17	96.4	0.80091	27.96	11.9179	0.46
R-13_600mg/kg_24h_MCX3	Rat_Fraction 3	P10860_CAVVDVPFGGAK_2+_F2	656.3 / 889.5	26760	2595	28.47	0.16	62.6	0.194662	27.96	-0.664966	0.46
R-13_600mg/kg_24h_MCX3	Rat_Fraction 3	P10860_CAVVDVPFGGAK_2+_F3	656.3 / 988.5	608.7	126.7	26.93	0.05	7.2	0.00442792	27.96	-0.987596	0.46
R-13_600mg/kg_24h_MCX3	Rat_Fraction 3	P27867_CDPNDQNP_2+_F1	526.2 / 694.2	N/A	N/A	N/A	N/A	N/A	N/A	6.06	N/A	-0.393333
R-13_600mg/kg_24h_MCX3	Rat_Fraction 3	P27867_CDPNDQNP_2+_F2	526.2 / 822.3	980.5	181.9	6.06	0.1	11.4	1	6.06	1.30373	-0.393333
R-13_600mg/kg_24h_MCX3	Rat_Fraction 3	P27867_CDPNDQNP_2+_F3	526.2 / 936.3	N/A	N/A	N/A	N/A	N/A	N/A	6.06	N/A	-0.393333
R-13_600mg/kg_24h_MCX3	Rat_Fraction 3	P04041_CEVNGEK_2+_F1	464.2 / 481.2	9358	709.2	4.41	0.2	27.3	0.539242	4.52	0.924436	1.14667
R-13_600mg/kg_24h_MCX8	Rat_Fraction 8	P09118_SIETFAMNICEHFLSSFSHVTR_4+_F1	677.1 / 849.9	1697	289.3	51.75	0.1	17.7	0.491856	51.7767	-0.120047	-0.973333
R-13_600mg/kg_24h_MCX3	Rat_Fraction 3	P04041_CEVNGEK_2+_F3	464.2 / 675.3	N/A	N/A	N/A	N/A	N/A	N/A	4.52	N/A	1.14667
R-11_600mg/kg_24h_MCX8	Rat_Fraction 8	P09118_SIETFAMNICEHFLSSFSHVTR_4+_F2	677.1 / 920.5	3601	308	51.69	0.16	20.9	0.29926	51.6733	-0.0416104	-1.07667
R-12_600mg/kg_24h_MCX8	Rat_Fraction 8	P09118_SIETFAMNICEHFLSSFSHVTR_4+_F2	677.1 / 920.5	2813	288.2	51.69	0.19	20.8	0.312299	51.6867	0.000145496	-1.06333
R-13_600mg/kg_24h_MCX8	Rat_Fraction 8	P09118_SIETFAMNICEHFLSSFSHVTR_4+_F2	677.1 / 920.5	1261	157.3	51.82	0.17	10.2	0.365486	51.7767	0.170479	-0.973333
R-13_600mg/kg_24h_MCX3	Rat_Fraction 3	P04905_P08010_CLDAFPNLK_2+_F1	585.3 / 618.4	30420	2592	32.64	0.18	27.2	0.802046	32.6267	2.33701	0.503333
R-13_600mg/kg_24h_MCX3	Rat_Fraction 3	P04905_P08010_CLDAFPNLK_2+_F2	585.3 / 689.4	5051	867.1	32.61	0.09	7.6	0.133173	32.6267	-0.252885	0.503333
R-13_600mg/kg_24h_MCX3	Rat_Fraction 3	P04905_P08010_CLDAFPNLK_2+_F3	585.3 / 804.4	2457	423.3	32.63	0.09	10.8	0.0647806	32.6267	-0.888578	0.503333
R-13_600mg/kg_24h_MCX3	Rat_Fraction 3	P28037_CPQSEEGATYEGIQK_2+_F1	894.9 / 909.5	1063	72.5	15.4	0.29	9.8	0.122339	15.3367	0.00256327	0.276667
R-10_600mg/kg_24h_MCX8	Rat_Fraction 8	P09118_SIETFAMNICEHFLSSFSHVTR_4+_F3	677.1 / 1180.6	1122	80	51.74	0.23	15.1	0.166494	51.71	0.292751	-1.04
R-11_600mg/kg_24h_MCX8	Rat_Fraction 8	P09118_SIETFAMNICEHFLSSFSHVTR_4+_F3	677.1 / 1180.6	1100	155.7	51.66	0.12	22.9	0.0914153	51.6733	-0.290199	-1.07667
R-12_600mg/kg_24h_MCX8	Rat_Fraction 8	P09118_SIETFAMNICEHFLSSFSHVTR_4+_F3	677.1 / 1180.6	880.4	153.1	51.67	0.11	23.7	0.0977419	51.6867	-0.241076	-1.06333
R-10_600mg/kg_24h_MCX2	Rat_Fraction 2	P09606_CIEEAIDK_2+_F1	535.3 / 575.3	6180	644.5	15.93	0.16	19.9	0.140967	15.9333	-0.25981	0.413333
R-10_600mg/kg_24h_MCX3	Rat_Fraction 3	P09606_CIEEAIDK_2+_F1	535.3 / 575.3	3551	460.1	15.72	0.14	10.9	0.129249	15.7233	-0.299515	-0.206667
R-13_600mg/kg_24h_MCX3	Rat_Fraction 3	P10860_CVGVGESDGSIWNPDGIDPK_2+_F1	1097.5 / 1153.5	N/A	N/A	N/A	N/A	N/A	N/A	N/A	N/A	N/A
R-13_600mg/kg_24h_MCX3	Rat_Fraction 3	P10860_CVGVGESDGSIWNPDGIDPK_2+_F2	1097.5 / 1154.6	N/A	N/A	N/A	N/A	N/A	N/A	N/A	N/A	N/A
R-13_600mg/kg_24h_MCX3	Rat_Fraction 3	P10860_CVGVGESDGSIWNPDGIDPK_2+_F3	1097.5 / 1241.6	N/A	N/A	N/A	N/A	N/A	N/A	N/A	N/A	N/A
R-13_600mg/kg_24h_MCX3	Rat_Fraction 3	P10860_CVGVGESDGSIWNPDGIDPK_3+_F1	732.0 / 855.4	N/A	N/A	N/A	N/A	N/A	N/A	N/A	N/A	N/A
R-13_600mg/kg_24h_MCX3	Rat_Fraction 3	P10860_CVGVGESDGSIWNPDGIDPK_3+_F2	732.0 / 1041.5	N/A	N/A	N/A	N/A	N/A	N/A	N/A	N/A	N/A
R-13_600mg/kg_24h_MCX3	Rat_Fraction 3	P10860_CVGVGESDGSIWNPDGIDPK_3+_F3	732.0 / 1153.5	N/A	N/A	N/A	N/A	N/A	N/A	N/A	N/A	N/A
R-13_600mg/kg_24h_MCX3	Rat_Fraction 3	P14942_DGCLLFGQVPLVEIDGMLLTQTR_3+_F1	889.8 / 919.5	19100	1366	53.57	0.21	20.5	0.810999	53.4167	2.2407	0.256667
R-13_600mg/kg_24h_MCX3	Rat_Fraction 3	P14942_DGCLLFGQVPLVEIDGMLLTQTR_3+_F2	889.8 / 1034.5	707.2	159.6	53.53	0.08	5.9	0.0300282	53.4167	-0.909384	0.256667
R-13_600mg/kg_24h_MCX3	Rat_Fraction 3	P14942_DGCLLFGQVPLVEIDGMLLTQTR_3+_F3	889.8 / 1082.5	3744	537.4	53.15	0.1	3.6	0.158973	53.4167	-0.620017	0.256667
R-13_600mg/kg_24h_MCX3	Rat_Fraction 3	P28037_ECEVLPDDTVSTLYNR_3+_F1	668.3 / 723.3	86310	5843	30.98	0.22	64.5	0.965804	30.7067	4.21235	-0.06
R-13_600mg/kg_24h_MCX3	Rat_Fraction 3	P28037_ECEVLPDDTVSTLYNR_3+_F2	668.3 / 753.4	1015	199.3	30.12	0.1	3.2	0.0113578	30.7067	-0.984556	-0.06
R-13_600mg/kg_24h_MCX3	Rat_Fraction 3	P28037_ECEVLPDDTVSTLYNR_3+_F3	668.3 / 852.5	2041	231.5	31.02	0.17	4.6	0.0228387	30.7067	-0.711899	-0.06
R-13_600mg/kg_24h_MCX3	Rat_Fraction 3	Q8VIF7_EEIVYLPCIYR_3+_F1	516.3 / 634.3	1250	132.9	36.71	0.21	7.7	0.347029	36.865	17.1809	-0.181667
R-13_600mg/kg_24h_MCX3	Rat_Fraction 3	Q8VIF7_EEIVYLPCIYR_3+_F2	516.3 / 703.3	2352	276.1	37.02	0.17	14.3	0.652971	36.865	0.93876	-0.181667
R-13_600mg/kg_24h_MCX3	Rat_Fraction 3	Q8VIF7_EEIVYLPCIYR_3+_F3	516.3 / 800.4	N/A	N/A	N/A	N/A	N/A	N/A	36.865	N/A	-0.181667
R-13_600mg/kg_24h_MCX3	Rat_Fraction 3	P29147_FGVEAFSDCLR_2+_F1	696.8 / 889.4	1655	239.7	33.43	0.12	6.2	0.0126482	33.22	-0.969132	-0.14
R-13_600mg/kg_24h_MCX3	Rat_Fraction 3	P29147_FGVEAFSDCLR_2+_F2	696.8 / 960.4	994	267.4	33.12	0.07	4.3	0.00759654	33.22	-0.97603	-0.14
R-13_600mg/kg_24h_MCX3	Rat_Fraction 3	P29147_FGVEAFSDCLR_2+_F3	696.8 / 1089.5	128200	10350	33.11	0.18	184.2	0.979755	33.22	2.58459	-0.14
R-13_600mg/kg_24h_MCX3	Rat_Fraction 3	P29147_FGVEAFSDCLR_3+_F1	464.9 / 540.3	2892	413.9	33.75	0.11	11.6	1	33.75	1.14753	0.39
R-13_600mg/kg_24h_MCX3	Rat_Fraction 3	P29147_FGVEAFSDCLR_3+_F2	464.9 / 655.3	N/A	N/A	N/A	N/A	N/A	N/A	33.75	N/A	0.39
R-13_600mg/kg_24h_MCX3	Rat_Fraction 3	P29147_FGVEAFSDCLR_3+_F3	464.9 / 742.3	N/A	N/A	N/A	N/A	N/A	N/A	33.75	N/A	0.39
R-13_600mg/kg_24h_MCX3	Rat_Fraction 3	P05178_FIDLIPTNLPHAVTCDIK_3+_F1	720.4 / 779.4	16880	1285	40.59	0.22	12.9	0.104929	40.5367	-0.864712	0.476667
R-13_600mg/kg_24h_MCX3	Rat_Fraction 3	P05178_FIDLIPTNLPHAVTCDIK_3+_F2	720.4 / 835.9	10690	1218	40.51	0.16	16.8	0.0664512	40.5367	-0.496747	0.476667
R-13_600mg/kg_24h_MCX3	Rat_Fraction 3	P05178_FIDLIPTNLPHAVTCDIK_3+_F3	720.4 / 950.5	133300	12090	40.51	0.17	106.3	0.828619	40.5367	7.97175	0.476667
R-13_600mg/kg_24h_MCX3	Rat_Fraction 3	Q8VIF7_FLHDPDATQGFVGCALSSNIQR_3+_F1	842.4 / 888.5	2164	348.6	31.29	0.09	8.8	0.468804	31.48	0.59729	-0.496667
R-13_600mg/kg_24h_MCX3	Rat_Fraction 3	Q8VIF7_FLHDPDATQGFVGCALSSNIQR_3+_F2	842.4 / 1140.5	2452	231.9	31.67	0.2	6.2	0.531196	31.48	2.70911	-0.496667
R-13_600mg/kg_24h_MCX3	Rat_Fraction 3	Q8VIF7_FLHDPDATQGFVGCALSSNIQR_3+_F3	842.4 / 1197.6	N/A	N/A	N/A	N/A	N/A	N/A	31.48	N/A	-0.496667
R-13_600mg/kg_24h_MCX3	Rat_Fraction 3	P28037_GEDDESECVINYVEK_3+_F1	626.6 / 765.4	104100	7460	27.18	0.21	126.1	0.436771	27.18	-0.4118	-1.37333
R-13_600mg/kg_24h_MCX3	Rat_Fraction 3	P28037_GEDDESECVINYVEK_3+_F2	626.6 / 864.5	115700	10490	27.22	0.17	116.2	0.485441	27.18	1.37571	-1.37333
R-13_600mg/kg_24h_MCX3	Rat_Fraction 3	P28037_GEDDESECVINYVEK_3+_F3	626.6 / 1014.3	18540	1705	27.14	0.18	105.3	0.077788	27.18	0.464685	-1.37333
R-13_600mg/kg_24h_MCX3	Rat_Fraction 3	P28037_GENCIAAGR_2+_F1	520.2 / 553.2	663.6	171.5	9.69	0.06	6.4	0.00903304	9.74333	-0.879982	0.0433333
R-11_600mg/kg_24h_MCX2	Rat_Fraction 2	P09606_CIEEAIDK_2+_F1	535.3 / 575.3	10040	992.5	16	0.17	36.4	0.159337	16.0033	-0.163352	0.483333
R-11_600mg/kg_24h_MCX3	Rat_Fraction 3	P09606_CIEEAIDK_2+_F1	535.3 / 575.3	8926	942.2	15.59	0.17	16.9	0.149032	15.5967	-0.192298	-0.333333
R-13_600mg/kg_24h_MCX3	Rat_Fraction 3	Q8VIF7_GGSVQVLEDQELTCQPEPLVVK_3+_F1	839.8 / 909.5	609.8	168	33.79	0.05	2.6	0.0173991	33.78	-0.954254	-0.27
R-13_600mg/kg_24h_MCX3	Rat_Fraction 3	Q8VIF7_GGSVQVLEDQELTCQPEPLVVK_3+_F2	839.8 / 995.5	32720	2564	33.42	0.21	21.5	0.933582	33.78	1.58204	-0.27
R-13_600mg/kg_24h_MCX3	Rat_Fraction 3	Q8VIF7_GGSVQVLEDQELTCQPEPLVVK_3+_F3	839.8 / 1142.5	1718	244.3	34.13	0.15	5.6	0.0490188	33.78	-0.810075	-0.27
R-13_600mg/kg_24h_MCX3	Rat_Fraction 3	P18418_HEQNIDCGGGYVK_3+_F1	523.6 / 580.3	7126	830.8	11.69	0.13	24.2	0.156114	11.69	-0.766414	-0.853333
R-13_600mg/kg_24h_MCX3	Rat_Fraction 3	P18418_HEQNIDCGGGYVK_3+_F2	523.6 / 832.4	38520	3792	11.69	0.15	78.4	0.843886	11.69	2.62523	-0.853333
R-13_600mg/kg_24h_MCX3	Rat_Fraction 3	P18418_HEQNIDCGGGYVK_3+_F3	523.6 / 947.4	N/A	N/A	N/A	N/A	N/A	N/A	11.69	N/A	-0.853333
R-13_600mg/kg_24h_MCX3	Rat_Fraction 3	Q63716_HGEVCPAGWKPGSDTIKPDVNK_3+_F1	828.7 / 957.0	6665	556.5	18.92	0.18	28.1	1	18.92	5.38927	-0.516667
R-13_600mg/kg_24h_MCX3	Rat_Fraction 3	Q63716_HGEVCPAGWKPGSDTIKPDVNK_3+_F2	828.7 / 1086.4	N/A	N/A	N/A	N/A	N/A	N/A	18.92	N/A	-0.516667
R-13_600mg/kg_24h_MCX3	Rat_Fraction 3	Q63716_HGEVCPAGWKPGSDTIKPDVNK_3+_F3	828.7 / 1214.5	N/A	N/A	N/A	N/A	N/A	N/A	18.92	N/A	-0.516667
R-12_600mg/kg_24h_MCX2	Rat_Fraction 2	P09606_CIEEAIDK_2+_F1	535.3 / 575.3	10200	1003	16.12	0.15	35	0.171394	16.1233	-0.100045	0.603333
R-13_600mg/kg_24h_MCX2	Rat_Fraction 2	P09606_CIEEAIDK_2+_F1	535.3 / 575.3	7712	849.1	16.16	0.13	37.4	0.183527	16.1567	-0.0363355	0.636667
R-13_600mg/kg_24h_MCX3	Rat_Fraction 3	P09606_CIEEAIDK_2+_F1	535.3 / 575.3	6676	924.5	15.74	0.12	14.8	0.141112	15.74	-0.235225	-0.19
R-13_600mg/kg_24h_MCX3	Rat_Fraction 3	P08010_HNLCGETEEER_2+_F1	733.3 / 849.4	N/A	N/A	N/A	N/A	N/A	N/A	N/A	N/A	N/A
R-13_600mg/kg_24h_MCX3	Rat_Fraction 3	P08010_HNLCGETEEER_2+_F2	733.3 / 1101.4	N/A	N/A	N/A	N/A	N/A	N/A	N/A	N/A	N/A
R-13_600mg/kg_24h_MCX3	Rat_Fraction 3	P08010_HNLCGETEEER_2+_F3	733.3 / 1214.5	N/A	N/A	N/A	N/A	N/A	N/A	N/A	N/A	N/A
R-13_600mg/kg_24h_MCX3	Rat_Fraction 3	P27867_HSADFCYK_2+_F1	560.2 / 709.3	4531	557.8	10.83	0.13	26.6	1	10.83	1.36199	-0.166667
R-13_600mg/kg_24h_MCX3	Rat_Fraction 3	P27867_HSADFCYK_2+_F2	560.2 / 895.4	N/A	N/A	N/A	N/A	N/A	N/A	10.83	N/A	-0.166667
R-13_600mg/kg_24h_MCX3	Rat_Fraction 3	P27867_HSADFCYK_2+_F3	560.2 / 982.4	N/A	N/A	N/A	N/A	N/A	N/A	10.83	N/A	-0.166667
R-13_600mg/kg_24h_MCX3	Rat_Fraction 3	P13444_ICDQISDAVLDAHLK_2+_F1	895.4 / 981.5	343.6	100.5	29.31	0.06	5.3	0.105176	29.45	-0.131347	-0.46
R-13_600mg/kg_24h_MCX3	Rat_Fraction 3	P13444_ICDQISDAVLDAHLK_2+_F2	895.4 / 1068.6	2569	248.5	29.36	0.21	7.8	0.786372	29.45	0.151921	-0.46
R-13_600mg/kg_24h_MCX3	Rat_Fraction 3	P13444_ICDQISDAVLDAHLK_2+_F3	895.4 / 1181.7	354.3	102.5	29.68	0.05	6.6	0.108451	29.45	-0.447406	-0.46
R-10_600mg/kg_24h_MCX2	Rat_Fraction 2	P09606_CIEEAIDK_2+_F2	535.3 / 704.3	34200	3247	15.93	0.15	92.1	0.780109	15.9333	0.104447	0.413333
R-13_600mg/kg_24h_MCX3	Rat_Fraction 3	P13444_ICDQISDAVLDAHLK_3+_F2	597.3 / 795.5	816.2	284.8	29.4	0.05	5.9	0.0429891	29.8533	-0.789218	-0.0566667
R-13_600mg/kg_24h_MCX3	Rat_Fraction 3	P13444_ICDQISDAVLDAHLK_3+_F3	597.3 / 995.4	3640	461.8	30.09	0.13	9.9	0.191718	29.8533	5.09732	-0.0566667
R-13_600mg/kg_24h_MCX3	Rat_Fraction 3	P13444_ICDQISDAVLDAHLK_4+_F1	448.2 / 583.3	14660	1000	29.25	0.22	40.9	0.967344	29.255	1.02647	-0.651667
R-13_600mg/kg_24h_MCX3	Rat_Fraction 3	P13444_ICDQISDAVLDAHLK_4+_F2	448.2 / 609.2	494.9	120	29.26	0.07	5.7	0.0326561	29.255	-0.770346	-0.651667
R-13_600mg/kg_24h_MCX3	Rat_Fraction 3	P13444_ICDQISDAVLDAHLK_4+_F3	448.2 / 696.4	N/A	N/A	N/A	N/A	N/A	N/A	29.255	N/A	-0.651667
R-13_600mg/kg_24h_MCX3	Rat_Fraction 3	P00176_P04167_P08683_IQEEAQCLVEELR_2+_F1	854.9 / 1010.5	11110	1125	31.5	0.15	12.9	0.836911	31.395	1.36107	-0.045
R-13_600mg/kg_24h_MCX3	Rat_Fraction 3	P00176_P04167_P08683_IQEEAQCLVEELR_2+_F2	854.9 / 1138.6	2165	304.2	31.29	0.11	9.5	0.163089	31.395	-0.485723	-0.045
R-13_600mg/kg_24h_MCX3	Rat_Fraction 3	P00176_P04167_P08683_IQEEAQCLVEELR_2+_F3	854.9 / 1209.6	N/A	N/A	N/A	N/A	N/A	N/A	31.395	N/A	-0.045
R-13_600mg/kg_24h_MCX3	Rat_Fraction 3	Q03346_IVLAAAGGVCHNELLELAK_3+_F1	690.7 / 837.4	103700	8409	34.42	0.21	116.8	0.346209	34.4133	0.379587	-0.206667
R-10_600mg/kg_24h_MCX3	Rat_Fraction 3	P09606_CIEEAIDK_2+_F2	535.3 / 704.3	20370	1940	15.72	0.17	55.6	0.741428	15.7233	0.029343	-0.206667
R-11_600mg/kg_24h_MCX2	Rat_Fraction 2	P09606_CIEEAIDK_2+_F2	535.3 / 704.3	48230	4404	16	0.16	127	0.765422	16.0033	0.0836532	0.483333
R-13_600mg/kg_24h_MCX3	Rat_Fraction 3	P51647_LECGGGR_2+_F1	420.7 / 495.2	N/A	N/A	N/A	N/A	N/A	N/A	N/A	N/A	N/A
R-13_600mg/kg_24h_MCX3	Rat_Fraction 3	P51647_LECGGGR_2+_F2	420.7 / 598.2	N/A	N/A	N/A	N/A	N/A	N/A	N/A	N/A	N/A
R-13_600mg/kg_24h_MCX3	Rat_Fraction 3	P51647_LECGGGR_2+_F3	420.7 / 727.3	N/A	N/A	N/A	N/A	N/A	N/A	N/A	N/A	N/A
R-13_600mg/kg_24h_MCX3	Rat_Fraction 3	P11884_LLCGGGAAADR_2+_F1	576.8 / 617.3	11160	1210	13.62	0.14	22.1	0.765642	13.62	3.43244	-0.15
R-13_600mg/kg_24h_MCX3	Rat_Fraction 3	P11884_LLCGGGAAADR_2+_F2	576.8 / 674.3	3416	304.2	13.62	0.16	11.9	0.234358	13.62	-0.565636	-0.15
R-13_600mg/kg_24h_MCX3	Rat_Fraction 3	P11884_LLCGGGAAADR_2+_F3	576.8 / 926.4	N/A	N/A	N/A	N/A	N/A	N/A	13.62	N/A	-0.15
R-13_600mg/kg_24h_MCX3	Rat_Fraction 3	P30904_LLCGLLSDR_2+_F1	569.8 / 660.4	N/A	N/A	N/A	N/A	N/A	N/A	13.585	N/A	0.095
R-13_600mg/kg_24h_MCX3	Rat_Fraction 3	P30904_LLCGLLSDR_2+_F2	569.8 / 762.4	2710	439.1	14.23	0.12	12.7	0.161598	13.585	-0.578323	0.095
R-13_600mg/kg_24h_MCX3	Rat_Fraction 3	P30904_LLCGLLSDR_2+_F3	569.8 / 912.4	14060	1238	12.94	0.19	7	0.838402	13.585	0.359337	0.095
R-13_600mg/kg_24h_MCX3	Rat_Fraction 3	Q66HD0_LTESPCALVASQYGWSGNMER_3+_F1	816.7 / 936.4	79990	4836	37.57	0.27	61.6	0.968594	37.6067	0.603172	0.596667
R-13_600mg/kg_24h_MCX3	Rat_Fraction 3	Q66HD0_LTESPCALVASQYGWSGNMER_3+_F2	816.7 / 1063.5	808.6	166.1	37.58	0.08	3	0.00979129	37.6067	-0.897512	0.596667
R-13_600mg/kg_24h_MCX3	Rat_Fraction 3	Q66HD0_LTESPCALVASQYGWSGNMER_3+_F3	816.7 / 1099.5	1785	156	37.67	0.22	7.3	0.0216145	37.6067	-0.928021	0.596667
R-13_600mg/kg_24h_MCX3	Rat_Fraction 3	P28037_LVEYCQR_2+_F1	530.3 / 718.3	N/A	N/A	N/A	N/A	N/A	N/A	12.72	N/A	-0.12
R-13_600mg/kg_24h_MCX3	Rat_Fraction 3	P28037_LVEYCQR_2+_F2	530.3 / 847.3	N/A	N/A	N/A	N/A	N/A	N/A	12.72	N/A	-0.12
R-13_600mg/kg_24h_MCX3	Rat_Fraction 3	P28037_LVEYCQR_2+_F3	530.3 / 946.4	81540	7971	12.72	0.16	62.7	1	12.72	11.7792	-0.12
R-13_600mg/kg_24h_MCX3	Rat_Fraction 3	P29147_METYCNSGSTDTSSVINAVTHALTAATPYTR_4+_F1	853.6 / 880.5	6514	612.7	47.12	0.15	55.5	0.287797	47.1167	-0.627061	0.0666667
R-13_600mg/kg_24h_MCX3	Rat_Fraction 3	P29147_METYCNSGSTDTSSVINAVTHALTAATPYTR_4+_F2	853.6 / 943.5	10150	1042	47.11	0.16	58.8	0.44844	47.1167	1.6771	0.0666667
R-13_600mg/kg_24h_MCX3	Rat_Fraction 3	P29147_METYCNSGSTDTSSVINAVTHALTAATPYTR_4+_F3	853.6 / 993.5	5970	461	47.12	0.21	42.3	0.263762	47.1167	3.339	0.0666667
R-13_600mg/kg_24h_MCX3	Rat_Fraction 3	P04905_MQLIMLCYNPDFEK_2+_F1	947.4 / 982.5	N/A	N/A	N/A	N/A	N/A	N/A	40.35	N/A	-0.253333
R-13_600mg/kg_24h_MCX3	Rat_Fraction 3	P04905_MQLIMLCYNPDFEK_2+_F2	947.4 / 1145.5	N/A	N/A	N/A	N/A	N/A	N/A	40.35	N/A	-0.253333
R-13_600mg/kg_24h_MCX3	Rat_Fraction 3	P04905_MQLIMLCYNPDFEK_2+_F3	947.4 / 1164.5	228.5	113.9	40.35	0.03	4.5	1	40.35	0.343616	-0.253333
R-13_600mg/kg_24h_MCX3	Rat_Fraction 3	P04905_MQLIMLCYNPDFEK_3+_F1	632.0 / 730.4	127300	8381	39.11	0.24	102.1	0.269555	39.1067	0.857758	-1.49333
R-13_600mg/kg_24h_MCX3	Rat_Fraction 3	P04905_MQLIMLCYNPDFEK_3+_F2	632.0 / 749.4	296200	18970	39.1	0.25	156.6	0.627197	39.1067	0.428904	-1.49333
R-13_600mg/kg_24h_MCX3	Rat_Fraction 3	P04905_MQLIMLCYNPDFEK_3+_F3	632.0 / 912.4	48760	3114	39.11	0.25	63.7	0.103248	39.1067	-0.751788	-1.49333
R-11_600mg/kg_24h_MCX3	Rat_Fraction 3	P09606_CIEEAIDK_2+_F2	535.3 / 704.3	45510	3885	15.59	0.18	99.5	0.759855	15.5967	0.0549254	-0.333333
R-11_600mg/kg_24h_MCX4	Rat_Fraction 4	P09606_CIEEAIDK_2+_F2	535.3 / 704.3	1514	247	16.15	0.1	13	1	16.15	0.256334	0.14
R-12_600mg/kg_24h_MCX2	Rat_Fraction 2	P09606_CIEEAIDK_2+_F2	535.3 / 704.3	45130	4269	16.12	0.16	132.7	0.758334	16.1233	0.0736191	0.603333
R-12_600mg/kg_24h_MCX3	Rat_Fraction 3	P09606_CIEEAIDK_2+_F2	535.3 / 704.3	51640	4276	15.63	0.19	89.4	0.787363	15.6233	0.0931155	-0.306667
R-13_600mg/kg_24h_MCX3	Rat_Fraction 3	P13255_NYDYILSTGCAPPGK_3+_F2	583.3 / 879.4	N/A	N/A	N/A	N/A	N/A	N/A	27.835	N/A	0.571667
R-13_600mg/kg_24h_MCX3	Rat_Fraction 3	P13255_NYDYILSTGCAPPGK_3+_F3	583.3 / 966.4	6372	766.7	27.83	0.12	14.9	0.31309	27.835	0.369966	0.571667
R-12_600mg/kg_24h_MCX4	Rat_Fraction 4	P09606_CIEEAIDK_2+_F2	535.3 / 704.3	2666	356.4	16.14	0.12	19.2	1	16.14	0.256334	0.13
R-13_600mg/kg_24h_MCX2	Rat_Fraction 2	P09606_CIEEAIDK_2+_F2	535.3 / 704.3	30760	3213	16.15	0.14	115.1	0.732015	16.1567	0.036357	0.636667
R-13_600mg/kg_24h_MCX3	Rat_Fraction 3	P09606_CIEEAIDK_2+_F2	535.3 / 704.3	37270	3573	15.75	0.16	86.7	0.787783	15.74	0.093698	-0.19
R-13_600mg/kg_24h_MCX3	Rat_Fraction 3	P28037_SCALSNVK_2+_F1	485.7 / 560.3	6026	612.8	13.71	0.16	9.2	0.201229	13.7	-0.395165	0.78
R-13_600mg/kg_24h_MCX4	Rat_Fraction 4	P09606_CIEEAIDK_2+_F2	535.3 / 704.3	1649	180.4	16.21	0.17	10.6	1	16.21	0.256334	0.2
R-13_600mg/kg_24h_MCX3	Rat_Fraction 3	P28037_SCALSNVK_2+_F3	485.7 / 883.4	N/A	N/A	N/A	N/A	N/A	N/A	13.7	N/A	0.78
R-13_600mg/kg_24h_MCX3	Rat_Fraction 3	P28037_SPLIIFADCDLNK_2+_F1	799.4 / 927.4	N/A	N/A	N/A	N/A	N/A	N/A	37.26	N/A	-0.18
R-13_600mg/kg_24h_MCX3	Rat_Fraction 3	P28037_SPLIIFADCDLNK_2+_F2	799.4 / 1074.5	N/A	N/A	N/A	N/A	N/A	N/A	37.26	N/A	-0.18
R-13_600mg/kg_24h_MCX3	Rat_Fraction 3	P28037_SPLIIFADCDLNK_2+_F3	799.4 / 1187.5	2807	242.1	37.26	0.22	7.2	1	37.26	1.89928	-0.18
R-13_600mg/kg_24h_MCX3	Rat_Fraction 3	P28037_SPLIIFADCDLNK_3+_F1	533.3 / 741.3	8806	881.5	36.73	0.16	32.9	0.925846	36.715	0.87208	-0.718333
R-13_600mg/kg_24h_MCX3	Rat_Fraction 3	P28037_SPLIIFADCDLNK_3+_F2	533.3 / 856.4	705.3	106.6	36.7	0.13	8.6	0.0741539	36.715	-0.79582	-0.718333
R-13_600mg/kg_24h_MCX3	Rat_Fraction 3	P28037_SPLIIFADCDLNK_3+_F3	533.3 / 927.4	N/A	N/A	N/A	N/A	N/A	N/A	36.715	N/A	-0.718333
R-10_600mg/kg_24h_MCX2	Rat_Fraction 2	P09606_CIEEAIDK_2+_F3	535.3 / 817.4	3460	371.8	15.94	0.13	29.5	0.0789234	15.9333	-0.235372	0.413333
R-11_600mg/kg_24h_MCX2	Rat_Fraction 2	P09606_CIEEAIDK_2+_F3	535.3 / 817.4	4741	507.4	16.01	0.14	42.4	0.0752408	16.0033	-0.271049	0.483333
R-11_600mg/kg_24h_MCX3	Rat_Fraction 3	P09606_CIEEAIDK_2+_F3	535.3 / 817.4	5457	481.3	15.61	0.18	33.3	0.0911125	15.5967	-0.042867	-0.333333
R-13_600mg/kg_24h_MCX3	Rat_Fraction 3	P29147_TIQLNVCNSEEVEK_2+_F1	877.9 / 921.4	N/A	N/A	N/A	N/A	N/A	N/A	23.87	N/A	0.0633333
R-13_600mg/kg_24h_MCX3	Rat_Fraction 3	P29147_TIQLNVCNSEEVEK_2+_F2	877.9 / 1086.4	838.9	105.9	23.83	0.15	7.5	0.489155	23.87	-0.320613	0.0633333
R-13_600mg/kg_24h_MCX3	Rat_Fraction 3	P29147_TIQLNVCNSEEVEK_2+_F3	877.9 / 1185.5	876.1	158.6	23.91	0.12	15.7	0.510845	23.87	1.02408	0.0633333
R-13_600mg/kg_24h_MCX3	Rat_Fraction 3	P28037_TYNTINPTDGSVICQVSLAQVSDVDK_3+_F1	972.8 / 1061.5	9866	819.3	38.32	0.2	30.4	0.896746	37.935	0.756267	-0.131667
R-13_600mg/kg_24h_MCX3	Rat_Fraction 3	P28037_TYNTINPTDGSVICQVSLAQVSDVDK_3+_F2	972.8 / 1105.5	1136	154.1	37.55	0.15	7.5	0.103254	37.935	-0.690669	-0.131667
R-13_600mg/kg_24h_MCX3	Rat_Fraction 3	P28037_TYNTINPTDGSVICQVSLAQVSDVDK_3+_F3	972.8 / 1177.6	N/A	N/A	N/A	N/A	N/A	N/A	37.935	N/A	-0.131667
R-13_600mg/kg_24h_MCX3	Rat_Fraction 3	P08011_VFANPEDCAGFGK_2+_F1	752.3 / 975.4	2930	288	24.71	0.15	9.4	0.0433817	24.71	-0.11542	0.273333
R-12_600mg/kg_24h_MCX3	Rat_Fraction 3	P09606_CIEEAIDK_2+_F3	535.3 / 817.4	5840	480.8	15.63	0.24	30.9	0.0890434	15.6233	-0.0646027	-0.306667
R-13_600mg/kg_24h_MCX2	Rat_Fraction 2	P09606_CIEEAIDK_2+_F3	535.3 / 817.4	3549	360.8	16.16	0.19	28.4	0.0844578	16.1567	-0.181753	0.636667
R-13_600mg/kg_24h_MCX3	Rat_Fraction 3	O09171_VNEAACDIAR_2+_F1	605.8 / 797.4	2246	257.6	13.88	0.13	11.2	0.0251382	13.91	-0.945973	0.18
R-13_600mg/kg_24h_MCX3	Rat_Fraction 3	O09171_VNEAACDIAR_2+_F2	605.8 / 868.4	87100	7582	13.94	0.17	156.3	0.974862	13.91	2.07587	0.18
R-13_600mg/kg_24h_MCX3	Rat_Fraction 3	O09171_VNEAACDIAR_2+_F3	605.8 / 997.4	N/A	N/A	N/A	N/A	N/A	N/A	13.91	N/A	0.18
R-13_600mg/kg_24h_MCX3	Rat_Fraction 3	P04797_VPTPNVSVVDLTCR_2+_F1	824.9 / 641.3	120600	10850	29.83	0.17	81.7	0.858717	29.83	0.50892	-1.23667
R-13_600mg/kg_24h_MCX3	Rat_Fraction 3	P04797_VPTPNVSVVDLTCR_2+_F2	824.9 / 756.3	11460	996	29.81	0.19	9.7	0.0815995	29.83	-0.767144	-1.23667
R-13_600mg/kg_24h_MCX3	Rat_Fraction 3	P09606_CIEEAIDK_2+_F3	535.3 / 817.4	3364	411.9	15.73	0.13	25.7	0.0711055	15.74	-0.25304	-0.19
R-13_600mg/kg_24h_MCX3	Rat_Fraction 3	P04797_VPTPNVSVVDLTCR_3+_F1	550.3 / 641.3	N/A	N/A	N/A	N/A	N/A	N/A	31.2	N/A	0.133333
R-13_600mg/kg_24h_MCX3	Rat_Fraction 3	P04797_VPTPNVSVVDLTCR_3+_F2	550.3 / 756.3	N/A	N/A	N/A	N/A	N/A	N/A	31.2	N/A	0.133333
R-13_600mg/kg_24h_MCX3	Rat_Fraction 3	P04797_VPTPNVSVVDLTCR_3+_F3	550.3 / 794.4	3180	279.4	31.2	0.21	9	1	31.2	10.7641	0.133333
R-13_600mg/kg_24h_MCX3	Rat_Fraction 3	Q562C4_VTCVDPNPNFEK_2+_F1	756.4 / 845.4	N/A	N/A	N/A	N/A	N/A	N/A	19.8	N/A	0.13
R-13_600mg/kg_24h_MCX3	Rat_Fraction 3	Q562C4_VTCVDPNPNFEK_2+_F2	756.4 / 960.4	470700	31160	19.8	0.24	256.9	1	19.8	1.93862	0.13
R-13_600mg/kg_24h_MCX3	Rat_Fraction 3	Q562C4_VTCVDPNPNFEK_2+_F3	756.4 / 1059.5	N/A	N/A	N/A	N/A	N/A	N/A	19.8	N/A	0.13
R-13_600mg/kg_24h_MCX3	Rat_Fraction 3	P10860_VYEGSILEADCDILIPAASEK_2+_F1	1193.1 / 602.3	405.5	116.4	40.25	0.05	6.3	1	40.25	0.20602	0.0166667
R-13_600mg/kg_24h_MCX3	Rat_Fraction 3	P10860_VYEGSILEADCDILIPAASEK_2+_F2	1193.1 / 715.4	N/A	N/A	N/A	N/A	N/A	N/A	40.25	N/A	0.0166667
R-13_600mg/kg_24h_MCX3	Rat_Fraction 3	P10860_VYEGSILEADCDILIPAASEK_2+_F3	1193.1 / 762.4	N/A	N/A	N/A	N/A	N/A	N/A	40.25	N/A	0.0166667
R-11_600mg/kg_24h_MCX4	Rat_Fraction 4	P10860_CAVVDVPFGGAK_3+_F1	437.9 / 479.3	2608	233.9	27.38	0.17	14.9	0.668033	27.4	0.205763	-0.25
R-13_600mg/kg_24h_MCX3	Rat_Fraction 3	P10860_VYEGSILEADCDILIPAASEK_3+_F2	795.7 / 891.4	N/A	N/A	N/A	N/A	N/A	N/A	40.26	N/A	0.03
R-13_600mg/kg_24h_MCX3	Rat_Fraction 3	P10860_VYEGSILEADCDILIPAASEK_3+_F3	795.7 / 941.6	33970	2711	40.26	0.18	49.6	0.252621	40.26	2.45302	0.03
R-13_600mg/kg_24h_MCX3	Rat_Fraction 3	P28037_YQALGAELNVLPFCSQFIPMEVINAPR_3+_F1	1057.2 / 1139.6	2971	215.2	53.27	0.24	9.5	0.00223188	53.2333	-0.991985	0.7
R-13_600mg/kg_24h_MCX3	Rat_Fraction 3	P28037_YQALGAELNVLPFCSQFIPMEVINAPR_3+_F2	1057.2 / 1162.6	3192	228.6	53.2	0.22	18.7	0.0023979	53.2333	-0.958675	0.7
R-13_600mg/kg_24h_MCX3	Rat_Fraction 3	P28037_YQALGAELNVLPFCSQFIPMEVINAPR_3+_F3	1057.2 / 1172.6	1325000	106500	53.23	0.2	432.2	0.99537	53.2333	0.500126	0.7
R-13_600mg/kg_24h_MCX3	Rat_Fraction 3	P56571_C(CAM)CIAPVLAAK_2+_F1	597.8 / 669.4	N/A	N/A	N/A	N/A	N/A	N/A	26.46	N/A	0.36
R-13_600mg/kg_24h_MCX3	Rat_Fraction 3	P56571_C(CAM)CIAPVLAAK_2+_F2	597.8 / 782.5	53700	5331	26.46	0.16	21.8	1	26.46	N/A	0.36
R-13_600mg/kg_24h_MCX3	Rat_Fraction 3	P56571_C(CAM)CIAPVLAAK_2+_F3	597.8 / 1034.6	N/A	N/A	N/A	N/A	N/A	N/A	26.46	N/A	0.36
R-13_600mg/kg_24h_MCX3	Rat_Fraction 3	P56571_CC(CAM)IAPVLAAK_2+_F1	597.8 / 669.4	N/A	N/A	N/A	N/A	N/A	N/A	27.07	N/A	-0.415
R-13_600mg/kg_24h_MCX4	Rat_Fraction 4	P10860_CAVVDVPFGGAK_3+_F1	437.9 / 479.3	1056	172.5	27.4	0.08	11.6	0.52459	27.4	-0.0531428	-0.25
R-13_600mg/kg_24h_MCX3	Rat_Fraction 3	P56571_CC(CAM)IAPVLAAK_2+_F3	597.8 / 942.5	13630	1167	27.07	0.17	42.1	0.0463558	27.07	0.426605	-0.415
R-Ctl_IPAP_MCX3_10uL	Rat_Fraction 3	Q9Z0V6_AFQFVETHGEVCPANWTPESPTIKPSPTASK_4+_F1	877.2 / 921.0	84910	6989	32.58	0.17	133.1	0.222435	32.58
R-Ctl_IPAP_MCX3_10uL	Rat_Fraction 3	Q9Z0V6_AFQFVETHGEVCPANWTPESPTIKPSPTASK_4+_F2	877.2 / 1005.5	228900	18750	32.58	0.17	160	0.599638	32.58
R-Ctl_IPAP_MCX3_10uL	Rat_Fraction 3	Q9Z0V6_AFQFVETHGEVCPANWTPESPTIKPSPTASK_4+_F3	877.2 / 1245.6	67920	6024	32.58	0.15	128.1	0.177927	32.58
R-Ctl_IPAP_MCX3_10uL	Rat_Fraction 3	O09171_AGAAIVGVNCHFDPSTSLQTIK_3+_F1	793.4 / 948.5	3731000	309700	32.27	0.18	342.2	0.457146	32.27
R-Ctl_IPAP_MCX3_10uL	Rat_Fraction 3	O09171_AGAAIVGVNCHFDPSTSLQTIK_3+_F2	793.4 / 974.6	737500	60660	32.27	0.18	262	0.0903633	32.27
R-Ctl_IPAP_MCX3_10uL	Rat_Fraction 3	O09171_AGAAIVGVNCHFDPSTSLQTIK_3+_F3	793.4 / 998.0	3693000	308400	32.27	0.18	338.9	0.45249	32.27
R-Ctl_IPAP_MCX3_10uL	Rat_Fraction 3	P29147_AVLVTGCDSGFGFSLAK_3+_F1	607.6 / 769.4	129800	9606	36.4	0.2	180.5	0.325983	36.3833
R-Ctl_IPAP_MCX3_10uL	Rat_Fraction 3	P29147_AVLVTGCDSGFGFSLAK_3+_F2	607.6 / 826.4	172200	13850	36.4	0.19	185	0.432468	36.3833
R-Ctl_IPAP_MCX3_10uL	Rat_Fraction 3	P29147_AVLVTGCDSGFGFSLAK_3+_F3	607.6 / 913.4	96180	8517	36.35	0.16	73.4	0.241549	36.3833
R-Ctl_IPAP_MCX3_10uL	Rat_Fraction 3	P10860_CAVVDVPFGGAK_2+_F1	656.3 / 791.4	1527000	128500	27.5	0.19	331.3	0.0620001	27.5
R-Ctl_IPAP_MCX3_10uL	Rat_Fraction 3	P10860_CAVVDVPFGGAK_2+_F2	656.3 / 889.5	14310000	1215000	27.5	0.18	351.9	0.581022	27.5
R-Ctl_IPAP_MCX3_10uL	Rat_Fraction 3	P10860_CAVVDVPFGGAK_2+_F3	656.3 / 988.5	8792000	756700	27.5	0.18	359.8	0.356978	27.5
R-Ctl_IPAP_MCX3_10uL	Rat_Fraction 3	P27867_CDPNDQNP_2+_F1	526.2 / 694.2	6673	557.6	6.46	0.19	47.6	0.512311	6.45333
R-Ctl_IPAP_MCX3_10uL	Rat_Fraction 3	P27867_CDPNDQNP_2+_F2	526.2 / 822.3	5654	479.9	6.46	0.19	49.7	0.434078	6.45333
R-Ctl_IPAP_MCX3_10uL	Rat_Fraction 3	P27867_CDPNDQNP_2+_F3	526.2 / 936.3	698.3	74.34	6.44	0.14	22.6	0.053611	6.45333
R-Ctl_IPAP_MCX3_10uL	Rat_Fraction 3	P04041_CEVNGEK_2+_F1	464.2 / 481.2	50740	4307	3.38	0.17	146.2	0.280208	3.37333
R-Ctl_IPAP_MCX3_10uL	Rat_Fraction 3	P04041_CEVNGEK_2+_F2	464.2 / 546.3	102300	8799	3.37	0.18	232.3	0.564944	3.37333
R-Ctl_IPAP_MCX3_10uL	Rat_Fraction 3	P04041_CEVNGEK_2+_F3	464.2 / 675.3	28040	2476	3.37	0.18	204.2	0.154849	3.37333
R-Ctl_IPAP_MCX3_10uL	Rat_Fraction 3	P09606_CIEEAIDK_2+_F1	535.3 / 575.3	62530	5954	15.93	0.16	63.1	0.184514	15.93
R-Ctl_IPAP_MCX3_10uL	Rat_Fraction 3	P09606_CIEEAIDK_2+_F2	535.3 / 704.3	244100	22510	15.93	0.17	201.9	0.720293	15.93
R-Ctl_IPAP_MCX3_10uL	Rat_Fraction 3	P09606_CIEEAIDK_2+_F3	535.3 / 817.4	32260	3164	15.93	0.17	87.3	0.0951931	15.93
R-Ctl_IPAP_MCX3_10uL	Rat_Fraction 3	P04905_P08010_CLDAFPNLK_2+_F1	585.3 / 618.4	93510	7857	32.12	0.17	72.1	0.240349	32.1233
R-Ctl_IPAP_MCX3_10uL	Rat_Fraction 3	P04905_P08010_CLDAFPNLK_2+_F2	585.3 / 689.4	69350	6189	32.13	0.17	37.3	0.17825	32.1233
R-Ctl_IPAP_MCX3_10uL	Rat_Fraction 3	P04905_P08010_CLDAFPNLK_2+_F3	585.3 / 804.4	226200	19580	32.12	0.18	211.7	0.581401	32.1233
R-Ctl_IPAP_MCX3_10uL	Rat_Fraction 3	P28037_CPQSEEGATYEGIQK_2+_F1	894.9 / 909.5	2913	267.6	15.05	0.14	37.1	0.122026	15.06
R-Ctl_IPAP_MCX3_10uL	Rat_Fraction 3	P28037_CPQSEEGATYEGIQK_2+_F2	894.9 / 966.5	11650	937.7	15.07	0.18	69.3	0.488019	15.06
R-Ctl_IPAP_MCX3_10uL	Rat_Fraction 3	P28037_CPQSEEGATYEGIQK_2+_F3	894.9 / 1095.5	9309	689.8	15.06	0.24	55.9	0.389955	15.06
R-Ctl_IPAP_MCX3_10uL	Rat_Fraction 3	P04904_CVESAVK_2+_F1	442.7 / 481.2	1519000	141600	8.09	0.17	727.5	0.285548	8.08333
R-Ctl_IPAP_MCX3_10uL	Rat_Fraction 3	P04904_CVESAVK_2+_F2	442.7 / 533.3	3039000	281700	8.08	0.17	749.3	0.571284	8.08333
R-Ctl_IPAP_MCX3_10uL	Rat_Fraction 3	P04904_CVESAVK_2+_F3	442.7 / 632.4	761600	71310	8.08	0.17	692.5	0.143169	8.08333
R-Ctl_IPAP_MCX3_10uL	Rat_Fraction 3	P10860_CVGVGESDGSIWNPDGIDPK_2+_F1	1097.5 / 1153.5	28970	2177	31.98	0.23	89.5	0.404609	31.9767
R-Ctl_IPAP_MCX3_10uL	Rat_Fraction 3	P10860_CVGVGESDGSIWNPDGIDPK_2+_F2	1097.5 / 1154.6	31400	2455	31.97	0.19	81.7	0.438547	31.9767
R-Ctl_IPAP_MCX3_10uL	Rat_Fraction 3	P10860_CVGVGESDGSIWNPDGIDPK_2+_F3	1097.5 / 1241.6	11230	956.7	31.98	0.19	63.5	0.156844	31.9767
R-Ctl_IPAP_MCX3_10uL	Rat_Fraction 3	P10860_CVGVGESDGSIWNPDGIDPK_3+_F1	732.0 / 855.4	692500	56380	31.98	0.19	245.3	0.425238	31.98
R-Ctl_IPAP_MCX3_10uL	Rat_Fraction 3	P10860_CVGVGESDGSIWNPDGIDPK_3+_F2	732.0 / 1041.5	744500	61940	31.98	0.18	230.7	0.457169	31.98
R-Ctl_IPAP_MCX3_10uL	Rat_Fraction 3	P10860_CVGVGESDGSIWNPDGIDPK_3+_F3	732.0 / 1153.5	191500	15140	31.98	0.2	175.2	0.117593	31.98
R-Ctl_IPAP_MCX3_10uL	Rat_Fraction 3	P14942_DGCLLFGQVPLVEIDGMLLTQTR_3+_F1	889.8 / 919.5	51610	4891	53.16	0.18	86.4	0.250255	53.16
R-Ctl_IPAP_MCX3_10uL	Rat_Fraction 3	P14942_DGCLLFGQVPLVEIDGMLLTQTR_3+_F2	889.8 / 1034.5	68340	6265	53.16	0.17	168.5	0.331378	53.16
R-Ctl_IPAP_MCX3_10uL	Rat_Fraction 3	P14942_DGCLLFGQVPLVEIDGMLLTQTR_3+_F3	889.8 / 1082.5	86280	7868	53.16	0.18	178.2	0.418368	53.16
R-Ctl_IPAP_MCX3_10uL	Rat_Fraction 3	P28037_ECEVLPDDTVSTLYNR_3+_F1	668.3 / 723.3	82790	7605	30.77	0.18	48.2	0.185291	30.7667
R-Ctl_IPAP_MCX3_10uL	Rat_Fraction 3	P28037_ECEVLPDDTVSTLYNR_3+_F2	668.3 / 753.4	328600	31680	30.77	0.17	49.2	0.735436	30.7667
R-Ctl_IPAP_MCX3_10uL	Rat_Fraction 3	P28037_ECEVLPDDTVSTLYNR_3+_F3	668.3 / 852.5	35420	3695	30.76	0.16	26	0.0792731	30.7667
R-Ctl_IPAP_MCX3_10uL	Rat_Fraction 3	Q8VIF7_EEIVYLPCIYR_3+_F1	516.3 / 634.3	8093	613.5	37.06	0.23	35.4	0.0190876	37.0467
R-Ctl_IPAP_MCX3_10uL	Rat_Fraction 3	Q8VIF7_EEIVYLPCIYR_3+_F2	516.3 / 703.3	142800	10870	37.04	0.19	196.6	0.336798	37.0467
R-Ctl_IPAP_MCX3_10uL	Rat_Fraction 3	Q8VIF7_EEIVYLPCIYR_3+_F3	516.3 / 800.4	273100	21120	37.04	0.2	257.6	0.644114	37.0467
R-Ctl_IPAP_MCX3_10uL	Rat_Fraction 3	P29147_FGVEAFSDCLR_2+_F1	696.8 / 889.4	6118000	533000	33.36	0.18	457.5	0.409752	33.36
R-Ctl_IPAP_MCX3_10uL	Rat_Fraction 3	P29147_FGVEAFSDCLR_2+_F2	696.8 / 960.4	4732000	415800	33.36	0.17	477.1	0.316925	33.36
R-Ctl_IPAP_MCX3_10uL	Rat_Fraction 3	P29147_FGVEAFSDCLR_2+_F3	696.8 / 1089.5	4081000	343800	33.36	0.18	453.1	0.273324	33.36
R-Ctl_IPAP_MCX3_10uL	Rat_Fraction 3	P29147_FGVEAFSDCLR_3+_F1	464.9 / 540.3	182000	15830	33.36	0.18	264	0.465652	33.36
R-Ctl_IPAP_MCX3_10uL	Rat_Fraction 3	P29147_FGVEAFSDCLR_3+_F2	464.9 / 655.3	85950	7579	33.36	0.18	212.9	0.219905	33.36
R-Ctl_IPAP_MCX3_10uL	Rat_Fraction 3	P29147_FGVEAFSDCLR_3+_F3	464.9 / 742.3	122900	10240	33.36	0.19	249	0.314443	33.36
R-Ctl_IPAP_MCX3_10uL	Rat_Fraction 3	P05178_FIDLIPTNLPHAVTCDIK_3+_F1	720.4 / 779.4	8658000	701700	40.06	0.19	267	0.775598	40.06
R-Ctl_IPAP_MCX3_10uL	Rat_Fraction 3	P05178_FIDLIPTNLPHAVTCDIK_3+_F2	720.4 / 835.9	1474000	120900	40.06	0.19	223.9	0.132043	40.06
R-Ctl_IPAP_MCX3_10uL	Rat_Fraction 3	P05178_FIDLIPTNLPHAVTCDIK_3+_F3	720.4 / 950.5	1031000	85480	40.06	0.18	259.2	0.0923587	40.06
R-Ctl_IPAP_MCX3_10uL	Rat_Fraction 3	Q8VIF7_FLHDPDATQGFVGCALSSNIQR_3+_F1	842.4 / 888.5	141100	11790	31.98	0.18	139.3	0.2935	31.9767
R-Ctl_IPAP_MCX3_10uL	Rat_Fraction 3	Q8VIF7_FLHDPDATQGFVGCALSSNIQR_3+_F2	842.4 / 1140.5	68850	5680	31.98	0.18	109.5	0.143214	31.9767
R-Ctl_IPAP_MCX3_10uL	Rat_Fraction 3	Q8VIF7_FLHDPDATQGFVGCALSSNIQR_3+_F3	842.4 / 1197.6	270800	24730	31.97	0.17	277	0.563287	31.9767
R-Ctl_IPAP_MCX3_10uL	Rat_Fraction 3	P28037_GEDDESECVINYVEK_3+_F1	626.6 / 765.4	33640	2700	28.56	0.19	56.1	0.742556	28.5533
R-Ctl_IPAP_MCX3_10uL	Rat_Fraction 3	P28037_GEDDESECVINYVEK_3+_F2	626.6 / 864.5	9257	1060	28.54	0.12	16.2	0.204335	28.5533
R-Ctl_IPAP_MCX3_10uL	Rat_Fraction 3	P28037_GEDDESECVINYVEK_3+_F3	626.6 / 1014.3	2406	192.5	28.56	0.19	13.9	0.0531091	28.5533
R-Ctl_IPAP_MCX3_10uL	Rat_Fraction 3	P28037_GENCIAAGR_2+_F1	520.2 / 553.2	55410	5179	9.7	0.17	109.3	0.0752639	9.7
R-Ctl_IPAP_MCX3_10uL	Rat_Fraction 3	P28037_GENCIAAGR_2+_F2	520.2 / 739.4	409500	37010	9.7	0.17	295.2	0.556227	9.7
R-Ctl_IPAP_MCX3_10uL	Rat_Fraction 3	P28037_GENCIAAGR_2+_F3	520.2 / 853.4	271300	24780	9.7	0.17	586.1	0.368509	9.7
R-Ctl_IPAP_MCX3_10uL	Rat_Fraction 3	Q8VIF7_GGSVQVLEDQELTCQPEPLVVK_3+_F1	839.8 / 909.5	32420	3015	34.05	0.18	50	0.380338	34.05
R-Ctl_IPAP_MCX3_10uL	Rat_Fraction 3	Q8VIF7_GGSVQVLEDQELTCQPEPLVVK_3+_F2	839.8 / 995.5	30820	3125	34.05	0.15	43.2	0.361567	34.05
R-Ctl_IPAP_MCX3_10uL	Rat_Fraction 3	Q8VIF7_GGSVQVLEDQELTCQPEPLVVK_3+_F3	839.8 / 1142.5	22000	2227	34.05	0.15	23	0.258095	34.05
R-Ctl_IPAP_MCX3_10uL	Rat_Fraction 3	P18418_HEQNIDCGGGYVK_3+_F1	523.6 / 580.3	746200	65380	12.54	0.18	416.3	0.668339	12.5433
R-Ctl_IPAP_MCX3_10uL	Rat_Fraction 3	P18418_HEQNIDCGGGYVK_3+_F2	523.6 / 832.4	259900	22780	12.54	0.18	265.8	0.232781	12.5433
R-Ctl_IPAP_MCX3_10uL	Rat_Fraction 3	P18418_HEQNIDCGGGYVK_3+_F3	523.6 / 947.4	110400	9436	12.55	0.18	162.2	0.0988804	12.5433
R-Ctl_IPAP_MCX3_10uL	Rat_Fraction 3	Q63716_HGEVCPAGWKPGSDTIKPDVNK_3+_F1	828.7 / 957.0	5184	595.4	19.44	0.11	43.4	0.156512	19.4367
R-Ctl_IPAP_MCX3_10uL	Rat_Fraction 3	Q63716_HGEVCPAGWKPGSDTIKPDVNK_3+_F2	828.7 / 1086.4	20380	1804	19.43	0.18	122.7	0.615301	19.4367
R-Ctl_IPAP_MCX3_10uL	Rat_Fraction 3	Q63716_HGEVCPAGWKPGSDTIKPDVNK_3+_F3	828.7 / 1214.5	7558	690.2	19.44	0.18	78.5	0.228187	19.4367
R-Ctl_IPAP_MCX3_10uL	Rat_Fraction 3	P04905_HHLCGETEEER_2+_F1	744.8 / 849.4	22880	1731	3.51	0.21	183.1	0.0933878	3.50667
R-Ctl_IPAP_MCX3_10uL	Rat_Fraction 3	P04905_HHLCGETEEER_2+_F2	744.8 / 1101.4	80220	6103	3.5	0.2	202.5	0.327429	3.50667
R-Ctl_IPAP_MCX3_10uL	Rat_Fraction 3	P04905_HHLCGETEEER_2+_F3	744.8 / 1214.5	141900	10560	3.51	0.21	221.4	0.579184	3.50667
R-Ctl_IPAP_MCX3_10uL	Rat_Fraction 3	P08010_HNLCGETEEER_2+_F1	733.3 / 849.4	32480	2682	8.32	0.2	197.2	0.206708	8.32333
R-Ctl_IPAP_MCX3_10uL	Rat_Fraction 3	P08010_HNLCGETEEER_2+_F2	733.3 / 1101.4	57120	5006	8.33	0.18	302.5	0.363521	8.32333
R-Ctl_IPAP_MCX3_10uL	Rat_Fraction 3	P08010_HNLCGETEEER_2+_F3	733.3 / 1214.5	67530	5619	8.32	0.19	283.6	0.429772	8.32333
R-Ctl_IPAP_MCX3_10uL	Rat_Fraction 3	P27867_HSADFCYK_2+_F1	560.2 / 709.3	193100	16540	11	0.18	256.8	0.423372	10.9967
R-Ctl_IPAP_MCX3_10uL	Rat_Fraction 3	P27867_HSADFCYK_2+_F2	560.2 / 895.4	113800	10100	10.99	0.17	302.8	0.249507	10.9967
R-Ctl_IPAP_MCX3_10uL	Rat_Fraction 3	P27867_HSADFCYK_2+_F3	560.2 / 982.4	149200	13100	11	0.18	322.1	0.327121	10.9967
R-Ctl_IPAP_MCX3_10uL	Rat_Fraction 3	P13444_ICDQISDAVLDAHLK_2+_F1	895.4 / 981.5	23820	2147	29.91	0.18	79.4	0.12108	29.91
R-Ctl_IPAP_MCX3_10uL	Rat_Fraction 3	P13444_ICDQISDAVLDAHLK_2+_F2	895.4 / 1068.6	134300	12550	29.91	0.16	215.9	0.682662	29.91
R-Ctl_IPAP_MCX3_10uL	Rat_Fraction 3	P13444_ICDQISDAVLDAHLK_2+_F3	895.4 / 1181.7	38610	3805	29.91	0.14	181.7	0.196259	29.91
R-Ctl_IPAP_MCX3_10uL	Rat_Fraction 3	P13444_ICDQISDAVLDAHLK_3+_F1	597.3 / 696.4	4630000	411500	29.91	0.18	376.6	0.764607	29.91
R-Ctl_IPAP_MCX3_10uL	Rat_Fraction 3	P13444_ICDQISDAVLDAHLK_3+_F2	597.3 / 795.5	1235000	112400	29.91	0.17	376.4	0.20395	29.91
R-Ctl_IPAP_MCX3_10uL	Rat_Fraction 3	P13444_ICDQISDAVLDAHLK_3+_F3	597.3 / 995.4	190400	17450	29.91	0.15	202.8	0.031443	29.91
R-Ctl_IPAP_MCX3_10uL	Rat_Fraction 3	P13444_ICDQISDAVLDAHLK_4+_F1	448.2 / 583.3	17980	1365	29.9	0.14	38.2	0.477354	29.9067
R-Ctl_IPAP_MCX3_10uL	Rat_Fraction 3	P13444_ICDQISDAVLDAHLK_4+_F2	448.2 / 609.2	5356	531.8	29.91	0.14	19.8	0.142197	29.9067
R-Ctl_IPAP_MCX3_10uL	Rat_Fraction 3	P13444_ICDQISDAVLDAHLK_4+_F3	448.2 / 696.4	14330	1259	29.91	0.19	83	0.380449	29.9067
R-Ctl_IPAP_MCX3_10uL	Rat_Fraction 3	P00176_P04167_P08683_IQEEAQCLVEELR_2+_F1	854.9 / 1010.5	38920	3301	31.44	0.19	52.9	0.354463	31.44
R-Ctl_IPAP_MCX3_10uL	Rat_Fraction 3	P00176_P04167_P08683_IQEEAQCLVEELR_2+_F2	854.9 / 1138.6	34820	2824	31.44	0.21	80.9	0.317122	31.44
R-Ctl_IPAP_MCX3_10uL	Rat_Fraction 3	P00176_P04167_P08683_IQEEAQCLVEELR_2+_F3	854.9 / 1209.6	36060	2776	31.44	0.2	33.7	0.328415	31.44
R-Ctl_IPAP_MCX3_10uL	Rat_Fraction 3	Q03346_IVLAAAGGVCHNELLELAK_3+_F1	690.7 / 837.4	85740	6011	34.63	0.22	68.8	0.250951	34.62
R-Ctl_IPAP_MCX3_10uL	Rat_Fraction 3	Q03346_IVLAAAGGVCHNELLELAK_3+_F2	690.7 / 872.9	74120	6065	34.61	0.19	90.9	0.216941	34.62
R-Ctl_IPAP_MCX3_10uL	Rat_Fraction 3	Q03346_IVLAAAGGVCHNELLELAK_3+_F3	690.7 / 929.5	181800	14240	34.62	0.21	89	0.532108	34.62
R-Ctl_IPAP_MCX3_10uL	Rat_Fraction 3	P51647_LECGGGR_2+_F1	420.7 / 495.2	15560	1392	4.03	0.17	71	0.0264734	4.02333
R-Ctl_IPAP_MCX3_10uL	Rat_Fraction 3	P51647_LECGGGR_2+_F2	420.7 / 598.2	460300	40940	4.02	0.18	370.5	0.783143	4.02333
R-Ctl_IPAP_MCX3_10uL	Rat_Fraction 3	P51647_LECGGGR_2+_F3	420.7 / 727.3	111900	9619	4.02	0.18	243.9	0.190384	4.02333
R-Ctl_IPAP_MCX3_10uL	Rat_Fraction 3	P11884_LLCGGGAAADR_2+_F1	576.8 / 617.3	3012000	267300	13.77	0.17	438.1	0.172736	13.77
R-Ctl_IPAP_MCX3_10uL	Rat_Fraction 3	P11884_LLCGGGAAADR_2+_F2	576.8 / 674.3	9408000	816300	13.77	0.18	447.4	0.539542	13.77
R-Ctl_IPAP_MCX3_10uL	Rat_Fraction 3	P11884_LLCGGGAAADR_2+_F3	576.8 / 926.4	5017000	440200	13.77	0.18	324.1	0.287722	13.77
R-Ctl_IPAP_MCX3_10uL	Rat_Fraction 3	P30904_LLCGLLSDR_2+_F1	569.8 / 660.4	N/A	N/A	N/A	N/A	N/A	N/A	13.49
R-Ctl_IPAP_MCX3_10uL	Rat_Fraction 3	P30904_LLCGLLSDR_2+_F2	569.8 / 762.4	7220	636.4	13.62	0.17	36.4	0.383227	13.49
R-Ctl_IPAP_MCX3_10uL	Rat_Fraction 3	P30904_LLCGLLSDR_2+_F3	569.8 / 912.4	11620	804.8	13.36	0.24	9.1	0.616773	13.49
R-Ctl_IPAP_MCX3_10uL	Rat_Fraction 3	Q66HD0_LTESPCALVASQYGWSGNMER_3+_F1	816.7 / 936.4	403600	27340	37.01	0.22	167.3	0.604174	37.01
R-Ctl_IPAP_MCX3_10uL	Rat_Fraction 3	Q66HD0_LTESPCALVASQYGWSGNMER_3+_F2	816.7 / 1063.5	63820	4423	37.01	0.23	100.6	0.0955361	37.01
R-Ctl_IPAP_MCX3_10uL	Rat_Fraction 3	Q66HD0_LTESPCALVASQYGWSGNMER_3+_F3	816.7 / 1099.5	200600	13980	37.01	0.21	154.6	0.30029	37.01
R-Ctl_IPAP_MCX3_10uL	Rat_Fraction 3	P28037_LVEYCQR_2+_F1	530.3 / 718.3	587900	52170	12.84	0.17	305.7	0.339768	12.84
R-Ctl_IPAP_MCX3_10uL	Rat_Fraction 3	P28037_LVEYCQR_2+_F2	530.3 / 847.3	1007000	90590	12.84	0.17	332.1	0.58198	12.84
R-Ctl_IPAP_MCX3_10uL	Rat_Fraction 3	P28037_LVEYCQR_2+_F3	530.3 / 946.4	135400	10530	12.84	0.2	126.3	0.0782523	12.84
R-Ctl_IPAP_MCX3_10uL	Rat_Fraction 3	P29147_METYCNSGSTDTSSVINAVTHALTAATPYTR_4+_F1	853.6 / 880.5	100200	8029	47.05	0.18	304.4	0.771701	47.05
R-Ctl_IPAP_MCX3_10uL	Rat_Fraction 3	P29147_METYCNSGSTDTSSVINAVTHALTAATPYTR_4+_F2	853.6 / 943.5	21750	1716	47.05	0.18	118.8	0.16751	47.05
R-Ctl_IPAP_MCX3_10uL	Rat_Fraction 3	P29147_METYCNSGSTDTSSVINAVTHALTAATPYTR_4+_F3	853.6 / 993.5	7893	684.2	47.05	0.19	66.1	0.0607888	47.05
R-Ctl_IPAP_MCX3_10uL	Rat_Fraction 3	P04905_MQLIMLCYNPDFEK_2+_F1	947.4 / 982.5	16320	1386	40.61	0.18	54.2	0.144668	40.6033
R-Ctl_IPAP_MCX3_10uL	Rat_Fraction 3	P04905_MQLIMLCYNPDFEK_2+_F2	947.4 / 1145.5	12530	1063	40.6	0.19	53.9	0.111072	40.6033
R-Ctl_IPAP_MCX3_10uL	Rat_Fraction 3	P04905_MQLIMLCYNPDFEK_2+_F3	947.4 / 1164.5	83960	7557	40.6	0.17	103.6	0.74426	40.6033
R-Ctl_IPAP_MCX3_10uL	Rat_Fraction 3	P04905_MQLIMLCYNPDFEK_3+_F1	632.0 / 730.4	29060	2874	40.6	0.16	38.6	0.145097	40.6
R-Ctl_IPAP_MCX3_10uL	Rat_Fraction 3	P04905_MQLIMLCYNPDFEK_3+_F2	632.0 / 749.4	87910	7496	40.6	0.18	79.2	0.438935	40.6
R-Ctl_IPAP_MCX3_10uL	Rat_Fraction 3	P04905_MQLIMLCYNPDFEK_3+_F3	632.0 / 912.4	83310	6959	40.6	0.18	82.9	0.415968	40.6
R-Ctl_IPAP_MCX3_10uL	Rat_Fraction 3	P49889_P49890_P52844_NNPCTNYSMLPETMIDLK_3+_F1	745.0 / 946.5	1750000	136300	38.71	0.2	470.4	0.856667	38.7133
R-Ctl_IPAP_MCX3_10uL	Rat_Fraction 3	P49889_P49890_P52844_NNPCTNYSMLPETMIDLK_3+_F2	745.0 / 1059.6	182900	13800	38.72	0.21	93.8	0.089534	38.7133
R-Ctl_IPAP_MCX3_10uL	Rat_Fraction 3	P49889_P49890_P52844_NNPCTNYSMLPETMIDLK_3+_F3	745.0 / 1174.4	109900	8289	38.71	0.2	231.8	0.0537987	38.7133
R-Ctl_IPAP_MCX3_10uL	Rat_Fraction 3	P13255_NYDYILSTGCAPPGK_3+_F1	583.3 / 778.5	168900	11180	27.26	0.24	111.3	0.594488	27.2633
R-Ctl_IPAP_MCX3_10uL	Rat_Fraction 3	P13255_NYDYILSTGCAPPGK_3+_F2	583.3 / 879.4	50280	3186	27.27	0.25	71.6	0.176974	27.2633
R-Ctl_IPAP_MCX3_10uL	Rat_Fraction 3	P13255_NYDYILSTGCAPPGK_3+_F3	583.3 / 966.4	64930	4411	27.26	0.22	89.7	0.228538	27.2633
R-Ctl_IPAP_MCX3_10uL	Rat_Fraction 3	O09171_QVADEGDALVAGGVSQTPSYLSCK_3+_F1	848.7 / 899.4	243900	19410	31.06	0.19	212.7	0.118163	31.06
R-Ctl_IPAP_MCX3_10uL	Rat_Fraction 3	O09171_QVADEGDALVAGGVSQTPSYLSCK_3+_F2	848.7 / 946.4	1190000	90960	31.06	0.2	257.1	0.576522	31.06
R-Ctl_IPAP_MCX3_10uL	Rat_Fraction 3	O09171_QVADEGDALVAGGVSQTPSYLSCK_3+_F3	848.7 / 1047.5	630200	50260	31.06	0.19	254.4	0.305315	31.06
R-Ctl_IPAP_MCX3_10uL	Rat_Fraction 3	P28037_SCALSNVK_2+_F1	485.7 / 560.3	129800	12350	12.92	0.16	80.3	0.3327	12.92
R-Ctl_IPAP_MCX3_10uL	Rat_Fraction 3	P28037_SCALSNVK_2+_F2	485.7 / 631.4	257700	22250	12.92	0.17	91.6	0.66053	12.92
R-Ctl_IPAP_MCX3_10uL	Rat_Fraction 3	P28037_SCALSNVK_2+_F3	485.7 / 883.4	2641	246.6	12.92	0.2	20.8	0.00676935	12.92
R-Ctl_IPAP_MCX3_10uL	Rat_Fraction 3	P28037_SPLIIFADCDLNK_2+_F1	799.4 / 927.4	464600	35740	37.44	0.2	71.1	0.193535	37.44
R-Ctl_IPAP_MCX3_10uL	Rat_Fraction 3	P28037_SPLIIFADCDLNK_2+_F2	799.4 / 1074.5	1108000	86070	37.44	0.2	229.5	0.461551	37.44
R-Ctl_IPAP_MCX3_10uL	Rat_Fraction 3	P28037_SPLIIFADCDLNK_2+_F3	799.4 / 1187.5	828000	65700	37.44	0.19	249.2	0.344914	37.44
R-Ctl_IPAP_MCX3_10uL	Rat_Fraction 3	P28037_SPLIIFADCDLNK_3+_F1	533.3 / 741.3	71750	5489	37.44	0.21	98.4	0.494555	37.4333
R-Ctl_IPAP_MCX3_10uL	Rat_Fraction 3	P28037_SPLIIFADCDLNK_3+_F2	533.3 / 856.4	52690	4563	37.43	0.19	111.5	0.363179	37.4333
R-Ctl_IPAP_MCX3_10uL	Rat_Fraction 3	P28037_SPLIIFADCDLNK_3+_F3	533.3 / 927.4	20640	1782	37.43	0.19	38.1	0.142266	37.4333
R-Ctl_IPAP_MCX3_10uL	Rat_Fraction 3	O88618_TCALQEGLR_2+_F1	570.3 / 602.3	1161000	98010	19	0.18	1093.8	0.171012	19
R-Ctl_IPAP_MCX3_10uL	Rat_Fraction 3	O88618_TCALQEGLR_2+_F2	570.3 / 715.4	1840000	155600	19	0.18	644.1	0.271027	19
R-Ctl_IPAP_MCX3_10uL	Rat_Fraction 3	O88618_TCALQEGLR_2+_F3	570.3 / 786.4	3788000	314000	19	0.19	432.1	0.557961	19
R-Ctl_IPAP_MCX3_10uL	Rat_Fraction 3	P29147_TIQLNVCNSEEVEK_2+_F1	877.9 / 921.4	27580	2311	23.81	0.19	96.4	0.027622	23.8067
R-Ctl_IPAP_MCX3_10uL	Rat_Fraction 3	P29147_TIQLNVCNSEEVEK_2+_F2	877.9 / 1086.4	718900	59150	23.81	0.19	294.5	0.719994	23.8067
R-Ctl_IPAP_MCX3_10uL	Rat_Fraction 3	P29147_TIQLNVCNSEEVEK_2+_F3	877.9 / 1185.5	252000	19870	23.8	0.19	223.7	0.252384	23.8067
R-Ctl_IPAP_MCX3_10uL	Rat_Fraction 3	P28037_TYNTINPTDGSVICQVSLAQVSDVDK_3+_F1	972.8 / 1061.5	252700	20610	38.07	0.17	258.1	0.510598	38.0667
R-Ctl_IPAP_MCX3_10uL	Rat_Fraction 3	P28037_TYNTINPTDGSVICQVSLAQVSDVDK_3+_F2	972.8 / 1105.5	165200	13090	38.07	0.18	164.7	0.333798	38.0667
R-Ctl_IPAP_MCX3_10uL	Rat_Fraction 3	P28037_TYNTINPTDGSVICQVSLAQVSDVDK_3+_F3	972.8 / 1177.6	77010	6364	38.06	0.17	136.6	0.155604	38.0667
R-Ctl_IPAP_MCX3_10uL	Rat_Fraction 3	P08011_VFANPEDCAGFGK_2+_F1	752.3 / 975.4	876300	69240	24.44	0.19	488	0.0490422	24.4367
R-Ctl_IPAP_MCX3_10uL	Rat_Fraction 3	P08011_VFANPEDCAGFGK_2+_F2	752.3 / 1072.4	14200000	1127000	24.44	0.19	590.8	0.794703	24.4367
R-Ctl_IPAP_MCX3_10uL	Rat_Fraction 3	P08011_VFANPEDCAGFGK_2+_F3	752.3 / 1186.5	2792000	220600	24.43	0.19	552.9	0.156254	24.4367
R-Ctl_IPAP_MCX3_10uL	Rat_Fraction 3	O09171_VNEAACDIAR_2+_F1	605.8 / 797.4	11040000	980700	13.73	0.18	465.1	0.465293	13.73
R-Ctl_IPAP_MCX3_10uL	Rat_Fraction 3	O09171_VNEAACDIAR_2+_F2	605.8 / 868.4	7520000	666800	13.73	0.18	425.4	0.316939	13.73
R-Ctl_IPAP_MCX3_10uL	Rat_Fraction 3	O09171_VNEAACDIAR_2+_F3	605.8 / 997.4	5167000	453400	13.73	0.18	414.8	0.217769	13.73
R-Ctl_IPAP_MCX3_10uL	Rat_Fraction 3	P04797_VPTPNVSVVDLTCR_2+_F1	824.9 / 641.3	929900	74490	31.06	0.19	278.2	0.569094	31.0667
R-Ctl_IPAP_MCX3_10uL	Rat_Fraction 3	P04797_VPTPNVSVVDLTCR_2+_F2	824.9 / 756.3	572600	44670	31.07	0.2	241.9	0.350428	31.0667
R-Ctl_IPAP_MCX3_10uL	Rat_Fraction 3	P04797_VPTPNVSVVDLTCR_2+_F3	824.9 / 794.4	131500	10180	31.07	0.2	183.5	0.0804774	31.0667
R-Ctl_IPAP_MCX3_10uL	Rat_Fraction 3	P04797_VPTPNVSVVDLTCR_3+_F1	550.3 / 641.3	3900000	304400	31.06	0.2	289	0.331983	31.0667
R-Ctl_IPAP_MCX3_10uL	Rat_Fraction 3	P04797_VPTPNVSVVDLTCR_3+_F2	550.3 / 756.3	6849000	522900	31.07	0.2	326.8	0.583013	31.0667
R-Ctl_IPAP_MCX3_10uL	Rat_Fraction 3	P04797_VPTPNVSVVDLTCR_3+_F3	550.3 / 794.4	998600	72810	31.07	0.21	258.9	0.0850046	31.0667
R-Ctl_IPAP_MCX3_10uL	Rat_Fraction 3	Q562C4_VTCVDPNPNFEK_2+_F1	756.4 / 845.4	203600	17410	19.67	0.18	350.7	0.503886	19.67
R-Ctl_IPAP_MCX3_10uL	Rat_Fraction 3	Q562C4_VTCVDPNPNFEK_2+_F2	756.4 / 960.4	137500	11490	19.67	0.19	48.6	0.340296	19.67
R-Ctl_IPAP_MCX3_10uL	Rat_Fraction 3	Q562C4_VTCVDPNPNFEK_2+_F3	756.4 / 1059.5	62960	5459	19.67	0.18	215.2	0.155818	19.67
R-Ctl_IPAP_MCX3_10uL	Rat_Fraction 3	P10860_VYEGSILEADCDILIPAASEK_2+_F1	1193.1 / 602.3	1299000	101400	40.24	0.19	215.5	0.829174	40.2333
R-Ctl_IPAP_MCX3_10uL	Rat_Fraction 3	P10860_VYEGSILEADCDILIPAASEK_2+_F2	1193.1 / 715.4	242800	18690	40.24	0.19	134.7	0.154983	40.2333
R-Ctl_IPAP_MCX3_10uL	Rat_Fraction 3	P10860_VYEGSILEADCDILIPAASEK_2+_F3	1193.1 / 762.4	24820	2180	40.22	0.2	67.3	0.015843	40.2333
R-Ctl_IPAP_MCX3_10uL	Rat_Fraction 3	P10860_VYEGSILEADCDILIPAASEK_3+_F1	795.7 / 828.5	3144000	226900	40.23	0.2	293.2	0.843778	40.23
R-Ctl_IPAP_MCX3_10uL	Rat_Fraction 3	P10860_VYEGSILEADCDILIPAASEK_3+_F2	795.7 / 891.4	309500	24540	40.23	0.19	152.3	0.0830627	40.23
R-Ctl_IPAP_MCX3_10uL	Rat_Fraction 3	P10860_VYEGSILEADCDILIPAASEK_3+_F3	795.7 / 941.6	272600	19810	40.23	0.2	130.9	0.0731596	40.23
R-Ctl_IPAP_MCX3_10uL	Rat_Fraction 3	P28037_YQALGAELNVLPFCSQFIPMEVINAPR_3+_F1	1057.2 / 1139.6	53170	4975	52.54	0.17	250.7	0.27845	52.5333
R-Ctl_IPAP_MCX3_10uL	Rat_Fraction 3	P28037_YQALGAELNVLPFCSQFIPMEVINAPR_3+_F2	1057.2 / 1162.6	11080	1144	52.53	0.16	78.4	0.0580257	52.5333
R-Ctl_IPAP_MCX3_10uL	Rat_Fraction 3	P28037_YQALGAELNVLPFCSQFIPMEVINAPR_3+_F3	1057.2 / 1172.6	126700	12250	52.53	0.16	46.6	0.663524	52.5333
R-Ctl_IPAP_MCX3_10uL	Rat_Fraction 3	P56571_C(CAM)CIAPVLAAK_2+_F1	597.8 / 669.4	30020	2714	26.34	0.16	80.3	0.961902	26.1
R-Ctl_IPAP_MCX3_10uL	Rat_Fraction 3	P56571_C(CAM)CIAPVLAAK_2+_F2	597.8 / 782.5	N/A	N/A	N/A	N/A	N/A	N/A	26.1
R-Ctl_IPAP_MCX3_10uL	Rat_Fraction 3	P56571_C(CAM)CIAPVLAAK_2+_F3	597.8 / 1034.6	1189	121.2	25.86	0.18	6.8	0.038098	26.1
R-Ctl_IPAP_MCX3_10uL	Rat_Fraction 3	P56571_CC(CAM)IAPVLAAK_2+_F1	597.8 / 669.4	N/A	N/A	N/A	N/A	N/A	N/A	27.485
R-Ctl_IPAP_MCX3_10uL	Rat_Fraction 3	P56571_CC(CAM)IAPVLAAK_2+_F2	597.8 / 782.5	397200	35380	27.48	0.17	148.8	0.967506	27.485
R-Ctl_IPAP_MCX3_10uL	Rat_Fraction 3	P56571_CC(CAM)IAPVLAAK_2+_F3	597.8 / 942.5	13340	1255	27.49	0.18	49.4	0.0324938	27.485
R-10_600mg/kg_24h_MCX4	Rat_Fraction 4	Q9Z0V6_AFQFVETHGEVCPANWTPESPTIKPSPTASK_4+_F1	877.2 / 921.0	N/A	N/A	N/A	N/A	N/A	N/A	32.435	N/A	-0.275
R-10_600mg/kg_24h_MCX4	Rat_Fraction 4	Q9Z0V6_AFQFVETHGEVCPANWTPESPTIKPSPTASK_4+_F2	877.2 / 1005.5	3873	321.5	32.44	0.18	12.5	0.775841	32.435	0.401877	-0.275
R-10_600mg/kg_24h_MCX4	Rat_Fraction 4	P10860_CAVVDVPFGGAK_3+_F3	437.9 / 576.3	2084	169.9	27.34	0.2	10.3	0.441994	27.335	0.108006	-0.315
R-10_600mg/kg_24h_MCX4	Rat_Fraction 4	O09171_AGAAIVGVNCHFDPSTSLQTIK_3+_F1	793.4 / 948.5	8448	755.9	32.68	0.16	18.6	0.286587	32.505	-0.366541	0.131667
R-10_600mg/kg_24h_MCX4	Rat_Fraction 4	O09171_AGAAIVGVNCHFDPSTSLQTIK_3+_F2	793.4 / 974.6	21030	1592	32.33	0.16	55.8	0.713413	32.505	7.51509	0.131667
R-10_600mg/kg_24h_MCX4	Rat_Fraction 4	O09171_AGAAIVGVNCHFDPSTSLQTIK_3+_F3	793.4 / 998.0	N/A	N/A	N/A	N/A	N/A	N/A	32.505	N/A	0.131667
R-10_600mg/kg_24h_MCX4	Rat_Fraction 4	P29147_AVLVTGCDSGFGFSLAK_3+_F1	607.6 / 769.4	N/A	N/A	N/A	N/A	N/A	N/A	36.48	N/A	-0.00333333
R-10_600mg/kg_24h_MCX4	Rat_Fraction 4	P29147_AVLVTGCDSGFGFSLAK_3+_F2	607.6 / 826.4	426.1	104.2	36.48	0.07	4.8	1	36.48	1.28192	-0.00333333
R-10_600mg/kg_24h_MCX4	Rat_Fraction 4	P29147_AVLVTGCDSGFGFSLAK_3+_F3	607.6 / 913.4	N/A	N/A	N/A	N/A	N/A	N/A	36.48	N/A	-0.00333333
R-10_600mg/kg_24h_MCX4	Rat_Fraction 4	P10860_CAVVDVPFGGAK_2+_F1	656.3 / 791.4	4403	553.3	28.11	0.08	10.5	0.688399	28.045	15.8884	0.385
R-10_600mg/kg_24h_MCX4	Rat_Fraction 4	P10860_CAVVDVPFGGAK_2+_F2	656.3 / 889.5	1993	268.4	27.98	0.1	10.5	0.311601	28.045	-0.473138	0.385
R-10_600mg/kg_24h_MCX4	Rat_Fraction 4	P10860_CAVVDVPFGGAK_2+_F3	656.3 / 988.5	N/A	N/A	N/A	N/A	N/A	N/A	28.045	N/A	0.385
R-10_600mg/kg_24h_MCX4	Rat_Fraction 4	P10860_CAVVDVPFGGAK_3+_F1	437.9 / 479.3	2631	180.1	27.33	0.25	8.5	0.558006	27.335	0.00717165	-0.315
R-10_600mg/kg_24h_MCX4	Rat_Fraction 4	P10860_CAVVDVPFGGAK_3+_F2	437.9 / 522.2	N/A	N/A	N/A	N/A	N/A	N/A	27.335	N/A	-0.315
R-10_600mg/kg_24h_MCX3	Rat_Fraction 3	P10860_VYEGSILEADCDILIPAASEK_2+_F1	1193.1 / 602.3	1264	173.1	39.98	0.16	10.4	0.727566	40.075	-0.122541	-0.158333
R-10_600mg/kg_24h_MCX3	Rat_Fraction 3	P10860_VYEGSILEADCDILIPAASEK_3+_F1	795.7 / 828.5	127900	9761	40.24	0.18	104.4	0.776989	40.1067	-0.0791549	-0.123333
R-10_600mg/kg_24h_MCX4	Rat_Fraction 4	P10860_VYEGSILEADCDILIPAASEK_3+_F1	795.7 / 828.5	40790	3588	40.52	0.18	110.6	0.691532	40.3467	-0.199159	0.0433333
R-11_600mg/kg_24h_MCX3	Rat_Fraction 3	P10860_VYEGSILEADCDILIPAASEK_3+_F1	795.7 / 828.5	144700	11570	40.2	0.18	118.2	0.767802	40.205	-0.0900421	-0.025
R-10_600mg/kg_24h_MCX4	Rat_Fraction 4	P09606_CIEEAIDK_2+_F1	535.3 / 575.3	N/A	N/A	N/A	N/A	N/A	N/A	16.11	N/A	0.1
R-10_600mg/kg_24h_MCX4	Rat_Fraction 4	P09606_CIEEAIDK_2+_F2	535.3 / 704.3	638.4	132.2	16.11	0.06	6.6	1	16.11	0.256334	0.1
R-10_600mg/kg_24h_MCX4	Rat_Fraction 4	P09606_CIEEAIDK_2+_F3	535.3 / 817.4	N/A	N/A	N/A	N/A	N/A	N/A	16.11	N/A	0.1
R-10_600mg/kg_24h_MCX4	Rat_Fraction 4	P04905_P08010_CLDAFPNLK_2+_F1	585.3 / 618.4	N/A	N/A	N/A	N/A	N/A	N/A	31.48	N/A	-0.756667
R-10_600mg/kg_24h_MCX4	Rat_Fraction 4	P04905_P08010_CLDAFPNLK_2+_F2	585.3 / 689.4	2450	271.3	31.48	0.15	6.2	1	31.48	4.46968	-0.756667
R-10_600mg/kg_24h_MCX4	Rat_Fraction 4	P04905_P08010_CLDAFPNLK_2+_F3	585.3 / 804.4	N/A	N/A	N/A	N/A	N/A	N/A	31.48	N/A	-0.756667
R-11_600mg/kg_24h_MCX4	Rat_Fraction 4	P10860_VYEGSILEADCDILIPAASEK_3+_F1	795.7 / 828.5	57470	4783	40.54	0.19	130.8	0.688824	40.3733	-0.202294	0.07
R-12_600mg/kg_24h_MCX3	Rat_Fraction 3	P10860_VYEGSILEADCDILIPAASEK_3+_F1	795.7 / 828.5	137100	10340	40.21	0.19	106.1	0.776419	40.22	-0.0798303	-0.01
R-12_600mg/kg_24h_MCX4	Rat_Fraction 4	P10860_VYEGSILEADCDILIPAASEK_3+_F1	795.7 / 828.5	58990	4814	40.56	0.19	114.9	0.667149	40.39	-0.227395	0.0866667
R-10_600mg/kg_24h_MCX4	Rat_Fraction 4	Q03248_CPQIVR_2+_F1	432.7 / 478.2	8487	907.7	13.11	0.11	11.9	0.023007	13.12	-0.707982	0.806667
R-10_600mg/kg_24h_MCX4	Rat_Fraction 4	Q03248_CPQIVR_2+_F2	432.7 / 515.3	244200	22000	13.12	0.18	266.6	0.661991	13.12	0.568649	0.806667
R-10_600mg/kg_24h_MCX4	Rat_Fraction 4	Q03248_CPQIVR_2+_F3	432.7 / 612.4	116200	10290	13.13	0.17	128.1	0.315002	13.12	-0.368987	0.806667
R-10_600mg/kg_24h_MCX4	Rat_Fraction 4	P04904_CVESAVK_2+_F1	442.7 / 481.2	N/A	N/A	N/A	N/A	N/A	N/A	N/A	N/A	N/A
R-10_600mg/kg_24h_MCX4	Rat_Fraction 4	P04904_CVESAVK_2+_F2	442.7 / 533.3	N/A	N/A	N/A	N/A	N/A	N/A	N/A	N/A	N/A
R-10_600mg/kg_24h_MCX4	Rat_Fraction 4	P04904_CVESAVK_2+_F3	442.7 / 632.4	N/A	N/A	N/A	N/A	N/A	N/A	N/A	N/A	N/A
R-10_600mg/kg_24h_MCX4	Rat_Fraction 4	P18418_DMHGDSEYNIMFGPDICGPGTK_3+_F1	845.0 / 1036.5	N/A	N/A	N/A	N/A	N/A	N/A	34.64	N/A	0.0733333
R-10_600mg/kg_24h_MCX4	Rat_Fraction 4	P18418_DMHGDSEYNIMFGPDICGPGTK_3+_F2	845.0 / 1049.4	N/A	N/A	N/A	N/A	N/A	N/A	34.64	N/A	0.0733333
R-10_600mg/kg_24h_MCX4	Rat_Fraction 4	P18418_DMHGDSEYNIMFGPDICGPGTK_3+_F3	845.0 / 1094.5	677.9	165.1	34.64	0.07	6.9	1	34.64	5.36261	0.0733333
R-10_600mg/kg_24h_MCX4	Rat_Fraction 4	P29147_FGVEAFSDCLR_2+_F1	696.8 / 889.4	N/A	N/A	N/A	N/A	N/A	N/A	33.215	N/A	-0.285
R-13_600mg/kg_24h_MCX3	Rat_Fraction 3	P10860_VYEGSILEADCDILIPAASEK_3+_F1	795.7 / 828.5	100500	7705	40.26	0.19	83	0.747379	40.26	-0.114247	0.03
R-10_600mg/kg_24h_MCX4	Rat_Fraction 4	P29147_FGVEAFSDCLR_2+_F3	696.8 / 1089.5	33460	2762	33.44	0.2	54.6	0.728024	33.215	1.52356	-0.285
R-13_600mg/kg_24h_MCX4	Rat_Fraction 4	P10860_VYEGSILEADCDILIPAASEK_3+_F1	795.7 / 828.5	38290	3161	40.54	0.19	103.7	0.7096	40.3533	-0.178235	0.05
R-11_600mg/kg_24h_MCX4	Rat_Fraction 4	P10860_VYEGSILEADCDILIPAASEK_3+_F2	795.7 / 891.4	5192	431.9	40.04	0.12	22.4	0.0622303	40.3733	-0.227782	0.07
R-12_600mg/kg_24h_MCX4	Rat_Fraction 4	P10860_VYEGSILEADCDILIPAASEK_3+_F2	795.7 / 891.4	8121	587.3	40.05	0.21	28.2	0.0918447	40.39	0.139703	0.0866667
R-10_600mg/kg_24h_MCX6	Rat_Fraction 6	P11232_CMPTFQFYK_2+_F1	657.3 / 732.4	23280	2046	30.9	0.17	56.2	0.0433165	30.8967	0.248459	-0.376667
R-10_600mg/kg_24h_MCX7	Rat_Fraction 7	P11232_CMPTFQFYK_2+_F1	657.3 / 732.4	54030	4846	30.94	0.17	69.5	0.0385125	30.94	-0.00390517	-0.23
R-10_600mg/kg_24h_MCX8	Rat_Fraction 8	P11232_CMPTFQFYK_2+_F1	657.3 / 732.4	5665	502.5	31.11	0.18	20.8	0.034587	31.1	0.0461659	-0.29
R-10_600mg/kg_24h_MCX4	Rat_Fraction 4	Q8VIF7_FLHDPDATQGFVGCALSSNIQR_3+_F1	842.4 / 888.5	N/A	N/A	N/A	N/A	N/A	N/A	N/A	N/A	N/A
R-10_600mg/kg_24h_MCX4	Rat_Fraction 4	Q8VIF7_FLHDPDATQGFVGCALSSNIQR_3+_F2	842.4 / 1140.5	N/A	N/A	N/A	N/A	N/A	N/A	N/A	N/A	N/A
R-10_600mg/kg_24h_MCX4	Rat_Fraction 4	Q8VIF7_FLHDPDATQGFVGCALSSNIQR_3+_F3	842.4 / 1197.6	N/A	N/A	N/A	N/A	N/A	N/A	N/A	N/A	N/A
R-10_600mg/kg_24h_MCX4	Rat_Fraction 4	Q8VIF7_FLHDPDATQGFVGCALSSNIQR_4+_F1	632.1 / 704.4	N/A	N/A	N/A	N/A	N/A	N/A	N/A	N/A	N/A
R-10_600mg/kg_24h_MCX4	Rat_Fraction 4	Q8VIF7_FLHDPDATQGFVGCALSSNIQR_4+_F2	632.1 / 796.4	N/A	N/A	N/A	N/A	N/A	N/A	N/A	N/A	N/A
R-10_600mg/kg_24h_MCX4	Rat_Fraction 4	Q8VIF7_FLHDPDATQGFVGCALSSNIQR_4+_F3	632.1 / 817.5	N/A	N/A	N/A	N/A	N/A	N/A	N/A	N/A	N/A
R-10_600mg/kg_24h_MCX4	Rat_Fraction 4	P28037_GENCIAAGR_2+_F1	520.2 / 553.2	1967	173.4	9.75	0.21	10.7	0.774227	9.695	8.40734	-0.0816667
R-10_600mg/kg_24h_MCX4	Rat_Fraction 4	P28037_GENCIAAGR_2+_F2	520.2 / 739.4	573.6	112.3	9.64	0.07	7.7	0.225773	9.695	-0.593397	-0.0816667
R-10_600mg/kg_24h_MCX4	Rat_Fraction 4	P28037_GENCIAAGR_2+_F3	520.2 / 853.4	N/A	N/A	N/A	N/A	N/A	N/A	9.695	N/A	-0.0816667
R-10_600mg/kg_24h_MCX4	Rat_Fraction 4	P18418_HEQNIDCGGGYVK_3+_F1	523.6 / 580.3	N/A	N/A	N/A	N/A	N/A	N/A	13	N/A	0.366667
R-10_600mg/kg_24h_MCX4	Rat_Fraction 4	P18418_HEQNIDCGGGYVK_3+_F2	523.6 / 832.4	605.6	127	13	0.07	7.4	1	13	3.32023	0.366667
R-10_600mg/kg_24h_MCX4	Rat_Fraction 4	P18418_HEQNIDCGGGYVK_3+_F3	523.6 / 947.4	N/A	N/A	N/A	N/A	N/A	N/A	13	N/A	0.366667
R-10_600mg/kg_24h_MCX4	Rat_Fraction 4	Q63716_HGEVCPAGWKPGSDTIKPDVNK_4+_F1	621.8 / 700.4	21540	1404	19.5	0.24	29	0.872595	19.55	0.730989	0.0266667
R-10_600mg/kg_24h_MCX4	Rat_Fraction 4	Q63716_HGEVCPAGWKPGSDTIKPDVNK_4+_F2	621.8 / 900.4	3145	291.9	19.6	0.14	13	0.127405	19.55	-0.522316	0.0266667
R-10_600mg/kg_24h_MCX4	Rat_Fraction 4	Q63716_HGEVCPAGWKPGSDTIKPDVNK_4+_F3	621.8 / 1086.4	N/A	N/A	N/A	N/A	N/A	N/A	19.55	N/A	0.0266667
R-10_600mg/kg_24h_MCX4	Rat_Fraction 4	P27867_HSADFCYK_3+_F1	373.8 / 411.2	N/A	N/A	N/A	N/A	N/A	N/A	N/A	N/A	N/A
R-10_600mg/kg_24h_MCX4	Rat_Fraction 4	P27867_HSADFCYK_3+_F2	373.8 / 562.2	N/A	N/A	N/A	N/A	N/A	N/A	N/A	N/A	N/A
R-10_600mg/kg_24h_MCX4	Rat_Fraction 4	P27867_HSADFCYK_3+_F3	373.8 / 709.3	N/A	N/A	N/A	N/A	N/A	N/A	N/A	N/A	N/A
R-10_600mg/kg_24h_MCX4	Rat_Fraction 4	P27867_HSADFCYK_2+_F1	560.2 / 709.3	8929	882.1	11.33	0.15	50.3	1	11.33	1.44637	0.23
R-10_600mg/kg_24h_MCX4	Rat_Fraction 4	P27867_HSADFCYK_2+_F2	560.2 / 895.4	N/A	N/A	N/A	N/A	N/A	N/A	11.33	N/A	0.23
R-10_600mg/kg_24h_MCX4	Rat_Fraction 4	P27867_HSADFCYK_2+_F3	560.2 / 982.4	N/A	N/A	N/A	N/A	N/A	N/A	11.33	N/A	0.23
R-11_600mg/kg_24h_MCX6	Rat_Fraction 6	P11232_CMPTFQFYK_2+_F1	657.3 / 732.4	19590	1858	30.89	0.17	61.9	0.0419693	30.8967	0.209631	-0.376667
R-11_600mg/kg_24h_MCX7	Rat_Fraction 7	P11232_CMPTFQFYK_2+_F1	657.3 / 732.4	52980	4598	30.98	0.17	79.8	0.0398451	30.9833	0.0305599	-0.186667
R-12_600mg/kg_24h_MCX6	Rat_Fraction 6	P11232_CMPTFQFYK_2+_F1	657.3 / 732.4	18430	1366	30.91	0.2	36.4	0.0427819	30.9033	0.233051	-0.37
R-10_600mg/kg_24h_MCX4	Rat_Fraction 4	P51647_LECGGGR_2+_F1	420.7 / 495.2	N/A	N/A	N/A	N/A	N/A	N/A	4.4	N/A	0.28
R-10_600mg/kg_24h_MCX4	Rat_Fraction 4	P51647_LECGGGR_2+_F2	420.7 / 598.2	N/A	N/A	N/A	N/A	N/A	N/A	4.4	N/A	0.28
R-10_600mg/kg_24h_MCX4	Rat_Fraction 4	P51647_LECGGGR_2+_F3	420.7 / 727.3	1175	119.9	4.4	0.18	34.6	1	4.4	4.46249	0.28
R-10_600mg/kg_24h_MCX4	Rat_Fraction 4	P11884_LLCGGGAAADR_2+_F1	576.8 / 617.3	841.7	114	14.07	0.09	6.1	0.353849	13.905	1.19035	0.055
R-10_600mg/kg_24h_MCX4	Rat_Fraction 4	P11884_LLCGGGAAADR_2+_F2	576.8 / 674.3	1537	202.9	13.74	0.15	9.6	0.646151	13.905	0.217575	0.055
R-10_600mg/kg_24h_MCX4	Rat_Fraction 4	P11884_LLCGGGAAADR_2+_F3	576.8 / 926.4	N/A	N/A	N/A	N/A	N/A	N/A	13.905	N/A	0.055
R-10_600mg/kg_24h_MCX4	Rat_Fraction 4	P30904_LLCGLLSDR_2+_F1	569.8 / 660.4	4104	823.7	31.16	0.07	16.1	0.196026	31.05	-0.629258	-0.163333
R-10_600mg/kg_24h_MCX4	Rat_Fraction 4	P30904_LLCGLLSDR_2+_F2	569.8 / 762.4	15760	1635	31.16	0.17	26	0.75277	31.05	430.482	-0.163333
R-10_600mg/kg_24h_MCX4	Rat_Fraction 4	P30904_LLCGLLSDR_2+_F3	569.8 / 912.4	1072	164.3	30.83	0.11	6.2	0.0512037	31.05	-0.890944	-0.163333
R-10_600mg/kg_24h_MCX4	Rat_Fraction 4	Q66HD0_LTESPCALVASQYGWSGNMER_3+_F1	816.7 / 936.4	N/A	N/A	N/A	N/A	N/A	N/A	N/A	N/A	N/A
R-10_600mg/kg_24h_MCX4	Rat_Fraction 4	Q66HD0_LTESPCALVASQYGWSGNMER_3+_F2	816.7 / 1063.5	N/A	N/A	N/A	N/A	N/A	N/A	N/A	N/A	N/A
R-10_600mg/kg_24h_MCX4	Rat_Fraction 4	Q66HD0_LTESPCALVASQYGWSGNMER_3+_F3	816.7 / 1099.5	N/A	N/A	N/A	N/A	N/A	N/A	N/A	N/A	N/A
R-10_600mg/kg_24h_MCX4	Rat_Fraction 4	P28037_LVEYCQR_2+_F1	530.3 / 718.3	750.5	107.3	13.05	0.12	3.9	0.141457	12.83	-0.570083	-0.0966667
R-10_600mg/kg_24h_MCX4	Rat_Fraction 4	P28037_LVEYCQR_2+_F2	530.3 / 847.3	2091	202.4	12.41	0.17	6.1	0.394119	12.83	-0.345273	-0.0966667
R-10_600mg/kg_24h_MCX4	Rat_Fraction 4	P28037_LVEYCQR_2+_F3	530.3 / 946.4	2464	262.2	13.03	0.16	5.7	0.464424	12.83	5.73005	-0.0966667
R-10_600mg/kg_24h_MCX4	Rat_Fraction 4	P29147_METYCNSGSTDTSSVINAVTHALTAATPYTR_4+_F1	853.6 / 880.5	N/A	N/A	N/A	N/A	N/A	N/A	N/A	N/A	N/A
R-10_600mg/kg_24h_MCX4	Rat_Fraction 4	P29147_METYCNSGSTDTSSVINAVTHALTAATPYTR_4+_F2	853.6 / 943.5	N/A	N/A	N/A	N/A	N/A	N/A	N/A	N/A	N/A
R-10_600mg/kg_24h_MCX4	Rat_Fraction 4	P29147_METYCNSGSTDTSSVINAVTHALTAATPYTR_4+_F3	853.6 / 993.5	N/A	N/A	N/A	N/A	N/A	N/A	N/A	N/A	N/A
R-10_600mg/kg_24h_MCX4	Rat_Fraction 4	P04905_MQLIMLCYNPDFEK_2+_F1	947.4 / 982.5	N/A	N/A	N/A	N/A	N/A	N/A	N/A	N/A	N/A
R-10_600mg/kg_24h_MCX4	Rat_Fraction 4	P04905_MQLIMLCYNPDFEK_2+_F2	947.4 / 1145.5	N/A	N/A	N/A	N/A	N/A	N/A	N/A	N/A	N/A
R-10_600mg/kg_24h_MCX4	Rat_Fraction 4	P04905_MQLIMLCYNPDFEK_2+_F3	947.4 / 1164.5	N/A	N/A	N/A	N/A	N/A	N/A	N/A	N/A	N/A
R-10_600mg/kg_24h_MCX4	Rat_Fraction 4	P04905_MQLIMLCYNPDFEK_3+_F1	632.0 / 730.4	15460	1210	41.22	0.21	24.8	0.402845	40.7567	1.65395	0.08
R-10_600mg/kg_24h_MCX4	Rat_Fraction 4	P04905_MQLIMLCYNPDFEK_3+_F2	632.0 / 749.4	2767	283.2	40.41	0.17	9.6	0.0721005	40.7567	-0.834361	0.08
R-12_600mg/kg_24h_MCX7	Rat_Fraction 7	P11232_CMPTFQFYK_2+_F1	657.3 / 732.4	44080	3495	30.99	0.19	66.5	0.0406215	30.9867	0.0506412	-0.183333
R-12_600mg/kg_24h_MCX8	Rat_Fraction 8	P11232_CMPTFQFYK_2+_F1	657.3 / 732.4	12380	987.2	31.13	0.19	35.3	0.035416	31.13	0.0712404	-0.26
R-10_600mg/kg_24h_MCX4	Rat_Fraction 4	P13255_NYDYILSTGCAPPGK_3+_F2	583.3 / 879.4	8361	791.5	27.8	0.15	28.1	0.323056	27.81	0.920511	0.413333
R-10_600mg/kg_24h_MCX4	Rat_Fraction 4	P13255_NYDYILSTGCAPPGK_3+_F3	583.3 / 966.4	N/A	N/A	N/A	N/A	N/A	N/A	27.81	N/A	0.413333
R-10_600mg/kg_24h_MCX4	Rat_Fraction 4	P28037_SCALSNVK_2+_F1	485.7 / 560.3	3886	385.3	12.72	0.17	11.1	0.744873	12.79	1.19226	-0.25
R-10_600mg/kg_24h_MCX4	Rat_Fraction 4	P28037_SCALSNVK_2+_F2	485.7 / 631.4	1331	217.9	12.86	0.11	8.3	0.255127	12.79	-0.610008	-0.25
R-10_600mg/kg_24h_MCX4	Rat_Fraction 4	P28037_SCALSNVK_2+_F3	485.7 / 883.4	N/A	N/A	N/A	N/A	N/A	N/A	12.79	N/A	-0.25
R-10_600mg/kg_24h_MCX4	Rat_Fraction 4	P28037_SPLIIFADCDLNK_2+_F1	799.4 / 927.4	N/A	N/A	N/A	N/A	N/A	N/A	N/A	N/A	N/A
R-10_600mg/kg_24h_MCX4	Rat_Fraction 4	P28037_SPLIIFADCDLNK_2+_F2	799.4 / 1074.5	N/A	N/A	N/A	N/A	N/A	N/A	N/A	N/A	N/A
R-10_600mg/kg_24h_MCX4	Rat_Fraction 4	P28037_SPLIIFADCDLNK_2+_F3	799.4 / 1187.5	N/A	N/A	N/A	N/A	N/A	N/A	N/A	N/A	N/A
R-10_600mg/kg_24h_MCX4	Rat_Fraction 4	P04906_STCLYGQLPK_2+_F1	629.8 / 705.4	80330	3562	23.41	0.41	59.6	0.927031	23.325	0.619526	0.248333
R-10_600mg/kg_24h_MCX4	Rat_Fraction 4	P04906_STCLYGQLPK_2+_F2	629.8 / 818.5	6323	647.5	23.24	0.17	28.4	0.0729692	23.325	-0.756737	0.248333
R-10_600mg/kg_24h_MCX4	Rat_Fraction 4	P04906_STCLYGQLPK_2+_F3	629.8 / 1070.5	N/A	N/A	N/A	N/A	N/A	N/A	23.325	N/A	0.248333
R-10_600mg/kg_24h_MCX4	Rat_Fraction 4	P08011_VFANPEDCAGFGK_2+_F1	752.3 / 975.4	3118	433.2	24.42	0.12	24.9	0.486883	24.4567	9.62365	-0.1
R-10_600mg/kg_24h_MCX4	Rat_Fraction 4	P08011_VFANPEDCAGFGK_2+_F2	752.3 / 1072.4	1940	151.9	24.46	0.19	11.7	0.302936	24.4567	-0.618652	-0.1
R-10_600mg/kg_24h_MCX4	Rat_Fraction 4	P08011_VFANPEDCAGFGK_2+_F3	752.3 / 1186.5	1346	98.42	24.49	0.29	12.9	0.210181	24.4567	0.315377	-0.1
R-10_600mg/kg_24h_MCX4	Rat_Fraction 4	O09171_VNEAACDIAR_2+_F1	605.8 / 797.4	1733	138.8	13.54	0.21	10.8	0.262179	13.905	-0.413272	0.0883333
R-10_600mg/kg_24h_MCX4	Rat_Fraction 4	O09171_VNEAACDIAR_2+_F2	605.8 / 868.4	4877	419.6	14.27	0.21	22.1	0.737821	13.905	1.2645	0.0883333
R-10_600mg/kg_24h_MCX4	Rat_Fraction 4	O09171_VNEAACDIAR_2+_F3	605.8 / 997.4	N/A	N/A	N/A	N/A	N/A	N/A	13.905	N/A	0.0883333
R-10_600mg/kg_24h_MCX4	Rat_Fraction 4	P04797_VPTPNVSVVDLTCR_2+_F1	824.9 / 855.4	433.6	119.7	30.84	0.06	4.5	1	30.84	3.93179	-0.323333
R-10_600mg/kg_24h_MCX4	Rat_Fraction 4	P04797_VPTPNVSVVDLTCR_2+_F2	824.9 / 1041.5	N/A	N/A	N/A	N/A	N/A	N/A	30.84	N/A	-0.323333
R-10_600mg/kg_24h_MCX4	Rat_Fraction 4	P04797_VPTPNVSVVDLTCR_2+_F3	824.9 / 1140.6	N/A	N/A	N/A	N/A	N/A	N/A	30.84	N/A	-0.323333
R-10_600mg/kg_24h_MCX4	Rat_Fraction 4	P04797_VPTPNVSVVDLTCR_3+_F1	550.3 / 641.3	987.6	226.4	31.42	0.07	5.5	0.249419	31.28	-0.233934	0.12
R-10_600mg/kg_24h_MCX4	Rat_Fraction 4	P04797_VPTPNVSVVDLTCR_3+_F2	550.3 / 756.3	731	124.8	31.53	0.11	4.5	0.184615	31.28	-0.684148	0.12
R-10_600mg/kg_24h_MCX4	Rat_Fraction 4	P04797_VPTPNVSVVDLTCR_3+_F3	550.3 / 794.4	2241	217.1	30.89	0.18	9.7	0.565966	31.28	5.29428	0.12
R-13_600mg/kg_24h_MCX6	Rat_Fraction 6	P11232_CMPTFQFYK_2+_F1	657.3 / 732.4	14670	1137	30.91	0.21	35.3	0.0430167	30.9033	0.239821	-0.37
R-13_600mg/kg_24h_MCX7	Rat_Fraction 7	P11232_CMPTFQFYK_2+_F1	657.3 / 732.4	37830	3586	31	0.16	80	0.0400975	31.0033	0.0370891	-0.166667
R-13_600mg/kg_24h_MCX8	Rat_Fraction 8	P11232_CMPTFQFYK_2+_F1	657.3 / 732.4	7782	695.5	31.15	0.17	30.6	0.0384198	31.1533	0.162098	-0.236667
R-10_600mg/kg_24h_MCX6	Rat_Fraction 6	P11232_CMPTFQFYK_2+_F2	657.3 / 833.4	22460	1871	30.89	0.17	45.5	0.0417907	30.8967	0.292051	-0.376667
R-10_600mg/kg_24h_MCX4	Rat_Fraction 4	P10860_VYEGSILEADCDILIPAASEK_3+_F2	795.7 / 891.4	2065	256.4	40	0.1	12.8	0.0350089	40.3467	-0.565574	0.0433333
R-10_600mg/kg_24h_MCX4	Rat_Fraction 4	P10860_VYEGSILEADCDILIPAASEK_3+_F3	795.7 / 941.6	16130	1370	40.52	0.17	46.7	0.273459	40.3467	3.89134	0.0433333
R-10_600mg/kg_24h_MCX4	Rat_Fraction 4	P51647_YCAGWADK_2+_F1	531.7 / 576.3	N/A	N/A	N/A	N/A	N/A	N/A	15.48	N/A	0.313333
R-10_600mg/kg_24h_MCX4	Rat_Fraction 4	P51647_YCAGWADK_2+_F2	531.7 / 647.3	1159	177.2	15.78	0.15	9.8	0.278807	15.48	-0.552548	0.313333
R-10_600mg/kg_24h_MCX4	Rat_Fraction 4	P51647_YCAGWADK_2+_F3	531.7 / 899.4	2998	325.7	15.18	0.14	25.5	0.721193	15.48	4.48315	0.313333
R-10_600mg/kg_24h_MCX4	Rat_Fraction 4	P28037_YFAGWCDK_2+_F1	569.7 / 757.3	N/A	N/A	N/A	N/A	N/A	N/A	N/A	N/A	N/A
R-10_600mg/kg_24h_MCX4	Rat_Fraction 4	P28037_YFAGWCDK_2+_F2	569.7 / 828.3	N/A	N/A	N/A	N/A	N/A	N/A	N/A	N/A	N/A
R-10_600mg/kg_24h_MCX4	Rat_Fraction 4	P28037_YFAGWCDK_2+_F3	569.7 / 975.4	N/A	N/A	N/A	N/A	N/A	N/A	N/A	N/A	N/A
R-10_600mg/kg_24h_MCX4	Rat_Fraction 4	P28037_YQALGAELNVLPFCSQFIPMEVINAPR_3+_F1	1057.2 / 1139.6	1768	158.4	53.21	0.13	15.2	0.0028559	53.2067	-0.989408	0.663333
R-10_600mg/kg_24h_MCX4	Rat_Fraction 4	P28037_YQALGAELNVLPFCSQFIPMEVINAPR_3+_F2	1057.2 / 1162.6	6502	621.3	53.18	0.15	48.2	0.0105029	53.2067	-0.847418	0.663333
R-10_600mg/kg_24h_MCX4	Rat_Fraction 4	P28037_YQALGAELNVLPFCSQFIPMEVINAPR_3+_F3	1057.2 / 1172.6	610800	56090	53.23	0.17	295.4	0.986641	53.2067	0.491459	0.663333
R-10_600mg/kg_24h_MCX4	Rat_Fraction 4	P56571_C(CAM)CIAPVLAAK_2+_F1	597.8 / 669.4	501200	42370	24.75	0.18	312.2	0.576476	24.75	-0.423524	-1.76
R-10_600mg/kg_24h_MCX4	Rat_Fraction 4	P56571_C(CAM)CIAPVLAAK_2+_F2	597.8 / 782.5	331700	27850	24.75	0.18	105.4	0.381519	24.75	N/A	-1.76
R-10_600mg/kg_24h_MCX4	Rat_Fraction 4	P56571_C(CAM)CIAPVLAAK_2+_F3	597.8 / 1034.6	36520	3217	24.75	0.17	68.2	0.042005	24.75	N/A	-1.76
R-10_600mg/kg_24h_MCX4	Rat_Fraction 4	P56571_CC(CAM)IAPVLAAK_2+_F1	597.8 / 669.4	504200	41110	24.75	0.19	291.6	0.596276	24.75	N/A	-0.07
R-10_600mg/kg_24h_MCX4	Rat_Fraction 4	P56571_CC(CAM)IAPVLAAK_2+_F2	597.8 / 782.5	335100	27630	24.75	0.19	105.8	0.396295	24.75	N/A	-0.07
R-10_600mg/kg_24h_MCX4	Rat_Fraction 4	P56571_CC(CAM)IAPVLAAK_2+_F3	597.8 / 942.5	6282	437.8	24.75	0.23	16.3	0.0074292	24.75	-0.992571	-0.07
R-11_600mg/kg_24h_MCX4	Rat_Fraction 4	Q9Z0V6_AFQFVETHGEVCPANWTPESPTIKPSPTASK_4+_F1	877.2 / 921.0	N/A	N/A	N/A	N/A	N/A	N/A	33.13	N/A	0.42
R-11_600mg/kg_24h_MCX4	Rat_Fraction 4	Q9Z0V6_AFQFVETHGEVCPANWTPESPTIKPSPTASK_4+_F2	877.2 / 1005.5	3585	372.9	33.13	0.18	15.4	1	33.13	0.806912	0.42
R-11_600mg/kg_24h_MCX4	Rat_Fraction 4	Q9Z0V6_AFQFVETHGEVCPANWTPESPTIKPSPTASK_4+_F3	877.2 / 1245.6	N/A	N/A	N/A	N/A	N/A	N/A	33.13	N/A	0.42
R-11_600mg/kg_24h_MCX4	Rat_Fraction 4	O09171_AGAAIVGVNCHFDPSTSLQTIK_3+_F1	793.4 / 948.5	9166	688	32.74	0.17	18.3	0.313732	32.57	-0.306539	0.196667
R-11_600mg/kg_24h_MCX4	Rat_Fraction 4	O09171_AGAAIVGVNCHFDPSTSLQTIK_3+_F2	793.4 / 974.6	20050	1193	32.4	0.27	29.4	0.686268	32.57	7.19109	0.196667
R-11_600mg/kg_24h_MCX4	Rat_Fraction 4	O09171_AGAAIVGVNCHFDPSTSLQTIK_3+_F3	793.4 / 998.0	N/A	N/A	N/A	N/A	N/A	N/A	32.57	N/A	0.196667
R-11_600mg/kg_24h_MCX4	Rat_Fraction 4	P29147_AVLVTGCDSGFGFSLAK_3+_F1	607.6 / 769.4	N/A	N/A	N/A	N/A	N/A	N/A	N/A	N/A	N/A
R-11_600mg/kg_24h_MCX4	Rat_Fraction 4	P29147_AVLVTGCDSGFGFSLAK_3+_F2	607.6 / 826.4	N/A	N/A	N/A	N/A	N/A	N/A	N/A	N/A	N/A
R-11_600mg/kg_24h_MCX4	Rat_Fraction 4	P29147_AVLVTGCDSGFGFSLAK_3+_F3	607.6 / 913.4	N/A	N/A	N/A	N/A	N/A	N/A	N/A	N/A	N/A
R-11_600mg/kg_24h_MCX4	Rat_Fraction 4	P10860_CAVVDVPFGGAK_2+_F1	656.3 / 791.4	7839	733.1	28.06	0.18	10.6	0.809647	28.045	18.8629	0.385
R-11_600mg/kg_24h_MCX4	Rat_Fraction 4	P10860_CAVVDVPFGGAK_2+_F2	656.3 / 889.5	1843	238.7	28.03	0.12	6.3	0.190353	28.045	-0.678146	0.385
R-11_600mg/kg_24h_MCX4	Rat_Fraction 4	P10860_CAVVDVPFGGAK_2+_F3	656.3 / 988.5	N/A	N/A	N/A	N/A	N/A	N/A	28.045	N/A	0.385
R-10_600mg/kg_24h_MCX7	Rat_Fraction 7	P11232_CMPTFQFYK_2+_F2	657.3 / 833.4	54890	4739	30.94	0.18	95.1	0.0391255	30.94	0.0539387	-0.23
R-11_600mg/kg_24h_MCX4	Rat_Fraction 4	P10860_CAVVDVPFGGAK_3+_F2	437.9 / 522.2	N/A	N/A	N/A	N/A	N/A	N/A	27.4	N/A	-0.25
R-11_600mg/kg_24h_MCX4	Rat_Fraction 4	P10860_CAVVDVPFGGAK_3+_F3	437.9 / 576.3	1296	141.5	27.42	0.17	8.8	0.331967	27.4	-0.167812	-0.25
R-10_600mg/kg_24h_MCX8	Rat_Fraction 8	P11232_CMPTFQFYK_2+_F2	657.3 / 833.4	7125	490.9	31.1	0.23	19.1	0.0435008	31.1	0.257824	-0.29
R-11_600mg/kg_24h_MCX6	Rat_Fraction 6	P11232_CMPTFQFYK_2+_F2	657.3 / 833.4	17880	1474	30.91	0.19	48.7	0.0383058	30.8967	0.184308	-0.376667
R-11_600mg/kg_24h_MCX7	Rat_Fraction 7	P11232_CMPTFQFYK_2+_F2	657.3 / 833.4	56670	5235	30.99	0.16	91.3	0.0426202	30.9833	0.148077	-0.186667
R-11_600mg/kg_24h_MCX4	Rat_Fraction 4	P09606_CIEEAIDK_2+_F1	535.3 / 575.3	N/A	N/A	N/A	N/A	N/A	N/A	16.15	N/A	0.14
R-11_600mg/kg_24h_MCX8	Rat_Fraction 8	P11232_CMPTFQFYK_2+_F2	657.3 / 833.4	9657	905.1	31.13	0.16	30.9	0.0437008	31.0967	0.263606	-0.293333
R-11_600mg/kg_24h_MCX4	Rat_Fraction 4	P09606_CIEEAIDK_2+_F3	535.3 / 817.4	N/A	N/A	N/A	N/A	N/A	N/A	16.15	N/A	0.14
R-11_600mg/kg_24h_MCX4	Rat_Fraction 4	P04905_P08010_CLDAFPNLK_2+_F1	585.3 / 618.4	N/A	N/A	N/A	N/A	N/A	N/A	31.63	N/A	-0.606667
R-11_600mg/kg_24h_MCX4	Rat_Fraction 4	P04905_P08010_CLDAFPNLK_2+_F2	585.3 / 689.4	1061	149.2	31.63	0.11	3.3	1	31.63	4.46968	-0.606667
R-11_600mg/kg_24h_MCX4	Rat_Fraction 4	P04905_P08010_CLDAFPNLK_2+_F3	585.3 / 804.4	N/A	N/A	N/A	N/A	N/A	N/A	31.63	N/A	-0.606667
R-12_600mg/kg_24h_MCX6	Rat_Fraction 6	P11232_CMPTFQFYK_2+_F2	657.3 / 833.4	17960	1597	30.9	0.17	43.8	0.0416908	30.9033	0.288964	-0.37
R-12_600mg/kg_24h_MCX7	Rat_Fraction 7	P11232_CMPTFQFYK_2+_F2	657.3 / 833.4	43960	3691	30.99	0.19	72.4	0.0405109	30.9867	0.0912567	-0.183333
R-12_600mg/kg_24h_MCX8	Rat_Fraction 8	P11232_CMPTFQFYK_2+_F2	657.3 / 833.4	12780	1268	31.13	0.15	50.6	0.0365602	31.13	0.0571374	-0.26
R-11_600mg/kg_24h_MCX4	Rat_Fraction 4	Q03248_CPQIVR_2+_F1	432.7 / 478.2	20600	1599	13.15	0.25	20.8	0.0378885	13.15	-0.519098	0.836667
R-11_600mg/kg_24h_MCX4	Rat_Fraction 4	Q03248_CPQIVR_2+_F2	432.7 / 515.3	356600	31930	13.15	0.17	284.1	0.655876	13.15	0.554159	0.836667
R-11_600mg/kg_24h_MCX4	Rat_Fraction 4	Q03248_CPQIVR_2+_F3	432.7 / 612.4	166500	14610	13.15	0.18	146	0.306235	13.15	-0.386548	0.836667
R-11_600mg/kg_24h_MCX4	Rat_Fraction 4	P04904_CVESAVK_2+_F1	442.7 / 481.2	N/A	N/A	N/A	N/A	N/A	N/A	N/A	N/A	N/A
R-11_600mg/kg_24h_MCX4	Rat_Fraction 4	P04904_CVESAVK_2+_F2	442.7 / 533.3	N/A	N/A	N/A	N/A	N/A	N/A	N/A	N/A	N/A
R-11_600mg/kg_24h_MCX4	Rat_Fraction 4	P04904_CVESAVK_2+_F3	442.7 / 632.4	N/A	N/A	N/A	N/A	N/A	N/A	N/A	N/A	N/A
R-11_600mg/kg_24h_MCX4	Rat_Fraction 4	P18418_DMHGDSEYNIMFGPDICGPGTK_3+_F1	845.0 / 1036.5	N/A	N/A	N/A	N/A	N/A	N/A	N/A	N/A	N/A
R-11_600mg/kg_24h_MCX4	Rat_Fraction 4	P18418_DMHGDSEYNIMFGPDICGPGTK_3+_F2	845.0 / 1049.4	N/A	N/A	N/A	N/A	N/A	N/A	N/A	N/A	N/A
R-11_600mg/kg_24h_MCX4	Rat_Fraction 4	P18418_DMHGDSEYNIMFGPDICGPGTK_3+_F3	845.0 / 1094.5	N/A	N/A	N/A	N/A	N/A	N/A	N/A	N/A	N/A
R-11_600mg/kg_24h_MCX4	Rat_Fraction 4	P29147_FGVEAFSDCLR_2+_F1	696.8 / 889.4	N/A	N/A	N/A	N/A	N/A	N/A	33.265	N/A	-0.235
R-13_600mg/kg_24h_MCX6	Rat_Fraction 6	P11232_CMPTFQFYK_2+_F2	657.3 / 833.4	12860	1236	30.89	0.18	38.2	0.0377093	30.9033	0.165865	-0.37
R-11_600mg/kg_24h_MCX4	Rat_Fraction 4	P29147_FGVEAFSDCLR_2+_F3	696.8 / 1089.5	30670	2441	33.49	0.19	51.7	0.759741	33.265	1.6335	-0.235
R-13_600mg/kg_24h_MCX7	Rat_Fraction 7	P11232_CMPTFQFYK_2+_F2	657.3 / 833.4	40420	3484	31.01	0.2	82.2	0.0428428	31.0033	0.154071	-0.166667
R-11_600mg/kg_24h_MCX4	Rat_Fraction 4	P05178_FIDLIPTNLPHAVTCDIK_3+_F2	720.4 / 835.9	9569	632.4	40.19	0.25	24	0.265894	40.2133	1.02177	0.0633333
R-11_600mg/kg_24h_MCX4	Rat_Fraction 4	P05178_FIDLIPTNLPHAVTCDIK_3+_F3	720.4 / 950.5	1759	233.8	40.22	0.15	8.1	0.0488774	40.2133	-0.547314	0.0633333
R-11_600mg/kg_24h_MCX4	Rat_Fraction 4	P11598_FIQESIFGLCPHMTEDNK_3+_F1	753.4 / 935.4	3909	504.7	35.81	0.13	20.5	0.208391	35.8233	-0.429706	0.193333
R-13_600mg/kg_24h_MCX8	Rat_Fraction 8	P11232_CMPTFQFYK_2+_F2	657.3 / 833.4	8170	537.3	31.17	0.28	20.2	0.0403353	31.1533	0.166293	-0.236667
R-11_600mg/kg_24h_MCX4	Rat_Fraction 4	P11598_FIQESIFGLCPHMTEDNK_3+_F3	753.4 / 999.4	10590	904.5	35.82	0.19	19.5	0.564559	35.8233	0.567653	0.193333
R-11_600mg/kg_24h_MCX4	Rat_Fraction 4	Q8VIF7_FLHDPDATQGFVGCALSSNIQR_3+_F1	842.4 / 888.5	N/A	N/A	N/A	N/A	N/A	N/A	N/A	N/A	N/A
R-11_600mg/kg_24h_MCX4	Rat_Fraction 4	Q8VIF7_FLHDPDATQGFVGCALSSNIQR_3+_F2	842.4 / 1140.5	N/A	N/A	N/A	N/A	N/A	N/A	N/A	N/A	N/A
R-11_600mg/kg_24h_MCX4	Rat_Fraction 4	Q8VIF7_FLHDPDATQGFVGCALSSNIQR_3+_F3	842.4 / 1197.6	N/A	N/A	N/A	N/A	N/A	N/A	N/A	N/A	N/A
R-11_600mg/kg_24h_MCX4	Rat_Fraction 4	Q8VIF7_FLHDPDATQGFVGCALSSNIQR_4+_F1	632.1 / 704.4	N/A	N/A	N/A	N/A	N/A	N/A	N/A	N/A	N/A
R-11_600mg/kg_24h_MCX4	Rat_Fraction 4	Q8VIF7_FLHDPDATQGFVGCALSSNIQR_4+_F2	632.1 / 796.4	N/A	N/A	N/A	N/A	N/A	N/A	N/A	N/A	N/A
R-11_600mg/kg_24h_MCX4	Rat_Fraction 4	Q8VIF7_FLHDPDATQGFVGCALSSNIQR_4+_F3	632.1 / 817.5	N/A	N/A	N/A	N/A	N/A	N/A	N/A	N/A	N/A
R-11_600mg/kg_24h_MCX4	Rat_Fraction 4	P28037_GENCIAAGR_2+_F1	520.2 / 553.2	1804	167.8	9.76	0.15	12.4	0.655809	9.715	6.9685	-0.0616667
R-11_600mg/kg_24h_MCX4	Rat_Fraction 4	P28037_GENCIAAGR_2+_F2	520.2 / 739.4	946.8	149.9	9.67	0.1	10	0.344191	9.715	-0.380135	-0.0616667
R-11_600mg/kg_24h_MCX4	Rat_Fraction 4	P28037_GENCIAAGR_2+_F3	520.2 / 853.4	N/A	N/A	N/A	N/A	N/A	N/A	9.715	N/A	-0.0616667
R-11_600mg/kg_24h_MCX4	Rat_Fraction 4	P18418_HEQNIDCGGGYVK_3+_F1	523.6 / 580.3	833.5	124.2	13.08	0.13	3.9	0.328745	13.0733	-0.503897	0.44
R-11_600mg/kg_24h_MCX4	Rat_Fraction 4	P18418_HEQNIDCGGGYVK_3+_F2	523.6 / 832.4	935.5	101.5	13.08	0.13	5.9	0.368975	13.0733	0.594058	0.44
R-11_600mg/kg_24h_MCX4	Rat_Fraction 4	P18418_HEQNIDCGGGYVK_3+_F3	523.6 / 947.4	766.4	112.5	13.06	0.1	6.8	0.30228	13.0733	1.85501	0.44
R-10_600mg/kg_24h_MCX6	Rat_Fraction 6	P11232_CMPTFQFYK_2+_F3	657.3 / 930.5	491700	39430	30.9	0.19	275.6	0.914893	30.8967	-0.019365	-0.376667
R-11_600mg/kg_24h_MCX4	Rat_Fraction 4	Q63716_HGEVCPAGWKPGSDTIKPDVNK_4+_F2	621.8 / 900.4	4144	368.1	19.2	0.17	20.4	0.184325	19.2967	-0.308904	-0.226667
R-10_600mg/kg_24h_MCX7	Rat_Fraction 7	P11232_CMPTFQFYK_2+_F3	657.3 / 930.5	1294000	107900	30.94	0.18	230.8	0.922362	30.94	-0.0020032	-0.23
R-11_600mg/kg_24h_MCX4	Rat_Fraction 4	P27867_HSADFCYK_3+_F1	373.8 / 411.2	N/A	N/A	N/A	N/A	N/A	N/A	N/A	N/A	N/A
R-11_600mg/kg_24h_MCX4	Rat_Fraction 4	P27867_HSADFCYK_3+_F2	373.8 / 562.2	N/A	N/A	N/A	N/A	N/A	N/A	N/A	N/A	N/A
R-11_600mg/kg_24h_MCX4	Rat_Fraction 4	P27867_HSADFCYK_3+_F3	373.8 / 709.3	N/A	N/A	N/A	N/A	N/A	N/A	N/A	N/A	N/A
R-11_600mg/kg_24h_MCX4	Rat_Fraction 4	P27867_HSADFCYK_2+_F1	560.2 / 709.3	11810	1135	11.35	0.15	70	1	11.35	1.44637	0.25
R-11_600mg/kg_24h_MCX4	Rat_Fraction 4	P27867_HSADFCYK_2+_F2	560.2 / 895.4	N/A	N/A	N/A	N/A	N/A	N/A	11.35	N/A	0.25
R-11_600mg/kg_24h_MCX4	Rat_Fraction 4	P27867_HSADFCYK_2+_F3	560.2 / 982.4	N/A	N/A	N/A	N/A	N/A	N/A	11.35	N/A	0.25
R-10_600mg/kg_24h_MCX8	Rat_Fraction 8	P11232_CMPTFQFYK_2+_F3	657.3 / 930.5	151000	12940	31.09	0.17	172.6	0.921912	31.1	-0.0112006	-0.29
R-11_600mg/kg_24h_MCX6	Rat_Fraction 6	P11232_CMPTFQFYK_2+_F3	657.3 / 930.5	429300	34830	30.89	0.19	247.8	0.919725	30.8967	-0.0141857	-0.376667
R-11_600mg/kg_24h_MCX7	Rat_Fraction 7	P11232_CMPTFQFYK_2+_F3	657.3 / 930.5	1220000	104800	30.98	0.18	261.6	0.917535	30.9833	-0.00722629	-0.186667
R-11_600mg/kg_24h_MCX4	Rat_Fraction 4	P51647_LECGGGR_2+_F1	420.7 / 495.2	N/A	N/A	N/A	N/A	N/A	N/A	N/A	N/A	N/A
R-11_600mg/kg_24h_MCX4	Rat_Fraction 4	P51647_LECGGGR_2+_F2	420.7 / 598.2	N/A	N/A	N/A	N/A	N/A	N/A	N/A	N/A	N/A
R-11_600mg/kg_24h_MCX4	Rat_Fraction 4	P51647_LECGGGR_2+_F3	420.7 / 727.3	N/A	N/A	N/A	N/A	N/A	N/A	N/A	N/A	N/A
R-11_600mg/kg_24h_MCX4	Rat_Fraction 4	P11884_LLCGGGAAADR_2+_F1	576.8 / 617.3	2362	204.1	14.07	0.22	7.9	0.608606	13.92	2.76732	0.07
R-11_600mg/kg_24h_MCX4	Rat_Fraction 4	P11884_LLCGGGAAADR_2+_F2	576.8 / 674.3	1519	179.1	13.77	0.14	8.2	0.391394	13.92	-0.262477	0.07
R-11_600mg/kg_24h_MCX4	Rat_Fraction 4	P11884_LLCGGGAAADR_2+_F3	576.8 / 926.4	N/A	N/A	N/A	N/A	N/A	N/A	13.92	N/A	0.07
R-11_600mg/kg_24h_MCX4	Rat_Fraction 4	P30904_LLCGLLSDR_2+_F1	569.8 / 660.4	4733	473.5	31.25	0.17	9	0.35051	31.26	-0.337085	0.0466667
R-11_600mg/kg_24h_MCX4	Rat_Fraction 4	P30904_LLCGLLSDR_2+_F2	569.8 / 762.4	7813	749.8	31.23	0.17	12.7	0.578604	31.26	330.651	0.0466667
R-11_600mg/kg_24h_MCX4	Rat_Fraction 4	P30904_LLCGLLSDR_2+_F3	569.8 / 912.4	957.2	162.6	31.3	0.1	5.8	0.0708869	31.26	-0.849021	0.0466667
R-11_600mg/kg_24h_MCX4	Rat_Fraction 4	Q66HD0_LTESPCALVASQYGWSGNMER_3+_F1	816.7 / 936.4	542.1	108.5	36.99	0.07	5.3	1	36.99	0.615892	-0.0733333
R-11_600mg/kg_24h_MCX4	Rat_Fraction 4	Q66HD0_LTESPCALVASQYGWSGNMER_3+_F2	816.7 / 1063.5	N/A	N/A	N/A	N/A	N/A	N/A	36.99	N/A	-0.0733333
R-11_600mg/kg_24h_MCX4	Rat_Fraction 4	Q66HD0_LTESPCALVASQYGWSGNMER_3+_F3	816.7 / 1099.5	N/A	N/A	N/A	N/A	N/A	N/A	36.99	N/A	-0.0733333
R-11_600mg/kg_24h_MCX4	Rat_Fraction 4	P28037_LVEYCQR_2+_F1	530.3 / 718.3	N/A	N/A	N/A	N/A	N/A	N/A	12.765	N/A	-0.161667
R-11_600mg/kg_24h_MCX4	Rat_Fraction 4	P28037_LVEYCQR_2+_F2	530.3 / 847.3	614.3	100.3	12.49	0.1	3	0.232928	12.765	-0.613051	-0.161667
R-11_600mg/kg_24h_MCX4	Rat_Fraction 4	P28037_LVEYCQR_2+_F3	530.3 / 946.4	2023	224.9	13.04	0.16	5.3	0.767072	12.765	10.1158	-0.161667
R-11_600mg/kg_24h_MCX4	Rat_Fraction 4	P29147_METYCNSGSTDTSSVINAVTHALTAATPYTR_4+_F1	853.6 / 880.5	N/A	N/A	N/A	N/A	N/A	N/A	N/A	N/A	N/A
R-11_600mg/kg_24h_MCX4	Rat_Fraction 4	P29147_METYCNSGSTDTSSVINAVTHALTAATPYTR_4+_F2	853.6 / 943.5	N/A	N/A	N/A	N/A	N/A	N/A	N/A	N/A	N/A
R-11_600mg/kg_24h_MCX4	Rat_Fraction 4	P29147_METYCNSGSTDTSSVINAVTHALTAATPYTR_4+_F3	853.6 / 993.5	N/A	N/A	N/A	N/A	N/A	N/A	N/A	N/A	N/A
R-11_600mg/kg_24h_MCX4	Rat_Fraction 4	P04905_MQLIMLCYNPDFEK_2+_F1	947.4 / 982.5	N/A	N/A	N/A	N/A	N/A	N/A	N/A	N/A	N/A
R-11_600mg/kg_24h_MCX4	Rat_Fraction 4	P04905_MQLIMLCYNPDFEK_2+_F2	947.4 / 1145.5	N/A	N/A	N/A	N/A	N/A	N/A	N/A	N/A	N/A
R-11_600mg/kg_24h_MCX4	Rat_Fraction 4	P04905_MQLIMLCYNPDFEK_2+_F3	947.4 / 1164.5	N/A	N/A	N/A	N/A	N/A	N/A	N/A	N/A	N/A
R-11_600mg/kg_24h_MCX4	Rat_Fraction 4	P04905_MQLIMLCYNPDFEK_3+_F1	632.0 / 730.4	6030	614.8	41.2	0.18	13.9	0.235962	40.7533	0.554516	0.0766667
R-11_600mg/kg_24h_MCX4	Rat_Fraction 4	P04905_MQLIMLCYNPDFEK_3+_F2	632.0 / 749.4	1105	193	40.4	0.09	5.2	0.0432401	40.7533	-0.900663	0.0766667
R-11_600mg/kg_24h_MCX4	Rat_Fraction 4	P04905_MQLIMLCYNPDFEK_3+_F3	632.0 / 912.4	18420	1555	40.66	0.19	60.2	0.720798	40.7533	0.745601	0.0766667
R-11_600mg/kg_24h_MCX8	Rat_Fraction 8	P11232_CMPTFQFYK_2+_F3	657.3 / 930.5	201600	17730	31.09	0.17	179.9	0.9123	31.0967	-0.0215104	-0.293333
R-11_600mg/kg_24h_MCX4	Rat_Fraction 4	P13255_NYDYILSTGCAPPGK_3+_F2	583.3 / 879.4	5480	478.9	27.85	0.16	21.1	0.507784	27.845	2.01869	0.448333
R-11_600mg/kg_24h_MCX4	Rat_Fraction 4	P13255_NYDYILSTGCAPPGK_3+_F3	583.3 / 966.4	N/A	N/A	N/A	N/A	N/A	N/A	27.845	N/A	0.448333
R-11_600mg/kg_24h_MCX4	Rat_Fraction 4	P28037_SCALSNVK_2+_F1	485.7 / 560.3	3676	347.5	12.76	0.16	14.5	0.654325	12.84	0.92577	-0.2
R-11_600mg/kg_24h_MCX4	Rat_Fraction 4	P28037_SCALSNVK_2+_F2	485.7 / 631.4	1942	185.6	12.92	0.18	7.5	0.345675	12.84	-0.471596	-0.2
R-11_600mg/kg_24h_MCX4	Rat_Fraction 4	P28037_SCALSNVK_2+_F3	485.7 / 883.4	N/A	N/A	N/A	N/A	N/A	N/A	12.84	N/A	-0.2
R-11_600mg/kg_24h_MCX4	Rat_Fraction 4	P28037_SPLIIFADCDLNK_2+_F1	799.4 / 927.4	N/A	N/A	N/A	N/A	N/A	N/A	N/A	N/A	N/A
R-11_600mg/kg_24h_MCX4	Rat_Fraction 4	P28037_SPLIIFADCDLNK_2+_F2	799.4 / 1074.5	N/A	N/A	N/A	N/A	N/A	N/A	N/A	N/A	N/A
R-11_600mg/kg_24h_MCX4	Rat_Fraction 4	P28037_SPLIIFADCDLNK_2+_F3	799.4 / 1187.5	N/A	N/A	N/A	N/A	N/A	N/A	N/A	N/A	N/A
R-11_600mg/kg_24h_MCX4	Rat_Fraction 4	P04906_STCLYGQLPK_2+_F1	629.8 / 705.4	44680	2964	23.51	0.27	58.2	0.900315	23.4133	0.572853	0.336667
R-11_600mg/kg_24h_MCX4	Rat_Fraction 4	P04906_STCLYGQLPK_2+_F2	629.8 / 818.5	4647	574	23.24	0.14	21.7	0.0936384	23.4133	-0.687831	0.336667
R-11_600mg/kg_24h_MCX4	Rat_Fraction 4	P04906_STCLYGQLPK_2+_F3	629.8 / 1070.5	300.1	119.2	23.49	0.04	5.5	0.0060471	23.4133	-0.95262	0.336667
R-11_600mg/kg_24h_MCX4	Rat_Fraction 4	P08011_VFANPEDCAGFGK_2+_F1	752.3 / 975.4	2471	387.4	24.46	0.1	19.7	0.568765	24.4833	11.4103	-0.0733333
R-11_600mg/kg_24h_MCX4	Rat_Fraction 4	P08011_VFANPEDCAGFGK_2+_F2	752.3 / 1072.4	1354	120	24.52	0.16	10.1	0.311658	24.4833	-0.607672	-0.0733333
R-11_600mg/kg_24h_MCX4	Rat_Fraction 4	P08011_VFANPEDCAGFGK_2+_F3	752.3 / 1186.5	519.5	48.58	24.47	0.2	7	0.119576	24.4833	-0.251654	-0.0733333
R-11_600mg/kg_24h_MCX4	Rat_Fraction 4	O09171_VNEAACDIAR_2+_F1	605.8 / 797.4	1747	164.4	13.5	0.18	9	0.221139	13.885	-0.505114	0.0683333
R-11_600mg/kg_24h_MCX4	Rat_Fraction 4	O09171_VNEAACDIAR_2+_F2	605.8 / 868.4	6153	470.7	14.27	0.2	21.8	0.778861	13.885	1.39045	0.0683333
R-11_600mg/kg_24h_MCX4	Rat_Fraction 4	O09171_VNEAACDIAR_2+_F3	605.8 / 997.4	N/A	N/A	N/A	N/A	N/A	N/A	13.885	N/A	0.0683333
R-11_600mg/kg_24h_MCX4	Rat_Fraction 4	P04797_VPTPNVSVVDLTCR_2+_F1	824.9 / 855.4	N/A	N/A	N/A	N/A	N/A	N/A	30.89	N/A	-0.273333
R-11_600mg/kg_24h_MCX4	Rat_Fraction 4	P04797_VPTPNVSVVDLTCR_2+_F2	824.9 / 1041.5	666.6	135.3	30.89	0.07	4.8	1	30.89	0.601403	-0.273333
R-11_600mg/kg_24h_MCX4	Rat_Fraction 4	P04797_VPTPNVSVVDLTCR_2+_F3	824.9 / 1140.6	N/A	N/A	N/A	N/A	N/A	N/A	30.89	N/A	-0.273333
R-11_600mg/kg_24h_MCX4	Rat_Fraction 4	P04797_VPTPNVSVVDLTCR_3+_F1	550.3 / 641.3	N/A	N/A	N/A	N/A	N/A	N/A	30.94	N/A	-0.22
R-11_600mg/kg_24h_MCX4	Rat_Fraction 4	P04797_VPTPNVSVVDLTCR_3+_F2	550.3 / 756.3	N/A	N/A	N/A	N/A	N/A	N/A	30.94	N/A	-0.22
R-11_600mg/kg_24h_MCX4	Rat_Fraction 4	P04797_VPTPNVSVVDLTCR_3+_F3	550.3 / 794.4	2162	320.3	30.94	0.09	15.9	1	30.94	10.1213	-0.22
R-12_600mg/kg_24h_MCX6	Rat_Fraction 6	P11232_CMPTFQFYK_2+_F3	657.3 / 930.5	394400	32600	30.9	0.19	306.3	0.915527	30.9033	-0.0186849	-0.37
R-12_600mg/kg_24h_MCX7	Rat_Fraction 7	P11232_CMPTFQFYK_2+_F3	657.3 / 930.5	997100	85950	30.98	0.17	253.6	0.918868	30.9867	-0.00578406	-0.183333
R-12_600mg/kg_24h_MCX8	Rat_Fraction 8	P11232_CMPTFQFYK_2+_F3	657.3 / 930.5	324400	29720	31.13	0.17	195.2	0.928024	31.13	-0.00464556	-0.26
R-13_600mg/kg_24h_MCX6	Rat_Fraction 6	P11232_CMPTFQFYK_2+_F3	657.3 / 930.5	313500	24630	30.91	0.2	229.6	0.919274	30.9033	-0.014669	-0.37
R-13_600mg/kg_24h_MCX7	Rat_Fraction 7	P11232_CMPTFQFYK_2+_F3	657.3 / 930.5	865200	73900	31	0.18	221.4	0.91706	31.0033	-0.00774019	-0.166667
R-11_600mg/kg_24h_MCX4	Rat_Fraction 4	P10860_VYEGSILEADCDILIPAASEK_3+_F3	795.7 / 941.6	20770	1814	40.54	0.18	78.2	0.248945	40.3733	3.45286	0.07
R-11_600mg/kg_24h_MCX4	Rat_Fraction 4	P51647_YCAGWADK_2+_F1	531.7 / 576.3	N/A	N/A	N/A	N/A	N/A	N/A	15.23	N/A	0.0633333
R-11_600mg/kg_24h_MCX4	Rat_Fraction 4	P51647_YCAGWADK_2+_F2	531.7 / 647.3	N/A	N/A	N/A	N/A	N/A	N/A	15.23	N/A	0.0633333
R-11_600mg/kg_24h_MCX4	Rat_Fraction 4	P51647_YCAGWADK_2+_F3	531.7 / 899.4	2998	241.3	15.23	0.18	21.3	1	15.23	6.60289	0.0633333
R-11_600mg/kg_24h_MCX4	Rat_Fraction 4	P28037_YFAGWCDK_2+_F1	569.7 / 757.3	N/A	N/A	N/A	N/A	N/A	N/A	N/A	N/A	N/A
R-11_600mg/kg_24h_MCX4	Rat_Fraction 4	P28037_YFAGWCDK_2+_F2	569.7 / 828.3	N/A	N/A	N/A	N/A	N/A	N/A	N/A	N/A	N/A
R-11_600mg/kg_24h_MCX4	Rat_Fraction 4	P28037_YFAGWCDK_2+_F3	569.7 / 975.4	N/A	N/A	N/A	N/A	N/A	N/A	N/A	N/A	N/A
R-11_600mg/kg_24h_MCX4	Rat_Fraction 4	P28037_YQALGAELNVLPFCSQFIPMEVINAPR_3+_F1	1057.2 / 1139.6	1414	157.3	53.2	0.16	16.1	0.00274018	53.21	-0.989838	0.666667
R-11_600mg/kg_24h_MCX4	Rat_Fraction 4	P28037_YQALGAELNVLPFCSQFIPMEVINAPR_3+_F2	1057.2 / 1162.6	4810	449.7	53.19	0.16	41.9	0.00932127	53.21	-0.864583	0.666667
R-11_600mg/kg_24h_MCX4	Rat_Fraction 4	P28037_YQALGAELNVLPFCSQFIPMEVINAPR_3+_F3	1057.2 / 1172.6	509800	47080	53.24	0.17	267.9	0.987939	53.21	0.49342	0.666667
R-11_600mg/kg_24h_MCX4	Rat_Fraction 4	P56571_C(CAM)CIAPVLAAK_2+_F1	597.8 / 669.4	373900	30750	24.8	0.19	302.9	0.571442	24.8	-0.428558	-1.71
R-11_600mg/kg_24h_MCX4	Rat_Fraction 4	P56571_C(CAM)CIAPVLAAK_2+_F2	597.8 / 782.5	255200	20780	24.8	0.19	92.4	0.390029	24.8	N/A	-1.71
R-11_600mg/kg_24h_MCX4	Rat_Fraction 4	P56571_C(CAM)CIAPVLAAK_2+_F3	597.8 / 1034.6	25210	2263	24.8	0.18	57.2	0.0385291	24.8	N/A	-1.71
R-11_600mg/kg_24h_MCX4	Rat_Fraction 4	P56571_CC(CAM)IAPVLAAK_2+_F1	597.8 / 669.4	378000	31250	24.79	0.19	284.2	0.594364	24.7933	N/A	-0.0266667
R-11_600mg/kg_24h_MCX4	Rat_Fraction 4	P56571_CC(CAM)IAPVLAAK_2+_F2	597.8 / 782.5	252000	21340	24.79	0.18	93.5	0.396243	24.7933	N/A	-0.0266667
R-11_600mg/kg_24h_MCX4	Rat_Fraction 4	P56571_CC(CAM)IAPVLAAK_2+_F3	597.8 / 942.5	5974	461	24.8	0.23	20	0.00939347	24.7933	-0.990607	-0.0266667
R-12_600mg/kg_24h_MCX4	Rat_Fraction 4	Q9Z0V6_AFQFVETHGEVCPANWTPESPTIKPSPTASK_4+_F1	877.2 / 921.0	N/A	N/A	N/A	N/A	N/A	N/A	33.09	N/A	0.38
R-12_600mg/kg_24h_MCX4	Rat_Fraction 4	Q9Z0V6_AFQFVETHGEVCPANWTPESPTIKPSPTASK_4+_F2	877.2 / 1005.5	3711	341.5	33.09	0.16	13.1	1	33.09	0.806912	0.38
R-12_600mg/kg_24h_MCX4	Rat_Fraction 4	Q9Z0V6_AFQFVETHGEVCPANWTPESPTIKPSPTASK_4+_F3	877.2 / 1245.6	N/A	N/A	N/A	N/A	N/A	N/A	33.09	N/A	0.38
R-12_600mg/kg_24h_MCX4	Rat_Fraction 4	O09171_AGAAIVGVNCHFDPSTSLQTIK_3+_F1	793.4 / 948.5	6670	621.8	32.73	0.18	17.1	0.273025	32.555	-0.396517	0.181667
R-12_600mg/kg_24h_MCX4	Rat_Fraction 4	O09171_AGAAIVGVNCHFDPSTSLQTIK_3+_F2	793.4 / 974.6	17760	1575	32.38	0.19	39.8	0.726975	32.555	7.67696	0.181667
R-12_600mg/kg_24h_MCX4	Rat_Fraction 4	O09171_AGAAIVGVNCHFDPSTSLQTIK_3+_F3	793.4 / 998.0	N/A	N/A	N/A	N/A	N/A	N/A	32.555	N/A	0.181667
R-12_600mg/kg_24h_MCX4	Rat_Fraction 4	P29147_AVLVTGCDSGFGFSLAK_3+_F1	607.6 / 769.4	N/A	N/A	N/A	N/A	N/A	N/A	N/A	N/A	N/A
R-12_600mg/kg_24h_MCX4	Rat_Fraction 4	P29147_AVLVTGCDSGFGFSLAK_3+_F2	607.6 / 826.4	N/A	N/A	N/A	N/A	N/A	N/A	N/A	N/A	N/A
R-12_600mg/kg_24h_MCX4	Rat_Fraction 4	P29147_AVLVTGCDSGFGFSLAK_3+_F3	607.6 / 913.4	N/A	N/A	N/A	N/A	N/A	N/A	N/A	N/A	N/A
R-12_600mg/kg_24h_MCX4	Rat_Fraction 4	P10860_CAVVDVPFGGAK_2+_F1	656.3 / 791.4	2469	397.6	28.01	0.09	6.2	0.511074	27.995	11.5381	0.335
R-12_600mg/kg_24h_MCX4	Rat_Fraction 4	P10860_CAVVDVPFGGAK_2+_F2	656.3 / 889.5	2362	197.5	27.98	0.2	7.6	0.488926	27.995	-0.173313	0.335
R-12_600mg/kg_24h_MCX4	Rat_Fraction 4	P10860_CAVVDVPFGGAK_2+_F3	656.3 / 988.5	N/A	N/A	N/A	N/A	N/A	N/A	27.995	N/A	0.335
R-12_600mg/kg_24h_MCX4	Rat_Fraction 4	P10860_CAVVDVPFGGAK_3+_F1	437.9 / 479.3	1283	104.5	27.36	0.25	6.6	0.330415	27.36	-0.403619	-0.29
R-12_600mg/kg_24h_MCX4	Rat_Fraction 4	P10860_CAVVDVPFGGAK_3+_F2	437.9 / 522.2	N/A	N/A	N/A	N/A	N/A	N/A	27.36	N/A	-0.29
R-12_600mg/kg_24h_MCX4	Rat_Fraction 4	P10860_CAVVDVPFGGAK_3+_F3	437.9 / 576.3	2600	223.3	27.36	0.18	10.1	0.669585	27.36	0.678542	-0.29
R-13_600mg/kg_24h_MCX8	Rat_Fraction 8	P11232_CMPTFQFYK_2+_F3	657.3 / 930.5	186600	16400	31.14	0.17	179.3	0.921245	31.1533	-0.0119163	-0.236667
R-10_600mg/kg_24h_MCX4	Rat_Fraction 4	P11598_FIQESIFGLCPHMTEDNK_3+_F1	753.4 / 935.4	15000	1324	35.81	0.22	37	0.406835	35.79	0.113366	0.16
R-12_600mg/kg_24h_MCX4	Rat_Fraction 4	P11598_FIQESIFGLCPHMTEDNK_3+_F1	753.4 / 935.4	11670	1039	35.85	0.23	30.7	0.419603	35.8233	0.148308	0.193333
R-12_600mg/kg_24h_MCX4	Rat_Fraction 4	P09606_CIEEAIDK_2+_F1	535.3 / 575.3	N/A	N/A	N/A	N/A	N/A	N/A	16.14	N/A	0.13
R-13_600mg/kg_24h_MCX4	Rat_Fraction 4	P11598_FIQESIFGLCPHMTEDNK_3+_F1	753.4 / 935.4	9550	720.5	35.84	0.23	24.3	0.367025	35.82	0.00442143	0.19
R-12_600mg/kg_24h_MCX4	Rat_Fraction 4	P09606_CIEEAIDK_2+_F3	535.3 / 817.4	N/A	N/A	N/A	N/A	N/A	N/A	16.14	N/A	0.13
R-12_600mg/kg_24h_MCX4	Rat_Fraction 4	P04905_P08010_CLDAFPNLK_2+_F1	585.3 / 618.4	N/A	N/A	N/A	N/A	N/A	N/A	31.53	N/A	-0.706667
R-12_600mg/kg_24h_MCX4	Rat_Fraction 4	P04905_P08010_CLDAFPNLK_2+_F2	585.3 / 689.4	3105	410.1	31.53	0.13	9.2	1	31.53	4.46968	-0.706667
R-12_600mg/kg_24h_MCX4	Rat_Fraction 4	P04905_P08010_CLDAFPNLK_2+_F3	585.3 / 804.4	N/A	N/A	N/A	N/A	N/A	N/A	31.53	N/A	-0.706667
R-10_600mg/kg_24h_MCX4	Rat_Fraction 4	P11598_FIQESIFGLCPHMTEDNK_3+_F2	753.4 / 971.4	11210	803.8	35.79	0.22	33	0.304041	35.79	0.107779	0.16
R-11_600mg/kg_24h_MCX4	Rat_Fraction 4	P11598_FIQESIFGLCPHMTEDNK_3+_F2	753.4 / 971.4	4259	355.5	35.84	0.2	17.2	0.22705	35.8233	-0.172741	0.193333
R-12_600mg/kg_24h_MCX4	Rat_Fraction 4	P11598_FIQESIFGLCPHMTEDNK_3+_F2	753.4 / 971.4	7180	548.5	35.82	0.2	26	0.258162	35.8233	-0.059383	0.193333
R-12_600mg/kg_24h_MCX4	Rat_Fraction 4	Q03248_CPQIVR_2+_F1	432.7 / 478.2	10760	1074	13.14	0.16	12.5	0.023018	13.1333	-0.707843	0.82
R-12_600mg/kg_24h_MCX4	Rat_Fraction 4	Q03248_CPQIVR_2+_F2	432.7 / 515.3	311000	27020	13.13	0.18	292.6	0.665298	13.1333	0.576483	0.82
R-12_600mg/kg_24h_MCX4	Rat_Fraction 4	Q03248_CPQIVR_2+_F3	432.7 / 612.4	145700	12870	13.13	0.18	217	0.311684	13.1333	-0.375632	0.82
R-12_600mg/kg_24h_MCX4	Rat_Fraction 4	P04904_CVESAVK_2+_F1	442.7 / 481.2	N/A	N/A	N/A	N/A	N/A	N/A	8.08	N/A	-0.09
R-12_600mg/kg_24h_MCX4	Rat_Fraction 4	P04904_CVESAVK_2+_F2	442.7 / 533.3	N/A	N/A	N/A	N/A	N/A	N/A	8.08	N/A	-0.09
R-12_600mg/kg_24h_MCX4	Rat_Fraction 4	P04904_CVESAVK_2+_F3	442.7 / 632.4	1284	139	8.08	0.13	18.8	1	8.08	5.75822	-0.09
R-12_600mg/kg_24h_MCX4	Rat_Fraction 4	P18418_DMHGDSEYNIMFGPDICGPGTK_3+_F1	845.0 / 1036.5	N/A	N/A	N/A	N/A	N/A	N/A	N/A	N/A	N/A
R-12_600mg/kg_24h_MCX4	Rat_Fraction 4	P18418_DMHGDSEYNIMFGPDICGPGTK_3+_F2	845.0 / 1049.4	N/A	N/A	N/A	N/A	N/A	N/A	N/A	N/A	N/A
R-12_600mg/kg_24h_MCX4	Rat_Fraction 4	P18418_DMHGDSEYNIMFGPDICGPGTK_3+_F3	845.0 / 1094.5	N/A	N/A	N/A	N/A	N/A	N/A	N/A	N/A	N/A
R-12_600mg/kg_24h_MCX4	Rat_Fraction 4	P29147_FGVEAFSDCLR_2+_F1	696.8 / 889.4	N/A	N/A	N/A	N/A	N/A	N/A	33.255	N/A	-0.245
R-12_600mg/kg_24h_MCX4	Rat_Fraction 4	P29147_FGVEAFSDCLR_2+_F2	696.8 / 960.4	7423	780	33.02	0.14	26.9	0.184638	33.255	-0.413817	-0.245
R-12_600mg/kg_24h_MCX4	Rat_Fraction 4	P29147_FGVEAFSDCLR_2+_F3	696.8 / 1089.5	32780	2623	33.49	0.2	66.1	0.815362	33.255	1.8263	-0.245
R-13_600mg/kg_24h_MCX4	Rat_Fraction 4	P11598_FIQESIFGLCPHMTEDNK_3+_F2	753.4 / 971.4	8180	583.8	35.82	0.23	30.5	0.314374	35.82	0.145425	0.19
R-12_600mg/kg_24h_MCX4	Rat_Fraction 4	P05178_FIDLIPTNLPHAVTCDIK_3+_F2	720.4 / 835.9	11850	868.1	40.21	0.22	30.2	0.214775	40.2367	0.633077	0.0866667
R-12_600mg/kg_24h_MCX4	Rat_Fraction 4	P05178_FIDLIPTNLPHAVTCDIK_3+_F3	720.4 / 950.5	4054	432.5	40.24	0.14	16.4	0.0734766	40.2367	-0.319484	0.0866667
R-10_600mg/kg_24h_MCX4	Rat_Fraction 4	P11598_FIQESIFGLCPHMTEDNK_3+_F3	753.4 / 999.4	10660	1138	35.77	0.16	21.7	0.289124	35.79	-0.197168	0.16
R-10_600mg/kg_24h_MCX5	Rat_Fraction 5	P11598_FIQESIFGLCPHMTEDNK_3+_F3	753.4 / 999.4	12610	1147	35.86	0.17	25.5	0.398038	35.97	-0.0145998	0.24
R-11_600mg/kg_24h_MCX5	Rat_Fraction 5	P11598_FIQESIFGLCPHMTEDNK_3+_F3	753.4 / 999.4	10240	984.5	35.92	0.16	27.4	0.337175	36.095	-0.165275	0.365
R-12_600mg/kg_24h_MCX4	Rat_Fraction 4	Q8VIF7_FLHDPDATQGFVGCALSSNIQR_3+_F1	842.4 / 888.5	N/A	N/A	N/A	N/A	N/A	N/A	N/A	N/A	N/A
R-12_600mg/kg_24h_MCX4	Rat_Fraction 4	Q8VIF7_FLHDPDATQGFVGCALSSNIQR_3+_F2	842.4 / 1140.5	N/A	N/A	N/A	N/A	N/A	N/A	N/A	N/A	N/A
R-12_600mg/kg_24h_MCX4	Rat_Fraction 4	Q8VIF7_FLHDPDATQGFVGCALSSNIQR_3+_F3	842.4 / 1197.6	N/A	N/A	N/A	N/A	N/A	N/A	N/A	N/A	N/A
R-12_600mg/kg_24h_MCX4	Rat_Fraction 4	Q8VIF7_FLHDPDATQGFVGCALSSNIQR_4+_F1	632.1 / 704.4	N/A	N/A	N/A	N/A	N/A	N/A	N/A	N/A	N/A
R-12_600mg/kg_24h_MCX4	Rat_Fraction 4	Q8VIF7_FLHDPDATQGFVGCALSSNIQR_4+_F2	632.1 / 796.4	N/A	N/A	N/A	N/A	N/A	N/A	N/A	N/A	N/A
R-12_600mg/kg_24h_MCX4	Rat_Fraction 4	Q8VIF7_FLHDPDATQGFVGCALSSNIQR_4+_F3	632.1 / 817.5	N/A	N/A	N/A	N/A	N/A	N/A	N/A	N/A	N/A
R-12_600mg/kg_24h_MCX4	Rat_Fraction 4	P28037_GENCIAAGR_2+_F1	520.2 / 553.2	1101	114.2	9.77	0.14	8.2	0.27429	9.715	2.3328	-0.0616667
R-12_600mg/kg_24h_MCX4	Rat_Fraction 4	P28037_GENCIAAGR_2+_F2	520.2 / 739.4	2913	246.5	9.66	0.17	11.2	0.72571	9.715	0.306956	-0.0616667
R-12_600mg/kg_24h_MCX4	Rat_Fraction 4	P28037_GENCIAAGR_2+_F3	520.2 / 853.4	N/A	N/A	N/A	N/A	N/A	N/A	9.715	N/A	-0.0616667
R-12_600mg/kg_24h_MCX4	Rat_Fraction 4	P18418_HEQNIDCGGGYVK_3+_F1	523.6 / 580.3	N/A	N/A	N/A	N/A	N/A	N/A	N/A	N/A	N/A
R-12_600mg/kg_24h_MCX4	Rat_Fraction 4	P18418_HEQNIDCGGGYVK_3+_F2	523.6 / 832.4	N/A	N/A	N/A	N/A	N/A	N/A	N/A	N/A	N/A
R-12_600mg/kg_24h_MCX4	Rat_Fraction 4	P18418_HEQNIDCGGGYVK_3+_F3	523.6 / 947.4	N/A	N/A	N/A	N/A	N/A	N/A	N/A	N/A	N/A
R-12_600mg/kg_24h_MCX4	Rat_Fraction 4	Q63716_HGEVCPAGWKPGSDTIKPDVNK_4+_F1	621.8 / 700.4	15850	1079	19.56	0.25	31.5	0.69223	19.31	0.373196	-0.213333
R-12_600mg/kg_24h_MCX4	Rat_Fraction 4	Q63716_HGEVCPAGWKPGSDTIKPDVNK_4+_F2	621.8 / 900.4	3274	312.5	19.18	0.18	17.5	0.142988	19.31	-0.463891	-0.213333
R-12_600mg/kg_24h_MCX4	Rat_Fraction 4	P11598_FIQESIFGLCPHMTEDNK_3+_F3	753.4 / 999.4	8962	858.4	35.8	0.15	21	0.322235	35.8233	-0.105226	0.193333
R-12_600mg/kg_24h_MCX4	Rat_Fraction 4	P27867_HSADFCYK_3+_F1	373.8 / 411.2	N/A	N/A	N/A	N/A	N/A	N/A	N/A	N/A	N/A
R-12_600mg/kg_24h_MCX4	Rat_Fraction 4	P27867_HSADFCYK_3+_F2	373.8 / 562.2	N/A	N/A	N/A	N/A	N/A	N/A	N/A	N/A	N/A
R-12_600mg/kg_24h_MCX4	Rat_Fraction 4	P27867_HSADFCYK_3+_F3	373.8 / 709.3	N/A	N/A	N/A	N/A	N/A	N/A	N/A	N/A	N/A
R-12_600mg/kg_24h_MCX4	Rat_Fraction 4	P27867_HSADFCYK_2+_F1	560.2 / 709.3	11030	1077	11.31	0.16	63.7	1	11.31	1.44637	0.21
R-12_600mg/kg_24h_MCX4	Rat_Fraction 4	P27867_HSADFCYK_2+_F2	560.2 / 895.4	N/A	N/A	N/A	N/A	N/A	N/A	11.31	N/A	0.21
R-12_600mg/kg_24h_MCX4	Rat_Fraction 4	P27867_HSADFCYK_2+_F3	560.2 / 982.4	N/A	N/A	N/A	N/A	N/A	N/A	11.31	N/A	0.21
R-13_600mg/kg_24h_MCX4	Rat_Fraction 4	P11598_FIQESIFGLCPHMTEDNK_3+_F3	753.4 / 999.4	8290	678.3	35.8	0.16	17.5	0.318601	35.82	-0.115317	0.19
R-11_600mg/kg_24h_MCX7	Rat_Fraction 7	P11884_LLCGGGAAADR_2+_F2	576.8 / 674.3	2084	171.3	14.19	0.21	18.5	0.401696	14.11	-0.230742	0.14
R-10_600mg/kg_24h_MCX7	Rat_Fraction 7	P11884_LLCGGGAAADR_2+_F3	576.8 / 926.4	2181	197.8	14.14	0.17	16.5	0.389395	14.14	0.252993	0.17
R-12_600mg/kg_24h_MCX4	Rat_Fraction 4	P51647_LECGGGR_2+_F1	420.7 / 495.2	N/A	N/A	N/A	N/A	N/A	N/A	N/A	N/A	N/A
R-12_600mg/kg_24h_MCX4	Rat_Fraction 4	P51647_LECGGGR_2+_F2	420.7 / 598.2	N/A	N/A	N/A	N/A	N/A	N/A	N/A	N/A	N/A
R-12_600mg/kg_24h_MCX4	Rat_Fraction 4	P51647_LECGGGR_2+_F3	420.7 / 727.3	N/A	N/A	N/A	N/A	N/A	N/A	N/A	N/A	N/A
R-12_600mg/kg_24h_MCX4	Rat_Fraction 4	P11884_LLCGGGAAADR_2+_F1	576.8 / 617.3	2752	303.7	14.08	0.14	10.3	0.769596	14.075	3.76387	0.225
R-12_600mg/kg_24h_MCX4	Rat_Fraction 4	P11884_LLCGGGAAADR_2+_F2	576.8 / 674.3	823.9	129	14.07	0.1	8	0.230404	14.075	-0.565839	0.225
R-12_600mg/kg_24h_MCX4	Rat_Fraction 4	P11884_LLCGGGAAADR_2+_F3	576.8 / 926.4	N/A	N/A	N/A	N/A	N/A	N/A	14.075	N/A	0.225
R-12_600mg/kg_24h_MCX4	Rat_Fraction 4	P30904_LLCGLLSDR_2+_F1	569.8 / 660.4	4613	505.1	31.2	0.14	12.2	0.356767	31.0967	-0.32525	-0.116667
R-12_600mg/kg_24h_MCX4	Rat_Fraction 4	P30904_LLCGLLSDR_2+_F2	569.8 / 762.4	7277	694.3	31.21	0.15	13.4	0.5628	31.0967	321.592	-0.116667
R-12_600mg/kg_24h_MCX4	Rat_Fraction 4	P30904_LLCGLLSDR_2+_F3	569.8 / 912.4	1040	160.6	30.88	0.11	5.4	0.0804331	31.0967	-0.828689	-0.116667
R-12_600mg/kg_24h_MCX4	Rat_Fraction 4	Q66HD0_LTESPCALVASQYGWSGNMER_3+_F1	816.7 / 936.4	N/A	N/A	N/A	N/A	N/A	N/A	37.38	N/A	0.316667
R-12_600mg/kg_24h_MCX4	Rat_Fraction 4	Q66HD0_LTESPCALVASQYGWSGNMER_3+_F2	816.7 / 1063.5	665.3	139.4	37.38	0.07	8.3	1	37.38	9.54803	0.316667
R-12_600mg/kg_24h_MCX4	Rat_Fraction 4	Q66HD0_LTESPCALVASQYGWSGNMER_3+_F3	816.7 / 1099.5	N/A	N/A	N/A	N/A	N/A	N/A	37.38	N/A	0.316667
R-12_600mg/kg_24h_MCX4	Rat_Fraction 4	P28037_LVEYCQR_2+_F1	530.3 / 718.3	443.4	129	13.05	0.06	3.2	0.119534	13.06	-0.636711	0.133333
R-12_600mg/kg_24h_MCX4	Rat_Fraction 4	P28037_LVEYCQR_2+_F2	530.3 / 847.3	N/A	N/A	N/A	N/A	N/A	N/A	13.06	N/A	0.133333
R-12_600mg/kg_24h_MCX4	Rat_Fraction 4	P28037_LVEYCQR_2+_F3	530.3 / 946.4	3266	339	13.07	0.17	7.5	0.880466	13.06	11.759	0.133333
R-12_600mg/kg_24h_MCX4	Rat_Fraction 4	P29147_METYCNSGSTDTSSVINAVTHALTAATPYTR_4+_F1	853.6 / 880.5	N/A	N/A	N/A	N/A	N/A	N/A	47.31	N/A	0.156667
R-12_600mg/kg_24h_MCX4	Rat_Fraction 4	P29147_METYCNSGSTDTSSVINAVTHALTAATPYTR_4+_F2	853.6 / 943.5	3142	220.9	47.31	0.29	23.5	1	47.31	5.31623	0.156667
R-12_600mg/kg_24h_MCX4	Rat_Fraction 4	P29147_METYCNSGSTDTSSVINAVTHALTAATPYTR_4+_F3	853.6 / 993.5	N/A	N/A	N/A	N/A	N/A	N/A	47.31	N/A	0.156667
R-12_600mg/kg_24h_MCX4	Rat_Fraction 4	P04905_MQLIMLCYNPDFEK_2+_F1	947.4 / 982.5	394.9	108.3	41.1	0.06	8.1	0.47653	40.9	2.43676	0.22
R-12_600mg/kg_24h_MCX4	Rat_Fraction 4	P04905_MQLIMLCYNPDFEK_2+_F2	947.4 / 1145.5	N/A	N/A	N/A	N/A	N/A	N/A	40.9	N/A	0.22
R-12_600mg/kg_24h_MCX7	Rat_Fraction 7	P11884_LLCGGGAAADR_2+_F3	576.8 / 926.4	1965	166.9	14.19	0.2	15.4	0.397854	14.18	0.280212	0.21
R-12_600mg/kg_24h_MCX4	Rat_Fraction 4	P04905_MQLIMLCYNPDFEK_3+_F1	632.0 / 730.4	6493	787.3	41.22	0.12	18.3	0.288977	40.7733	0.903783	0.0966667
R-12_600mg/kg_24h_MCX4	Rat_Fraction 4	P04905_MQLIMLCYNPDFEK_3+_F2	632.0 / 749.4	995.9	203.1	40.42	0.07	5.9	0.0443235	40.7733	-0.898174	0.0966667
R-12_600mg/kg_24h_MCX4	Rat_Fraction 4	P04905_MQLIMLCYNPDFEK_3+_F3	632.0 / 912.4	14980	1292	40.68	0.17	43.1	0.666699	40.7733	0.614586	0.0966667
R-13_600mg/kg_24h_MCX7	Rat_Fraction 7	P11884_LLCGGGAAADR_2+_F3	576.8 / 926.4	2269	186.3	14.22	0.19	19.4	0.35721	14.2133	0.14943	0.243333
R-12_600mg/kg_24h_MCX4	Rat_Fraction 4	P13255_NYDYILSTGCAPPGK_3+_F2	583.3 / 879.4	7274	500	27.82	0.27	18.3	0.415325	27.805	1.46904	0.408333
R-12_600mg/kg_24h_MCX4	Rat_Fraction 4	P13255_NYDYILSTGCAPPGK_3+_F3	583.3 / 966.4	N/A	N/A	N/A	N/A	N/A	N/A	27.805	N/A	0.408333
R-12_600mg/kg_24h_MCX4	Rat_Fraction 4	P28037_SCALSNVK_2+_F1	485.7 / 560.3	3093	294.7	12.77	0.19	9.9	0.522819	12.845	0.53873	-0.195
R-10_600mg/kg_24h_MCX4	Rat_Fraction 4	P13255_NYDYILSTGCAPPGK_3+_F1	583.3 / 778.5	17520	1265	27.82	0.2	25.7	0.676944	27.81	0.107363	0.413333
R-12_600mg/kg_24h_MCX4	Rat_Fraction 4	P28037_SCALSNVK_2+_F3	485.7 / 883.4	N/A	N/A	N/A	N/A	N/A	N/A	12.845	N/A	-0.195
R-12_600mg/kg_24h_MCX4	Rat_Fraction 4	P28037_SPLIIFADCDLNK_2+_F1	799.4 / 927.4	N/A	N/A	N/A	N/A	N/A	N/A	N/A	N/A	N/A
R-12_600mg/kg_24h_MCX4	Rat_Fraction 4	P28037_SPLIIFADCDLNK_2+_F2	799.4 / 1074.5	N/A	N/A	N/A	N/A	N/A	N/A	N/A	N/A	N/A
R-12_600mg/kg_24h_MCX4	Rat_Fraction 4	P28037_SPLIIFADCDLNK_2+_F3	799.4 / 1187.5	N/A	N/A	N/A	N/A	N/A	N/A	N/A	N/A	N/A
R-12_600mg/kg_24h_MCX4	Rat_Fraction 4	P04906_STCLYGQLPK_2+_F1	629.8 / 705.4	38590	2660	23.44	0.23	50.7	0.893577	23.355	0.561082	0.278333
R-12_600mg/kg_24h_MCX4	Rat_Fraction 4	P04906_STCLYGQLPK_2+_F2	629.8 / 818.5	4596	497.6	23.27	0.13	18.9	0.106423	23.355	-0.645209	0.278333
R-12_600mg/kg_24h_MCX4	Rat_Fraction 4	P04906_STCLYGQLPK_2+_F3	629.8 / 1070.5	N/A	N/A	N/A	N/A	N/A	N/A	23.355	N/A	0.278333
R-12_600mg/kg_24h_MCX4	Rat_Fraction 4	P08011_VFANPEDCAGFGK_2+_F1	752.3 / 975.4	756.5	155.3	24.47	0.09	7.8	0.287861	24.48	5.28105	-0.0766667
R-12_600mg/kg_24h_MCX4	Rat_Fraction 4	P08011_VFANPEDCAGFGK_2+_F2	752.3 / 1072.4	1499	103.9	24.52	0.27	8	0.570396	24.48	-0.281963	-0.0766667
R-12_600mg/kg_24h_MCX4	Rat_Fraction 4	P08011_VFANPEDCAGFGK_2+_F3	752.3 / 1186.5	372.5	58.8	24.45	0.11	8.4	0.141743	24.48	-0.112931	-0.0766667
R-10_600mg/kg_24h_MCX5	Rat_Fraction 5	P13255_NYDYILSTGCAPPGK_3+_F1	583.3 / 778.5	20890	1665	27.91	0.19	51.8	0.547633	27.9067	0.0415405	0.426667
R-12_600mg/kg_24h_MCX4	Rat_Fraction 4	O09171_VNEAACDIAR_2+_F2	605.8 / 868.4	5534	441.3	14.28	0.18	21.9	0.665624	13.885	1.04291	0.0683333
R-12_600mg/kg_24h_MCX4	Rat_Fraction 4	O09171_VNEAACDIAR_2+_F3	605.8 / 997.4	N/A	N/A	N/A	N/A	N/A	N/A	13.885	N/A	0.0683333
R-12_600mg/kg_24h_MCX4	Rat_Fraction 4	P04797_VPTPNVSVVDLTCR_2+_F1	824.9 / 855.4	N/A	N/A	N/A	N/A	N/A	N/A	N/A	N/A	N/A
R-12_600mg/kg_24h_MCX4	Rat_Fraction 4	P04797_VPTPNVSVVDLTCR_2+_F2	824.9 / 1041.5	N/A	N/A	N/A	N/A	N/A	N/A	N/A	N/A	N/A
R-12_600mg/kg_24h_MCX4	Rat_Fraction 4	P04797_VPTPNVSVVDLTCR_2+_F3	824.9 / 1140.6	N/A	N/A	N/A	N/A	N/A	N/A	N/A	N/A	N/A
R-12_600mg/kg_24h_MCX4	Rat_Fraction 4	P04797_VPTPNVSVVDLTCR_3+_F1	550.3 / 641.3	N/A	N/A	N/A	N/A	N/A	N/A	31.25	N/A	0.09
R-12_600mg/kg_24h_MCX4	Rat_Fraction 4	P04797_VPTPNVSVVDLTCR_3+_F2	550.3 / 756.3	439	122.9	31.64	0.07	4.8	0.340178	31.25	-0.417999	0.09
R-12_600mg/kg_24h_MCX4	Rat_Fraction 4	P04797_VPTPNVSVVDLTCR_3+_F3	550.3 / 794.4	851.5	125	30.86	0.15	6.3	0.659822	31.25	6.33808	0.09
R-12_600mg/kg_24h_MCX4	Rat_Fraction 4	P46953_VTMGGQCVALAPDDSLLVPAGFSYMWER_3+_F1	1054.8 / 1109.5	356.6	54.31	50.68	0.08	10	0.0629702	50.66	-0.352567	-0.0933333
R-11_600mg/kg_24h_MCX4	Rat_Fraction 4	P13255_NYDYILSTGCAPPGK_3+_F1	583.3 / 778.5	5312	669.9	27.84	0.13	14	0.492216	27.845	-0.194819	0.448333
R-12_600mg/kg_24h_MCX3	Rat_Fraction 3	P13255_NYDYILSTGCAPPGK_3+_F1	583.3 / 778.5	12930	1371	27.71	0.17	14.3	0.695236	27.725	0.16947	0.461667
R-12_600mg/kg_24h_MCX4	Rat_Fraction 4	P13255_NYDYILSTGCAPPGK_3+_F1	583.3 / 778.5	10240	932.9	27.79	0.14	19.5	0.584675	27.805	-0.0435732	0.408333
R-13_600mg/kg_24h_MCX3	Rat_Fraction 3	P13255_NYDYILSTGCAPPGK_3+_F1	583.3 / 778.5	13980	1589	27.84	0.14	16.4	0.68691	27.835	0.155465	0.571667
R-12_600mg/kg_24h_MCX4	Rat_Fraction 4	P10860_VYEGSILEADCDILIPAASEK_3+_F3	795.7 / 941.6	21310	1797	40.56	0.19	56.8	0.241006	40.39	3.31085	0.0866667
R-12_600mg/kg_24h_MCX4	Rat_Fraction 4	P51647_YCAGWADK_2+_F1	531.7 / 576.3	N/A	N/A	N/A	N/A	N/A	N/A	15.19	N/A	0.0233333
R-12_600mg/kg_24h_MCX4	Rat_Fraction 4	P51647_YCAGWADK_2+_F2	531.7 / 647.3	N/A	N/A	N/A	N/A	N/A	N/A	15.19	N/A	0.0233333
R-12_600mg/kg_24h_MCX4	Rat_Fraction 4	P51647_YCAGWADK_2+_F3	531.7 / 899.4	2814	226	15.19	0.19	17.7	1	15.19	6.60289	0.0233333
R-12_600mg/kg_24h_MCX4	Rat_Fraction 4	P28037_YFAGWCDK_2+_F1	569.7 / 757.3	N/A	N/A	N/A	N/A	N/A	N/A	N/A	N/A	N/A
R-12_600mg/kg_24h_MCX4	Rat_Fraction 4	P28037_YFAGWCDK_2+_F2	569.7 / 828.3	N/A	N/A	N/A	N/A	N/A	N/A	N/A	N/A	N/A
R-12_600mg/kg_24h_MCX4	Rat_Fraction 4	P28037_YFAGWCDK_2+_F3	569.7 / 975.4	N/A	N/A	N/A	N/A	N/A	N/A	N/A	N/A	N/A
R-12_600mg/kg_24h_MCX4	Rat_Fraction 4	P28037_YQALGAELNVLPFCSQFIPMEVINAPR_3+_F1	1057.2 / 1139.6	2315	140.8	53.21	0.31	16.8	0.0041521	53.21	-0.984601	0.666667
R-12_600mg/kg_24h_MCX4	Rat_Fraction 4	P28037_YQALGAELNVLPFCSQFIPMEVINAPR_3+_F2	1057.2 / 1162.6	3834	425.3	53.18	0.16	35.4	0.00687653	53.21	-0.9001	0.666667
R-12_600mg/kg_24h_MCX4	Rat_Fraction 4	P28037_YQALGAELNVLPFCSQFIPMEVINAPR_3+_F3	1057.2 / 1172.6	551400	49570	53.24	0.18	265.7	0.988971	53.21	0.494981	0.666667
R-12_600mg/kg_24h_MCX4	Rat_Fraction 4	P56571_C(CAM)CIAPVLAAK_2+_F1	597.8 / 669.4	270400	22320	24.8	0.19	265.9	0.571719	24.8	-0.428281	-1.71
R-12_600mg/kg_24h_MCX4	Rat_Fraction 4	P56571_C(CAM)CIAPVLAAK_2+_F2	597.8 / 782.5	184100	15070	24.8	0.19	64.8	0.389251	24.8	N/A	-1.71
R-12_600mg/kg_24h_MCX4	Rat_Fraction 4	P56571_C(CAM)CIAPVLAAK_2+_F3	597.8 / 1034.6	18460	1474	24.8	0.21	35.1	0.0390308	24.8	N/A	-1.71
R-12_600mg/kg_24h_MCX4	Rat_Fraction 4	P56571_CC(CAM)IAPVLAAK_2+_F1	597.8 / 669.4	273600	22980	24.8	0.18	264.7	0.594311	24.81	N/A	-0.01
R-12_600mg/kg_24h_MCX4	Rat_Fraction 4	P56571_CC(CAM)IAPVLAAK_2+_F2	597.8 / 782.5	181800	15050	24.8	0.19	71	0.394904	24.81	N/A	-0.01
R-12_600mg/kg_24h_MCX4	Rat_Fraction 4	P56571_CC(CAM)IAPVLAAK_2+_F3	597.8 / 942.5	4965	414.7	24.83	0.13	23.8	0.0107849	24.81	-0.989215	-0.01
R-13_600mg/kg_24h_MCX4	Rat_Fraction 4	Q9Z0V6_AFQFVETHGEVCPANWTPESPTIKPSPTASK_4+_F1	877.2 / 921.0	535.6	102.8	32.65	0.08	4.3	0.180848	32.89	-0.290613	0.18
R-13_600mg/kg_24h_MCX4	Rat_Fraction 4	Q9Z0V6_AFQFVETHGEVCPANWTPESPTIKPSPTASK_4+_F2	877.2 / 1005.5	2426	314.5	33.13	0.12	13.3	0.819152	32.89	0.480135	0.18
R-13_600mg/kg_24h_MCX4	Rat_Fraction 4	Q9Z0V6_AFQFVETHGEVCPANWTPESPTIKPSPTASK_4+_F3	877.2 / 1245.6	N/A	N/A	N/A	N/A	N/A	N/A	32.89	N/A	0.18
R-13_600mg/kg_24h_MCX4	Rat_Fraction 4	O09171_AGAAIVGVNCHFDPSTSLQTIK_3+_F1	793.4 / 948.5	4195	382.4	32.76	0.15	11.7	0.274479	32.54	-0.393303	0.166667
R-13_600mg/kg_24h_MCX4	Rat_Fraction 4	O09171_AGAAIVGVNCHFDPSTSLQTIK_3+_F2	793.4 / 974.6	10770	715.1	32.39	0.29	18.5	0.704682	32.54	7.41087	0.166667
R-13_600mg/kg_24h_MCX4	Rat_Fraction 4	O09171_AGAAIVGVNCHFDPSTSLQTIK_3+_F3	793.4 / 998.0	318.5	111.4	32.47	0.05	6.3	0.0208395	32.54	-0.955068	0.166667
R-13_600mg/kg_24h_MCX4	Rat_Fraction 4	P29147_AVLVTGCDSGFGFSLAK_3+_F1	607.6 / 769.4	N/A	N/A	N/A	N/A	N/A	N/A	N/A	N/A	N/A
R-13_600mg/kg_24h_MCX4	Rat_Fraction 4	P29147_AVLVTGCDSGFGFSLAK_3+_F2	607.6 / 826.4	N/A	N/A	N/A	N/A	N/A	N/A	N/A	N/A	N/A
R-13_600mg/kg_24h_MCX4	Rat_Fraction 4	P29147_AVLVTGCDSGFGFSLAK_3+_F3	607.6 / 913.4	N/A	N/A	N/A	N/A	N/A	N/A	N/A	N/A	N/A
R-13_600mg/kg_24h_MCX4	Rat_Fraction 4	P10860_CAVVDVPFGGAK_2+_F1	656.3 / 791.4	N/A	N/A	N/A	N/A	N/A	N/A	28.14	N/A	0.48
R-13_600mg/kg_24h_MCX4	Rat_Fraction 4	P10860_CAVVDVPFGGAK_2+_F2	656.3 / 889.5	541.4	123.5	28.14	0.06	5.1	1	28.14	0.690823	0.48
R-13_600mg/kg_24h_MCX4	Rat_Fraction 4	P10860_CAVVDVPFGGAK_2+_F3	656.3 / 988.5	N/A	N/A	N/A	N/A	N/A	N/A	28.14	N/A	0.48
R-13_600mg/kg_24h_MCX4	Rat_Fraction 4	P13255_NYDYILSTGCAPPGK_3+_F1	583.3 / 778.5	7050	579.9	27.91	0.23	14.3	0.67361	27.905	0.101908	0.508333
R-13_600mg/kg_24h_MCX4	Rat_Fraction 4	P10860_CAVVDVPFGGAK_3+_F2	437.9 / 522.2	N/A	N/A	N/A	N/A	N/A	N/A	27.4	N/A	-0.25
R-13_600mg/kg_24h_MCX4	Rat_Fraction 4	P10860_CAVVDVPFGGAK_3+_F3	437.9 / 576.3	957	138	27.4	0.11	7.9	0.47541	27.4	0.191775	-0.25
R-11_600mg/kg_24h_MCX3	Rat_Fraction 3	P13255_NYDYILSTGCAPPGK_3+_F3	583.3 / 966.4	4377	504.3	27.7	0.16	11.2	0.218992	27.7	-0.0417694	0.436667
R-12_600mg/kg_24h_MCX3	Rat_Fraction 3	P13444_ICDQISDAVLDAHLK_2+_F2	895.4 / 1068.6	3426	383	29.35	0.13	11	0.877966	29.335	0.286093	-0.575
R-11_600mg/kg_24h_MCX3	Rat_Fraction 3	P13444_ICDQISDAVLDAHLK_3+_F1	597.3 / 696.4	26770	1534	29.92	0.31	15.5	0.584753	29.965	-0.235224	0.055
R-13_600mg/kg_24h_MCX4	Rat_Fraction 4	P09606_CIEEAIDK_2+_F1	535.3 / 575.3	N/A	N/A	N/A	N/A	N/A	N/A	16.21	N/A	0.2
R-12_600mg/kg_24h_MCX3	Rat_Fraction 3	P13444_ICDQISDAVLDAHLK_3+_F1	597.3 / 696.4	18350	1604	30.06	0.2	15.2	0.559008	30.09	-0.268895	0.18
R-13_600mg/kg_24h_MCX4	Rat_Fraction 4	P09606_CIEEAIDK_2+_F3	535.3 / 817.4	N/A	N/A	N/A	N/A	N/A	N/A	16.21	N/A	0.2
R-13_600mg/kg_24h_MCX4	Rat_Fraction 4	P04905_P08010_CLDAFPNLK_2+_F1	585.3 / 618.4	N/A	N/A	N/A	N/A	N/A	N/A	31.9	N/A	-0.336667
R-13_600mg/kg_24h_MCX4	Rat_Fraction 4	P04905_P08010_CLDAFPNLK_2+_F2	585.3 / 689.4	1094	213.5	31.53	0.08	4.4	0.610696	31.9	2.34031	-0.336667
R-13_600mg/kg_24h_MCX4	Rat_Fraction 4	P04905_P08010_CLDAFPNLK_2+_F3	585.3 / 804.4	697.4	153	32.27	0.08	5.4	0.389304	31.9	-0.356501	-0.336667
R-13_600mg/kg_24h_MCX3	Rat_Fraction 3	P13444_ICDQISDAVLDAHLK_3+_F1	597.3 / 696.4	14530	1202	30.07	0.21	12.7	0.765293	29.8533	0.000897048	-0.0566667
R-10_600mg/kg_24h_MCX5	Rat_Fraction 5	P16638_YICTTSAIQNR_2+_F1	709.8 / 789.4	28690	2657	17.24	0.17	178.7	0.250984	17.24	-0.0875585	-0.15
R-10_600mg/kg_24h_MCX6	Rat_Fraction 6	P16638_YICTTSAIQNR_2+_F1	709.8 / 789.4	40590	3588	17.3	0.18	451.1	0.249508	17.3	-0.0770132	-0.12
R-13_600mg/kg_24h_MCX4	Rat_Fraction 4	Q03248_CPQIVR_2+_F1	432.7 / 478.2	16770	1690	13.21	0.16	19.9	0.0365782	13.21	-0.535729	0.896667
R-13_600mg/kg_24h_MCX4	Rat_Fraction 4	Q03248_CPQIVR_2+_F2	432.7 / 515.3	292900	25670	13.21	0.18	286.4	0.638864	13.21	0.513847	0.896667
R-13_600mg/kg_24h_MCX4	Rat_Fraction 4	Q03248_CPQIVR_2+_F3	432.7 / 612.4	148800	13510	13.21	0.17	196	0.324558	13.21	-0.349844	0.896667
R-13_600mg/kg_24h_MCX4	Rat_Fraction 4	P04904_CVESAVK_2+_F1	442.7 / 481.2	N/A	N/A	N/A	N/A	N/A	N/A	N/A	N/A	N/A
R-13_600mg/kg_24h_MCX4	Rat_Fraction 4	P04904_CVESAVK_2+_F2	442.7 / 533.3	N/A	N/A	N/A	N/A	N/A	N/A	N/A	N/A	N/A
R-13_600mg/kg_24h_MCX4	Rat_Fraction 4	P04904_CVESAVK_2+_F3	442.7 / 632.4	N/A	N/A	N/A	N/A	N/A	N/A	N/A	N/A	N/A
R-13_600mg/kg_24h_MCX4	Rat_Fraction 4	P18418_DMHGDSEYNIMFGPDICGPGTK_3+_F1	845.0 / 1036.5	N/A	N/A	N/A	N/A	N/A	N/A	34.7	N/A	0.133333
R-13_600mg/kg_24h_MCX4	Rat_Fraction 4	P18418_DMHGDSEYNIMFGPDICGPGTK_3+_F2	845.0 / 1049.4	N/A	N/A	N/A	N/A	N/A	N/A	34.7	N/A	0.133333
R-13_600mg/kg_24h_MCX4	Rat_Fraction 4	P18418_DMHGDSEYNIMFGPDICGPGTK_3+_F3	845.0 / 1094.5	493.3	111.2	34.7	0.07	4.8	1	34.7	5.36261	0.133333
R-13_600mg/kg_24h_MCX4	Rat_Fraction 4	P29147_FGVEAFSDCLR_2+_F1	696.8 / 889.4	N/A	N/A	N/A	N/A	N/A	N/A	33.27	N/A	-0.23
R-10_600mg/kg_24h_MCX7	Rat_Fraction 7	P16638_YICTTSAIQNR_2+_F1	709.8 / 789.4	65110	5972	17.34	0.17	451.6	0.260066	17.34	-0.0838249	0.0233333
R-13_600mg/kg_24h_MCX4	Rat_Fraction 4	P29147_FGVEAFSDCLR_2+_F3	696.8 / 1089.5	19480	1560	33.48	0.19	52.4	0.690193	33.27	1.39242	-0.23
R-11_600mg/kg_24h_MCX5	Rat_Fraction 5	P16638_YICTTSAIQNR_2+_F1	709.8 / 789.4	17630	1608	17.31	0.17	134.2	0.25345	17.3033	-0.0785931	-0.0866667
[truncated: 2,896 more rows]

## Sheet: B - Mouse
Sample Name	Acq. Method Name	Component Name	Mass Info	Area	Height	Retention Time	Width at 50%	Signal / Noise	Relative Area (See Formula in Main Text)	Average RT	Relative Area Difference (%)	RT Difference (min)
M-5_150mgkg_2h_MCX2	Mouse_Fraction 2	O35490_AGASIVGVNCHFDPSVSLQTVK_3+_F1	793.4 / 861.5	1026	114.9	32.12	0.15	6.2	0.373091	32.105	28.8837	-0.115
M-5_150mgkg_2h_MCX2	Mouse_Fraction 2	O35490_AGASIVGVNCHFDPSVSLQTVK_3+_F2	793.4 / 940.5	1724	180.2	32.09	0.2	9.7	0.626909	32.105	0.244786	-0.115
M-5_150mgkg_2h_MCX2	Mouse_Fraction 2	O35490_AGASIVGVNCHFDPSVSLQTVK_3+_F3	793.4 / 990.0	N/A	N/A	N/A	N/A	N/A	N/A	32.105	N/A	-0.115
M-5_150mgkg_2h_MCX2	Mouse_Fraction 2	Q80XN0_AILITGCDSGFGFSLAK_3+_F1	617.0 / 769.4	970.8	157.2	40.01	0.1	7.4	0.471537	39.945	0.444126	0.375
M-5_150mgkg_2h_MCX2	Mouse_Fraction 2	Q80XN0_AILITGCDSGFGFSLAK_3+_F2	617.0 / 826.4	1088	116	39.88	0.2	8.1	0.528463	39.945	0.0459791	0.375
M-5_150mgkg_2h_MCX2	Mouse_Fraction 2	Q80XN0_AILITGCDSGFGFSLAK_3+_F3	617.0 / 1028.5	N/A	N/A	N/A	N/A	N/A	N/A	39.945	N/A	0.375
M-5_150mgkg_2h_MCX2	Mouse_Fraction 2	P26443_CAVVDVPFGGAK_2+_F1	656.3 / 791.4	N/A	N/A	N/A	N/A	N/A	N/A	27.01	N/A	-0.12
M-11_300mgkg_6h_MCX2	Mouse_Fraction 2	O35490_AGASIVGVNCHFDPSVSLQTVK_3+_F1	793.4 / 861.5	3811	390.8	31.8	0.21	12.2	0.154366	31.6767	11.3644	-0.543333
M-Ctl_IPAP_MCX2	Mouse_Fraction 2	O35490_AGASIVGVNCHFDPSVSLQTVK_3+_F1	793.4 / 861.5	25930	2392	32.22	0.15	52.5	0.0124848	32.22
M-5_150mgkg_2h_MCX2	Mouse_Fraction 2	P11352_CEVNGEK_2+_F1	464.2 / 481.2	N/A	N/A	N/A	N/A	N/A	N/A	N/A	N/A	N/A
M-5_150mgkg_2h_MCX2	Mouse_Fraction 2	P11352_CEVNGEK_2+_F2	464.2 / 546.3	N/A	N/A	N/A	N/A	N/A	N/A	N/A	N/A	N/A
M-5_150mgkg_2h_MCX2	Mouse_Fraction 2	P11352_CEVNGEK_2+_F3	464.2 / 675.3	N/A	N/A	N/A	N/A	N/A	N/A	N/A	N/A	N/A
M-5_150mgkg_2h_MCX2	Mouse_Fraction 2	Q63836_CGPGYPTPLEAMK_2+_F1	756.9 / 886.5	N/A	N/A	N/A	N/A	N/A	N/A	N/A	N/A	N/A
M-5_150mgkg_2h_MCX2	Mouse_Fraction 2	Q63836_CGPGYPTPLEAMK_2+_F2	756.9 / 1049.5	N/A	N/A	N/A	N/A	N/A	N/A	N/A	N/A	N/A
M-5_150mgkg_2h_MCX2	Mouse_Fraction 2	Q63836_CGPGYPTPLEAMK_2+_F3	756.9 / 1203.6	N/A	N/A	N/A	N/A	N/A	N/A	N/A	N/A	N/A
M-6_150mgkg_2h_MCX3	Mouse_Fraction 3	O35490_AGASIVGVNCHFDPSVSLQTVK_3+_F1	793.4 / 861.5	21530	1315	32.07	0.27	32.6	0.839137	32.2233	68.6602	-0.0633333
M-7_300mgkg_2h_MCX3	Mouse_Fraction 3	O35490_AGASIVGVNCHFDPSVSLQTVK_3+_F1	793.4 / 861.5	23080	1544	31.99	0.22	34.3	0.925358	32.4433	75.8177	0.156667
M-9_150mgkg_6h_MCX3	Mouse_Fraction 3	O35490_AGASIVGVNCHFDPSVSLQTVK_3+_F1	793.4 / 861.5	36420	2358	31.95	0.24	50.2	0.917232	32.1667	75.1432	-0.12
M-5_150mgkg_2h_MCX2	Mouse_Fraction 2	P26443_CVGVGESDGSIWNPDGIDPK_2+_F1	1097.5 / 1153.5	N/A	N/A	N/A	N/A	N/A	N/A	N/A	N/A	N/A
M-5_150mgkg_2h_MCX2	Mouse_Fraction 2	P26443_CVGVGESDGSIWNPDGIDPK_2+_F2	1097.5 / 1154.6	N/A	N/A	N/A	N/A	N/A	N/A	N/A	N/A	N/A
M-5_150mgkg_2h_MCX2	Mouse_Fraction 2	P26443_CVGVGESDGSIWNPDGIDPK_2+_F3	1097.5 / 1241.6	N/A	N/A	N/A	N/A	N/A	N/A	N/A	N/A	N/A
M-10_150mgkg_6h_MCX3	Mouse_Fraction 3	O35490_AGASIVGVNCHFDPSVSLQTVK_3+_F1	793.4 / 861.5	32930	1945	31.9	0.24	42.3	0.958505	32.0967	78.5693	-0.19
M-12_300mgkg_6h_MCX3	Mouse_Fraction 3	O35490_AGASIVGVNCHFDPSVSLQTVK_3+_F1	793.4 / 861.5	52870	3443	32.07	0.21	85.7	0.967376	31.98	79.3058	-0.306667
M-5_150mgkg_2h_MCX2	Mouse_Fraction 2	P26443_CVGVGESDGSIWNPDGIDPK_3+_F3	732.0 / 1153.5	1197	117.7	31.53	0.15	8	0.11374	31.6567	0.0562475	-0.1
M-5_150mgkg_2h_MCX2	Mouse_Fraction 2	P14211_DMHGDSEYNIMFGPDICGPGTK_3+_F1	845.0 / 1036.5	N/A	N/A	N/A	N/A	N/A	N/A	34.26	N/A	0.04
M-5_150mgkg_2h_MCX2	Mouse_Fraction 2	P14211_DMHGDSEYNIMFGPDICGPGTK_3+_F2	845.0 / 1049.4	397.8	122	34.26	0.04	9	1	34.26	2.44351	0.04
M-5_150mgkg_2h_MCX2	Mouse_Fraction 2	P14211_DMHGDSEYNIMFGPDICGPGTK_3+_F3	845.0 / 1094.5	N/A	N/A	N/A	N/A	N/A	N/A	34.26	N/A	0.04
M-5_150mgkg_2h_MCX2	Mouse_Fraction 2	Q8R0Y6_ECDVLPDDTVSTLYNR_2+_F1	995.0 / 1036.4	N/A	N/A	N/A	N/A	N/A	N/A	N/A	N/A	N/A
M-5_150mgkg_2h_MCX2	Mouse_Fraction 2	Q8R0Y6_ECDVLPDDTVSTLYNR_2+_F2	995.0 / 1068.5	N/A	N/A	N/A	N/A	N/A	N/A	N/A	N/A	N/A
M-5_150mgkg_2h_MCX2	Mouse_Fraction 2	Q8R0Y6_ECDVLPDDTVSTLYNR_2+_F3	995.0 / 1183.5	N/A	N/A	N/A	N/A	N/A	N/A	N/A	N/A	N/A
M-Ctl_IPAP_MCX3	Mouse_Fraction 3	O35490_AGASIVGVNCHFDPSVSLQTVK_3+_F1	793.4 / 861.5	170800	14010	32.28	0.17	191.7	0.0120462	32.2867
M-5_150mgkg_2h_MCX2	Mouse_Fraction 2	P09103_EECPAVR_2+_F2	476.7 / 694.3	N/A	N/A	N/A	N/A	N/A	N/A	8.77	N/A	-0.0533333
M-5_150mgkg_2h_MCX2	Mouse_Fraction 2	P09103_EECPAVR_2+_F3	476.7 / 823.4	N/A	N/A	N/A	N/A	N/A	N/A	8.77	N/A	-0.0533333
M-5_150mgkg_2h_MCX2	Mouse_Fraction 2	Q63836_P17563_EEIVYLPCIYR_2+_F1	773.9 / 913.5	849.8	137.5	37.08	0.08	6.9	1	37.08	2.28508	0.33
M-5_150mgkg_2h_MCX2	Mouse_Fraction 2	Q63836_P17563_EEIVYLPCIYR_2+_F2	773.9 / 1076.5	N/A	N/A	N/A	N/A	N/A	N/A	37.08	N/A	0.33
M-5_150mgkg_2h_MCX2	Mouse_Fraction 2	Q63836_P17563_EEIVYLPCIYR_2+_F3	773.9 / 1175.6	N/A	N/A	N/A	N/A	N/A	N/A	37.08	N/A	0.33
M-5_150mgkg_2h_MCX2	Mouse_Fraction 2	Q63836_P17563_EEIVYLPCIYR_3+_F1	516.3 / 634.3	N/A	N/A	N/A	N/A	N/A	N/A	N/A	N/A	N/A
M-5_150mgkg_2h_MCX2	Mouse_Fraction 2	Q63836_P17563_EEIVYLPCIYR_3+_F2	516.3 / 703.3	N/A	N/A	N/A	N/A	N/A	N/A	N/A	N/A	N/A
M-5_150mgkg_2h_MCX2	Mouse_Fraction 2	Q63836_P17563_EEIVYLPCIYR_3+_F3	516.3 / 800.4	N/A	N/A	N/A	N/A	N/A	N/A	N/A	N/A	N/A
M-5_150mgkg_2h_MCX2	Mouse_Fraction 2	P19157_EEVVTIDTWMQGLLKPTCLYGQLPK_3+_F1	1004.5 / 1073.5	915.1	124.5	51.72	0.14	9.9	0.0244124	51.715	0.123071	0.401667
M-5_150mgkg_2h_MCX4	Mouse_Fraction 4	O35490_AGASIVGVNCHFDPSVSLQTVK_3+_F1	793.4 / 861.5	29260	2181	32.52	0.21	67.6	0.909761	32.5067	78.1279	-0.0566667
M-5_150mgkg_2h_MCX2	Mouse_Fraction 2	P19157_EEVVTIDTWMQGLLKPTCLYGQLPK_3+_F3	1004.5 / 1171.6	N/A	N/A	N/A	N/A	N/A	N/A	51.715	N/A	0.401667
M-5_150mgkg_2h_MCX2	Mouse_Fraction 2	P40936_EPGAYDWSSIVQHACELEGDR_3+_F1	837.7 / 939.9	784.5	118.3	39.99	0.1	5.8	1	39.99	3.49347	0.38
M-5_150mgkg_2h_MCX2	Mouse_Fraction 2	P40936_EPGAYDWSSIVQHACELEGDR_3+_F2	837.7 / 997.4	N/A	N/A	N/A	N/A	N/A	N/A	39.99	N/A	0.38
M-5_150mgkg_2h_MCX2	Mouse_Fraction 2	P40936_EPGAYDWSSIVQHACELEGDR_3+_F3	837.7 / 1079.0	N/A	N/A	N/A	N/A	N/A	N/A	39.99	N/A	0.38
M-5_150mgkg_2h_MCX2	Mouse_Fraction 2	Q64442_EVDEYCK_2+_F1	517.7 / 562.2	N/A	N/A	N/A	N/A	N/A	N/A	N/A	N/A	N/A
M-5_150mgkg_2h_MCX2	Mouse_Fraction 2	Q64442_EVDEYCK_2+_F2	517.7 / 691.3	N/A	N/A	N/A	N/A	N/A	N/A	N/A	N/A	N/A
M-5_150mgkg_2h_MCX2	Mouse_Fraction 2	Q64442_EVDEYCK_2+_F3	517.7 / 806.3	N/A	N/A	N/A	N/A	N/A	N/A	N/A	N/A	N/A
M-5_150mgkg_2h_MCX2	Mouse_Fraction 2	Q80XN0_FGIEAFSDCLR_2+_F1	703.8 / 889.4	3819	373.3	36.36	0.15	8.9	0.0244107	36.3433	-0.933607	0.313333
M-6_150mgkg_2h_MCX4	Mouse_Fraction 4	O35490_AGASIVGVNCHFDPSVSLQTVK_3+_F1	793.4 / 861.5	30300	2053	32.53	0.24	62.4	0.963523	32.5067	82.8039	-0.0566667
M-7_300mgkg_2h_MCX4	Mouse_Fraction 4	O35490_AGASIVGVNCHFDPSVSLQTVK_3+_F1	793.4 / 861.5	26060	1889	32.52	0.24	56.1	0.941086	32.5167	80.8525	-0.0466667
M-8_300mgkg_2h_MCX4	Mouse_Fraction 4	O35490_AGASIVGVNCHFDPSVSLQTVK_3+_F1	793.4 / 861.5	32500	2383	32.49	0.22	73.5	0.813354	32.5867	69.7427	0.0233333
M-5_150mgkg_2h_MCX2	Mouse_Fraction 2	Q64458_FIDLLPTSLPHAVTCDIK_3+_F2	711.4 / 937.0	451.6	109.6	40.57	0.07	6.2	0.0748103	40.61	-0.433832	0.376667
M-5_150mgkg_2h_MCX2	Mouse_Fraction 2	Q64458_FIDLLPTSLPHAVTCDIK_3+_F3	711.4 / 1132.5	N/A	N/A	N/A	N/A	N/A	N/A	40.61	N/A	0.376667
M-5_150mgkg_2h_MCX2	Mouse_Fraction 2	Q8R0Y6_GEDGESECVINYVEK_2+_F1	910.4 / 956.3	N/A	N/A	N/A	N/A	N/A	N/A	26.93	N/A	0.02
M-5_150mgkg_2h_MCX2	Mouse_Fraction 2	Q8R0Y6_GEDGESECVINYVEK_2+_F2	910.4 / 1055.4	N/A	N/A	N/A	N/A	N/A	N/A	26.93	N/A	0.02
M-5_150mgkg_2h_MCX2	Mouse_Fraction 2	Q8R0Y6_GEDGESECVINYVEK_2+_F3	910.4 / 1116.5	527.5	109.3	26.93	0.08	7	1	26.93	0.364763	0.02
M-9_150mgkg_6h_MCX4	Mouse_Fraction 4	O35490_AGASIVGVNCHFDPSVSLQTVK_3+_F1	793.4 / 861.5	46160	3446	32.48	0.21	84.4	0.942052	32.38	80.9365	-0.183333
M-5_150mgkg_2h_MCX2	Mouse_Fraction 2	Q8R0Y6_GENCIAAGR_2+_F2	520.2 / 739.4	N/A	N/A	N/A	N/A	N/A	N/A	9.18	N/A	-0.32
M-5_150mgkg_2h_MCX2	Mouse_Fraction 2	Q8R0Y6_GENCIAAGR_2+_F3	520.2 / 853.4	N/A	N/A	N/A	N/A	N/A	N/A	9.18	N/A	-0.32
M-10_150mgkg_6h_MCX4	Mouse_Fraction 4	O35490_AGASIVGVNCHFDPSVSLQTVK_3+_F1	793.4 / 861.5	37610	2653	32.49	0.23	76.7	0.91562	32.48	78.6375	-0.0833333
M-11_300mgkg_6h_MCX4	Mouse_Fraction 4	O35490_AGASIVGVNCHFDPSVSLQTVK_3+_F1	793.4 / 861.5	50870	3932	32.35	0.19	100.6	0.925645	32.2167	79.5094	-0.346667
M-5_150mgkg_2h_MCX2	Mouse_Fraction 2	Q63836_P17563_GGSVQVLEDQELTCQPEPLVVK_3+_F3	839.8 / 1142.5	750.2	180.7	33.56	0.08	6.8	0.112605	33.9567	-0.591163	0.0966667
M-12_300mgkg_6h_MCX4	Mouse_Fraction 4	O35490_AGASIVGVNCHFDPSVSLQTVK_3+_F1	793.4 / 861.5	50710	3730	32.5	0.21	108.3	0.867921	32.5267	74.4888	-0.0366667
M-Ctl_IPAP_MCX4	Mouse_Fraction 4	O35490_AGASIVGVNCHFDPSVSLQTVK_3+_F1	793.4 / 861.5	256000	19680	32.56	0.2	206	0.0114974	32.5633
M-5_150mgkg_2h_MCX2	Mouse_Fraction 2	P14211_HEQNIDCGGGYVK_3+_F3	523.6 / 947.4	N/A	N/A	N/A	N/A	N/A	N/A	12.27	N/A	0
M-5_150mgkg_2h_MCX2	Mouse_Fraction 2	P35700_HGEVCPAGWKPGSDTIKPDVNK_4+_F1	621.8 / 700.4	N/A	N/A	N/A	N/A	N/A	N/A	N/A	N/A	N/A
M-5_150mgkg_2h_MCX2	Mouse_Fraction 2	P35700_HGEVCPAGWKPGSDTIKPDVNK_4+_F2	621.8 / 900.4	N/A	N/A	N/A	N/A	N/A	N/A	N/A	N/A	N/A
M-5_150mgkg_2h_MCX2	Mouse_Fraction 2	P35700_HGEVCPAGWKPGSDTIKPDVNK_4+_F3	621.8 / 1086.4	N/A	N/A	N/A	N/A	N/A	N/A	N/A	N/A	N/A
M-5_150mgkg_2h_MCX5	Mouse_Fraction 5	O35490_AGASIVGVNCHFDPSVSLQTVK_3+_F1	793.4 / 861.5	23310	1601	32.65	0.23	78	0.959149	32.63	88.7892	-0.1
M-5_150mgkg_2h_MCX2	Mouse_Fraction 2	P35700_HGEVCPAGWKPGSDTIKPDVNK_5+_F2	497.7 / 700.4	N/A	N/A	N/A	N/A	N/A	N/A	18.945	N/A	-0.075
M-6_150mgkg_2h_MCX5	Mouse_Fraction 5	O35490_AGASIVGVNCHFDPSVSLQTVK_3+_F1	793.4 / 861.5	24540	1849	32.68	0.2	84.8	0.867966	32.81	80.2532	0.08
M-5_150mgkg_2h_MCX2	Mouse_Fraction 2	P15626_P19639_O35660_Q80W21_HNLCGETEEER_2+_F1	733.3 / 849.4	N/A	N/A	N/A	N/A	N/A	N/A	N/A	N/A	N/A
M-5_150mgkg_2h_MCX2	Mouse_Fraction 2	P15626_P19639_O35660_Q80W21_HNLCGETEEER_2+_F2	733.3 / 1101.4	N/A	N/A	N/A	N/A	N/A	N/A	N/A	N/A	N/A
M-5_150mgkg_2h_MCX2	Mouse_Fraction 2	P15626_P19639_O35660_Q80W21_HNLCGETEEER_2+_F3	733.3 / 1214.5	N/A	N/A	N/A	N/A	N/A	N/A	N/A	N/A	N/A
M-7_300mgkg_2h_MCX5	Mouse_Fraction 5	O35490_AGASIVGVNCHFDPSVSLQTVK_3+_F1	793.4 / 861.5	21680	1427	32.64	0.26	67.1	0.962016	32.655	89.0576	-0.075
M-8_300mgkg_2h_MCX5	Mouse_Fraction 5	O35490_AGASIVGVNCHFDPSVSLQTVK_3+_F1	793.4 / 861.5	24630	1728	32.63	0.23	65	0.94509	32.65	87.4731	-0.08
M-9_150mgkg_6h_MCX5	Mouse_Fraction 5	O35490_AGASIVGVNCHFDPSVSLQTVK_3+_F1	793.4 / 861.5	32800	2266	32.64	0.22	80.2	0.936661	32.645	86.684	-0.085
M-10_150mgkg_6h_MCX5	Mouse_Fraction 5	O35490_AGASIVGVNCHFDPSVSLQTVK_3+_F1	793.4 / 861.5	27400	1932	32.68	0.21	78.1	0.895194	32.8333	82.8021	0.103333
M-11_300mgkg_6h_MCX5	Mouse_Fraction 5	O35490_AGASIVGVNCHFDPSVSLQTVK_3+_F1	793.4 / 861.5	35830	2595	32.62	0.21	90.2	0.926338	32.6067	85.7176	-0.123333
M-5_150mgkg_2h_MCX2	Mouse_Fraction 2	Q91X83_ICDQISDAVLDAHLK_3+_F3	597.3 / 995.4	568.2	111.6	29.21	0.07	5.6	0.00430624	29.2033	-0.839998	-0.38
M-12_300mgkg_6h_MCX5	Mouse_Fraction 5	O35490_AGASIVGVNCHFDPSVSLQTVK_3+_F1	793.4 / 861.5	33240	2334	32.71	0.21	79.6	0.958699	32.695	88.747	-0.035
M-5_150mgkg_2h_MCX2	Mouse_Fraction 2	Q9CRB3_LEAPCQQWMELR_2+_F2	826.9 / 990.5	N/A	N/A	N/A	N/A	N/A	N/A	34.34	N/A	-0.09
M-5_150mgkg_2h_MCX2	Mouse_Fraction 2	Q9CRB3_LEAPCQQWMELR_2+_F3	826.9 / 1105.5	N/A	N/A	N/A	N/A	N/A	N/A	34.34	N/A	-0.09
M-Ctl_IPAP_MCX5	Mouse_Fraction 5	O35490_AGASIVGVNCHFDPSVSLQTVK_3+_F1	793.4 / 861.5	185200	15590	32.73	0.18	344.3	0.0106822	32.73
M-5_150mgkg_2h_MCX2	Mouse_Fraction 2	P47738_LLCGGGAAADR_2+_F2	576.8 / 674.3	N/A	N/A	N/A	N/A	N/A	N/A	13.11	N/A	-0.363333
M-5_150mgkg_2h_MCX2	Mouse_Fraction 2	P47738_LLCGGGAAADR_2+_F3	576.8 / 926.4	N/A	N/A	N/A	N/A	N/A	N/A	13.11	N/A	-0.363333
M-5_150mgkg_2h_MCX2	Mouse_Fraction 2	P34884_LLCGLLSDR_2+_F1	569.8 / 660.4	970.5	136	31.05	0.13	4.8	0.582358	30.94	0.0705977	0.216667
M-5_150mgkg_2h_MCX2	Mouse_Fraction 2	P34884_LLCGLLSDR_2+_F2	569.8 / 762.4	N/A	N/A	N/A	N/A	N/A	N/A	30.94	N/A	0.216667
M-5_150mgkg_2h_MCX2	Mouse_Fraction 2	P34884_LLCGLLSDR_2+_F3	569.8 / 912.4	696	104.7	30.83	0.14	6	0.417642	30.94	-0.0586213	0.216667
M-5_150mgkg_2h_MCX2	Mouse_Fraction 2	Q9QXF8_NYDYILSTGCAPPGK_2+_F1	874.4 / 966.4	N/A	N/A	N/A	N/A	N/A	N/A	26.92	N/A	0.143333
M-5_150mgkg_2h_MCX7	Mouse_Fraction 7	O35490_AGASIVGVNCHFDPSVSLQTVK_3+_F1	793.4 / 861.5	7266	459.7	32.67	0.25	14.9	0.774321	32.6533	72.889	0.07
M-5_150mgkg_2h_MCX2	Mouse_Fraction 2	Q9QXF8_NYDYILSTGCAPPGK_2+_F3	874.4 / 1192.6	N/A	N/A	N/A	N/A	N/A	N/A	26.92	N/A	0.143333
M-5_150mgkg_2h_MCX2	Mouse_Fraction 2	O35490_QVADEGDALVAGGVSQTPSYLSCK_3+_F1	848.7 / 899.4	N/A	N/A	N/A	N/A	N/A	N/A	31.645	N/A	0.765
M-6_150mgkg_2h_MCX7	Mouse_Fraction 7	O35490_AGASIVGVNCHFDPSVSLQTVK_3+_F1	793.4 / 861.5	5897	435.3	32.62	0.24	20.9	0.823603	32.795	77.5917	0.211667
M-7_300mgkg_2h_MCX7	Mouse_Fraction 7	O35490_AGASIVGVNCHFDPSVSLQTVK_3+_F1	793.4 / 861.5	5148	374.7	32.66	0.19	15.8	0.63485	32.7133	59.5801	0.13
M-5_150mgkg_2h_MCX2	Mouse_Fraction 2	Q8R0Y6_SPLIIFADCDLNK_2+_F1	799.4 / 927.4	N/A	N/A	N/A	N/A	N/A	N/A	37.02	N/A	-0.143333
M-5_150mgkg_2h_MCX2	Mouse_Fraction 2	Q8R0Y6_SPLIIFADCDLNK_2+_F2	799.4 / 1074.5	482.2	138.9	37.02	0.05	5.5	1	37.02	1.17609	-0.143333
M-5_150mgkg_2h_MCX2	Mouse_Fraction 2	Q8R0Y6_SPLIIFADCDLNK_2+_F3	799.4 / 1187.5	N/A	N/A	N/A	N/A	N/A	N/A	37.02	N/A	-0.143333
M-5_150mgkg_2h_MCX2	Mouse_Fraction 2	Q8R0Y6_SPLIIFADCDLNK_3+_F1	533.3 / 741.3	N/A	N/A	N/A	N/A	N/A	N/A	N/A	N/A	N/A
M-5_150mgkg_2h_MCX2	Mouse_Fraction 2	Q8R0Y6_SPLIIFADCDLNK_3+_F2	533.3 / 856.4	N/A	N/A	N/A	N/A	N/A	N/A	N/A	N/A	N/A
M-5_150mgkg_2h_MCX2	Mouse_Fraction 2	Q8R0Y6_SPLIIFADCDLNK_3+_F3	533.3 / 927.4	N/A	N/A	N/A	N/A	N/A	N/A	N/A	N/A	N/A
M-5_150mgkg_2h_MCX2	Mouse_Fraction 2	Q80XN0_TIQLNVCNSEEVEK_2+_F1	877.9 / 921.4	N/A	N/A	N/A	N/A	N/A	N/A	N/A	N/A	N/A
M-5_150mgkg_2h_MCX2	Mouse_Fraction 2	Q80XN0_TIQLNVCNSEEVEK_2+_F2	877.9 / 1086.4	N/A	N/A	N/A	N/A	N/A	N/A	N/A	N/A	N/A
M-5_150mgkg_2h_MCX2	Mouse_Fraction 2	Q80XN0_TIQLNVCNSEEVEK_2+_F3	877.9 / 1185.5	N/A	N/A	N/A	N/A	N/A	N/A	N/A	N/A	N/A
M-5_150mgkg_2h_MCX2	Mouse_Fraction 2	Q8R0Y6_TYSTINPTDGSVICQVSLAQVSDVDK_3+_F1	963.8 / 974.5	N/A	N/A	N/A	N/A	N/A	N/A	N/A	N/A	N/A
M-5_150mgkg_2h_MCX2	Mouse_Fraction 2	Q8R0Y6_TYSTINPTDGSVICQVSLAQVSDVDK_3+_F2	963.8 / 1061.5	N/A	N/A	N/A	N/A	N/A	N/A	N/A	N/A	N/A
M-5_150mgkg_2h_MCX2	Mouse_Fraction 2	Q8R0Y6_TYSTINPTDGSVICQVSLAQVSDVDK_3+_F3	963.8 / 1105.5	N/A	N/A	N/A	N/A	N/A	N/A	N/A	N/A	N/A
M-5_150mgkg_2h_MCX2	Mouse_Fraction 2	P24549_VFANAYLSDLGGCIK_2+_F1	860.4 / 941.4	1136	105.3	35.8	0.21	6.8	1	35.8	1.64673	-0.5
M-5_150mgkg_2h_MCX2	Mouse_Fraction 2	P24549_VFANAYLSDLGGCIK_2+_F2	860.4 / 1054.5	N/A	N/A	N/A	N/A	N/A	N/A	35.8	N/A	-0.5
M-5_150mgkg_2h_MCX2	Mouse_Fraction 2	P24549_VFANAYLSDLGGCIK_2+_F3	860.4 / 1217.6	N/A	N/A	N/A	N/A	N/A	N/A	35.8	N/A	-0.5
M-5_150mgkg_2h_MCX2	Mouse_Fraction 2	Q91VS7_VFANPEDCAGFGK_2+_F1	752.3 / 975.4	N/A	N/A	N/A	N/A	N/A	N/A	24.985	N/A	0.895
M-8_300mgkg_2h_MCX7	Mouse_Fraction 7	O35490_AGASIVGVNCHFDPSVSLQTVK_3+_F1	793.4 / 861.5	7915	630.1	32.65	0.17	23.1	0.719519	32.7333	67.6596	0.15
M-9_150mgkg_6h_MCX7	Mouse_Fraction 7	O35490_AGASIVGVNCHFDPSVSLQTVK_3+_F1	793.4 / 861.5	5872	577.7	32.64	0.16	16.7	0.569323	32.6133	53.3272	0.03
M-10_150mgkg_6h_MCX7	Mouse_Fraction 7	O35490_AGASIVGVNCHFDPSVSLQTVK_3+_F1	793.4 / 861.5	5371	552.7	32.55	0.11	18.1	0.671291	32.565	63.0574	-0.0183333
M-11_300mgkg_6h_MCX7	Mouse_Fraction 7	O35490_AGASIVGVNCHFDPSVSLQTVK_3+_F1	793.4 / 861.5	16900	1154	32.5	0.25	34.8	0.631556	32.3633	59.2657	-0.22
M-5_150mgkg_2h_MCX2	Mouse_Fraction 2	O35490_VNEAACDIAR_2+_F3	605.8 / 997.4	N/A	N/A	N/A	N/A	N/A	N/A	14.375	N/A	0.918333
M-12_300mgkg_6h_MCX7	Mouse_Fraction 7	O35490_AGASIVGVNCHFDPSVSLQTVK_3+_F1	793.4 / 861.5	3995	352.5	32.59	0.16	13	0.512179	32.58	47.8743	-0.00333333
M-5_150mgkg_2h_MCX2	Mouse_Fraction 2	P16858_VPTPNVSVVDLTCR_3+_F2	550.3 / 756.3	N/A	N/A	N/A	N/A	N/A	N/A	31.09	N/A	0.29
M-5_150mgkg_2h_MCX2	Mouse_Fraction 2	P16858_VPTPNVSVVDLTCR_3+_F3	550.3 / 794.4	N/A	N/A	N/A	N/A	N/A	N/A	31.09	N/A	0.29
M-Ctl_IPAP_MCX7	Mouse_Fraction 7	O35490_AGASIVGVNCHFDPSVSLQTVK_3+_F1	793.4 / 861.5	356900	29290	32.58	0.19	300.1	0.0104795	32.5833
M-5_150mgkg_2h_MCX2	Mouse_Fraction 2	Q9DD20_VTCVDPNPNFEK_2+_F2	756.4 / 960.4	N/A	N/A	N/A	N/A	N/A	N/A	19.52	N/A	0.126667
M-5_150mgkg_2h_MCX2	Mouse_Fraction 2	Q9DD20_VTCVDPNPNFEK_2+_F3	756.4 / 1059.5	N/A	N/A	N/A	N/A	N/A	N/A	19.52	N/A	0.126667
M-5_150mgkg_2h_MCX2	Mouse_Fraction 2	Q78JT3_VTMGGQCIALAPDDSLLVPAGTSYVWER_3+_F1	1033.5 / 1123.5	N/A	N/A	N/A	N/A	N/A	N/A	45.12	N/A	0.0433333
M-11_300mgkg_6h_MCX8	Mouse_Fraction 8	O35490_AGASIVGVNCHFDPSVSLQTVK_3+_F1	793.4 / 861.5	5063	369.3	32.65	0.17	13.3	0.414558	32.64	46.5984	-0.05
M-5_150mgkg_2h_MCX2	Mouse_Fraction 2	Q78JT3_VTMGGQCIALAPDDSLLVPAGTSYVWER_3+_F3	1033.5 / 1194.6	N/A	N/A	N/A	N/A	N/A	N/A	45.12	N/A	0.0433333
M-5_150mgkg_2h_MCX2	Mouse_Fraction 2	P26443_VYEGSILEADCDILIPAASEK_2+_F1	1193.1 / 602.3	N/A	N/A	N/A	N/A	N/A	N/A	N/A	N/A	N/A
M-5_150mgkg_2h_MCX2	Mouse_Fraction 2	P26443_VYEGSILEADCDILIPAASEK_2+_F2	1193.1 / 715.4	N/A	N/A	N/A	N/A	N/A	N/A	N/A	N/A	N/A
M-5_150mgkg_2h_MCX2	Mouse_Fraction 2	P26443_VYEGSILEADCDILIPAASEK_2+_F3	1193.1 / 762.4	N/A	N/A	N/A	N/A	N/A	N/A	N/A	N/A	N/A
M-Ctl_IPAP_MCX8	Mouse_Fraction 8	O35490_AGASIVGVNCHFDPSVSLQTVK_3+_F1	793.4 / 861.5	28660	2262	32.69	0.19	81.6	0.0087095	32.69
M-5_150mgkg_2h_MCX2	Mouse_Fraction 2	P26443_VYEGSILEADCDILIPAASEK_3+_F2	795.7 / 891.4	N/A	N/A	N/A	N/A	N/A	N/A	40.47	N/A	0.446667
M-5_150mgkg_2h_MCX2	Mouse_Fraction 2	P26443_VYEGSILEADCDILIPAASEK_3+_F3	795.7 / 941.6	N/A	N/A	N/A	N/A	N/A	N/A	40.47	N/A	0.446667
M-6_150mgkg_2h_MCX2	Mouse_Fraction 2	O35490_AGASIVGVNCHFDPSVSLQTVK_3+_F1	793.4 / 861.5	1093	140.3	32.08	0.15	7.4	0.659109	32.035	51.793	-0.185
M-6_150mgkg_2h_MCX2	Mouse_Fraction 2	O35490_AGASIVGVNCHFDPSVSLQTVK_3+_F2	793.4 / 940.5	565.3	124.4	31.99	0.07	5.9	0.340891	32.035	-0.323129	-0.185
M-6_150mgkg_2h_MCX2	Mouse_Fraction 2	O35490_AGASIVGVNCHFDPSVSLQTVK_3+_F3	793.4 / 990.0	N/A	N/A	N/A	N/A	N/A	N/A	32.035	N/A	-0.185
M-6_150mgkg_2h_MCX2	Mouse_Fraction 2	Q80XN0_AILITGCDSGFGFSLAK_3+_F1	617.0 / 769.4	787.4	119.6	39.21	0.11	4.1	1	39.21	2.06259	-0.36
M-6_150mgkg_2h_MCX2	Mouse_Fraction 2	Q80XN0_AILITGCDSGFGFSLAK_3+_F2	617.0 / 826.4	N/A	N/A	N/A	N/A	N/A	N/A	39.21	N/A	-0.36
M-6_150mgkg_2h_MCX2	Mouse_Fraction 2	Q80XN0_AILITGCDSGFGFSLAK_3+_F3	617.0 / 1028.5	N/A	N/A	N/A	N/A	N/A	N/A	39.21	N/A	-0.36
M-6_150mgkg_2h_MCX2	Mouse_Fraction 2	P26443_CAVVDVPFGGAK_2+_F1	656.3 / 791.4	N/A	N/A	N/A	N/A	N/A	N/A	27.305	N/A	0.175
M-6_150mgkg_2h_MCX2	Mouse_Fraction 2	P26443_CAVVDVPFGGAK_2+_F2	656.3 / 889.5	598.8	135.5	27.5	0.07	6.3	0.180101	27.305	-0.687835	0.175
M-6_150mgkg_2h_MCX2	Mouse_Fraction 2	P26443_CAVVDVPFGGAK_2+_F3	656.3 / 988.5	2726	154.2	27.11	0.25	8.8	0.819899	27.305	1.31058	0.175
M-6_150mgkg_2h_MCX2	Mouse_Fraction 2	P11352_CEVNGEK_2+_F1	464.2 / 481.2	N/A	N/A	N/A	N/A	N/A	N/A	N/A	N/A	N/A
M-6_150mgkg_2h_MCX2	Mouse_Fraction 2	P11352_CEVNGEK_2+_F2	464.2 / 546.3	N/A	N/A	N/A	N/A	N/A	N/A	N/A	N/A	N/A
M-6_150mgkg_2h_MCX2	Mouse_Fraction 2	P11352_CEVNGEK_2+_F3	464.2 / 675.3	N/A	N/A	N/A	N/A	N/A	N/A	N/A	N/A	N/A
M-6_150mgkg_2h_MCX2	Mouse_Fraction 2	Q63836_CGPGYPTPLEAMK_2+_F1	756.9 / 886.5	294.4	115.7	27.02	0.04	5.9	1	27.02	0.186229	0.206667
M-6_150mgkg_2h_MCX2	Mouse_Fraction 2	Q63836_CGPGYPTPLEAMK_2+_F2	756.9 / 1049.5	N/A	N/A	N/A	N/A	N/A	N/A	27.02	N/A	0.206667
M-6_150mgkg_2h_MCX2	Mouse_Fraction 2	Q63836_CGPGYPTPLEAMK_2+_F3	756.9 / 1203.6	N/A	N/A	N/A	N/A	N/A	N/A	27.02	N/A	0.206667
M-10_150mgkg_6h_MCX2	Mouse_Fraction 2	O35490_AGASIVGVNCHFDPSVSLQTVK_3+_F2	793.4 / 940.5	1702	268.7	32.02	0.09	12.2	0.455007	31.95	-0.096541	-0.27
M-11_300mgkg_6h_MCX2	Mouse_Fraction 2	O35490_AGASIVGVNCHFDPSVSLQTVK_3+_F2	793.4 / 940.5	9817	865.4	31.61	0.16	24.5	0.397643	31.6767	-0.210444	-0.543333
M-12_300mgkg_6h_MCX2	Mouse_Fraction 2	O35490_AGASIVGVNCHFDPSVSLQTVK_3+_F2	793.4 / 940.5	9256	654.3	31.73	0.24	20	0.485141	31.7867	-0.0367081	-0.433333
M-6_150mgkg_2h_MCX2	Mouse_Fraction 2	P26443_CVGVGESDGSIWNPDGIDPK_2+_F1	1097.5 / 1153.5	N/A	N/A	N/A	N/A	N/A	N/A	N/A	N/A	N/A
M-6_150mgkg_2h_MCX2	Mouse_Fraction 2	P26443_CVGVGESDGSIWNPDGIDPK_2+_F2	1097.5 / 1154.6	N/A	N/A	N/A	N/A	N/A	N/A	N/A	N/A	N/A
M-6_150mgkg_2h_MCX2	Mouse_Fraction 2	P26443_CVGVGESDGSIWNPDGIDPK_2+_F3	1097.5 / 1241.6	N/A	N/A	N/A	N/A	N/A	N/A	N/A	N/A	N/A
M-6_150mgkg_2h_MCX2	Mouse_Fraction 2	P26443_CVGVGESDGSIWNPDGIDPK_3+_F1	732.0 / 855.4	678.7	152.8	31.38	0.08	5.1	0.0408027	31.34	-0.905237	-0.416667
M-Ctl_IPAP_MCX2	Mouse_Fraction 2	O35490_AGASIVGVNCHFDPSVSLQTVK_3+_F2	793.4 / 940.5	1046000	91600	32.22	0.17	310	0.503628	32.22
M-5_150mgkg_2h_MCX3	Mouse_Fraction 3	O35490_AGASIVGVNCHFDPSVSLQTVK_3+_F2	793.4 / 940.5	3001	380.7	32.57	0.14	11.5	0.785726	32.67	64.2263	0.383333
M-6_150mgkg_2h_MCX2	Mouse_Fraction 2	P14211_DMHGDSEYNIMFGPDICGPGTK_3+_F1	845.0 / 1036.5	N/A	N/A	N/A	N/A	N/A	N/A	34.45	N/A	0.23
M-6_150mgkg_2h_MCX2	Mouse_Fraction 2	P14211_DMHGDSEYNIMFGPDICGPGTK_3+_F2	845.0 / 1049.4	211.8	106	34.45	0.03	5.2	1	34.45	2.44351	0.23
M-6_150mgkg_2h_MCX2	Mouse_Fraction 2	P14211_DMHGDSEYNIMFGPDICGPGTK_3+_F3	845.0 / 1094.5	N/A	N/A	N/A	N/A	N/A	N/A	34.45	N/A	0.23
M-6_150mgkg_2h_MCX2	Mouse_Fraction 2	Q8R0Y6_ECDVLPDDTVSTLYNR_2+_F1	995.0 / 1036.4	N/A	N/A	N/A	N/A	N/A	N/A	N/A	N/A	N/A
M-6_150mgkg_2h_MCX2	Mouse_Fraction 2	Q8R0Y6_ECDVLPDDTVSTLYNR_2+_F2	995.0 / 1068.5	N/A	N/A	N/A	N/A	N/A	N/A	N/A	N/A	N/A
M-6_150mgkg_2h_MCX2	Mouse_Fraction 2	Q8R0Y6_ECDVLPDDTVSTLYNR_2+_F3	995.0 / 1183.5	N/A	N/A	N/A	N/A	N/A	N/A	N/A	N/A	N/A
M-6_150mgkg_2h_MCX3	Mouse_Fraction 3	O35490_AGASIVGVNCHFDPSVSLQTVK_3+_F2	793.4 / 940.5	3837	369.3	32.73	0.19	12.3	0.149548	32.2233	-0.708374	-0.0633333
M-6_150mgkg_2h_MCX2	Mouse_Fraction 2	P09103_EECPAVR_2+_F2	476.7 / 694.3	N/A	N/A	N/A	N/A	N/A	N/A	8.68	N/A	-0.143333
M-12_300mgkg_6h_MCX3	Mouse_Fraction 3	O35490_AGASIVGVNCHFDPSVSLQTVK_3+_F2	793.4 / 940.5	1783	387.3	31.89	0.07	10.1	0.032624	31.98	-0.936382	-0.306667
M-6_150mgkg_2h_MCX2	Mouse_Fraction 2	Q63836_P17563_EEIVYLPCIYR_2+_F1	773.9 / 913.5	N/A	N/A	N/A	N/A	N/A	N/A	N/A	N/A	N/A
M-6_150mgkg_2h_MCX2	Mouse_Fraction 2	Q63836_P17563_EEIVYLPCIYR_2+_F2	773.9 / 1076.5	N/A	N/A	N/A	N/A	N/A	N/A	N/A	N/A	N/A
M-6_150mgkg_2h_MCX2	Mouse_Fraction 2	Q63836_P17563_EEIVYLPCIYR_2+_F3	773.9 / 1175.6	N/A	N/A	N/A	N/A	N/A	N/A	N/A	N/A	N/A
M-6_150mgkg_2h_MCX2	Mouse_Fraction 2	Q63836_P17563_EEIVYLPCIYR_3+_F1	516.3 / 634.3	N/A	N/A	N/A	N/A	N/A	N/A	N/A	N/A	N/A
M-6_150mgkg_2h_MCX2	Mouse_Fraction 2	Q63836_P17563_EEIVYLPCIYR_3+_F2	516.3 / 703.3	N/A	N/A	N/A	N/A	N/A	N/A	N/A	N/A	N/A
M-6_150mgkg_2h_MCX2	Mouse_Fraction 2	Q63836_P17563_EEIVYLPCIYR_3+_F3	516.3 / 800.4	N/A	N/A	N/A	N/A	N/A	N/A	N/A	N/A	N/A
M-6_150mgkg_2h_MCX2	Mouse_Fraction 2	P19157_EEVVTIDTWMQGLLKPTCLYGQLPK_3+_F1	1004.5 / 1073.5	N/A	N/A	N/A	N/A	N/A	N/A	51.495	N/A	0.181667
M-Ctl_IPAP_MCX3	Mouse_Fraction 3	O35490_AGASIVGVNCHFDPSVSLQTVK_3+_F2	793.4 / 940.5	7271000	618600	32.29	0.17	600.8	0.512808	32.2867
M-5_150mgkg_2h_MCX4	Mouse_Fraction 4	O35490_AGASIVGVNCHFDPSVSLQTVK_3+_F2	793.4 / 940.5	2071	243.1	32.48	0.16	12	0.0643922	32.5067	-0.873231	-0.0566667
M-6_150mgkg_2h_MCX2	Mouse_Fraction 2	P40936_EPGAYDWSSIVQHACELEGDR_3+_F1	837.7 / 939.9	446.6	115.6	39.95	0.08	6.2	1	39.95	3.49347	0.34
M-6_150mgkg_2h_MCX2	Mouse_Fraction 2	P40936_EPGAYDWSSIVQHACELEGDR_3+_F2	837.7 / 997.4	N/A	N/A	N/A	N/A	N/A	N/A	39.95	N/A	0.34
M-6_150mgkg_2h_MCX2	Mouse_Fraction 2	P40936_EPGAYDWSSIVQHACELEGDR_3+_F3	837.7 / 1079.0	N/A	N/A	N/A	N/A	N/A	N/A	39.95	N/A	0.34
M-6_150mgkg_2h_MCX2	Mouse_Fraction 2	Q64442_EVDEYCK_2+_F1	517.7 / 562.2	N/A	N/A	N/A	N/A	N/A	N/A	9.45	N/A	0.2
M-6_150mgkg_2h_MCX2	Mouse_Fraction 2	Q64442_EVDEYCK_2+_F2	517.7 / 691.3	N/A	N/A	N/A	N/A	N/A	N/A	9.45	N/A	0.2
M-6_150mgkg_2h_MCX2	Mouse_Fraction 2	Q64442_EVDEYCK_2+_F3	517.7 / 806.3	1221	121.1	9.45	0.17	9.5	1	9.45	2.35386	0.2
M-6_150mgkg_2h_MCX2	Mouse_Fraction 2	Q80XN0_FGIEAFSDCLR_2+_F1	703.8 / 889.4	3988	489.3	36.24	0.14	8.5	0.0224013	36.2533	-0.939072	0.223333
M-7_300mgkg_2h_MCX4	Mouse_Fraction 4	O35490_AGASIVGVNCHFDPSVSLQTVK_3+_F2	793.4 / 940.5	1164	230.4	32.52	0.07	11	0.0420347	32.5167	-0.917246	-0.0466667
M-6_150mgkg_2h_MCX2	Mouse_Fraction 2	Q80XN0_FGIEAFSDCLR_2+_F3	703.8 / 1089.5	2937	346.5	36.26	0.14	8.2	0.0164977	36.2533	-0.937704	0.223333
M-8_300mgkg_2h_MCX4	Mouse_Fraction 4	O35490_AGASIVGVNCHFDPSVSLQTVK_3+_F2	793.4 / 940.5	6999	430.8	32.71	0.23	18.4	0.175159	32.5867	-0.655165	0.0233333
M-6_150mgkg_2h_MCX2	Mouse_Fraction 2	Q64458_FIDLLPTSLPHAVTCDIK_3+_F2	711.4 / 937.0	N/A	N/A	N/A	N/A	N/A	N/A	40.555	N/A	0.321667
M-6_150mgkg_2h_MCX2	Mouse_Fraction 2	Q64458_FIDLLPTSLPHAVTCDIK_3+_F3	711.4 / 1132.5	786.8	123.5	40.54	0.1	9.1	0.105884	40.555	-0.249628	0.321667
M-6_150mgkg_2h_MCX2	Mouse_Fraction 2	Q8R0Y6_GEDGESECVINYVEK_2+_F1	910.4 / 956.3	N/A	N/A	N/A	N/A	N/A	N/A	26.81	N/A	-0.1
M-6_150mgkg_2h_MCX2	Mouse_Fraction 2	Q8R0Y6_GEDGESECVINYVEK_2+_F2	910.4 / 1055.4	N/A	N/A	N/A	N/A	N/A	N/A	26.81	N/A	-0.1
M-9_150mgkg_6h_MCX4	Mouse_Fraction 4	O35490_AGASIVGVNCHFDPSVSLQTVK_3+_F2	793.4 / 940.5	2547	316	32.48	0.14	14.1	0.0519802	32.38	-0.897667	-0.183333
M-10_150mgkg_6h_MCX4	Mouse_Fraction 4	O35490_AGASIVGVNCHFDPSVSLQTVK_3+_F2	793.4 / 940.5	1894	314	32.49	0.11	15	0.0461097	32.48	-0.909224	-0.0833333
M-6_150mgkg_2h_MCX2	Mouse_Fraction 2	Q8R0Y6_GENCIAAGR_2+_F2	520.2 / 739.4	722.1	104.3	9.76	0.1	7.6	0.189324	9.435	-0.656065	-0.065
M-6_150mgkg_2h_MCX2	Mouse_Fraction 2	Q8R0Y6_GENCIAAGR_2+_F3	520.2 / 853.4	N/A	N/A	N/A	N/A	N/A	N/A	9.435	N/A	-0.065
M-6_150mgkg_2h_MCX2	Mouse_Fraction 2	Q63836_P17563_GGSVQVLEDQELTCQPEPLVVK_3+_F1	839.8 / 909.5	2832	237.4	34.34	0.2	7.9	0.416777	34.085	0.146164	0.225
M-11_300mgkg_6h_MCX4	Mouse_Fraction 4	O35490_AGASIVGVNCHFDPSVSLQTVK_3+_F2	793.4 / 940.5	3741	497.5	31.9	0.13	13.2	0.0680723	32.2167	-0.865986	-0.346667
M-6_150mgkg_2h_MCX2	Mouse_Fraction 2	Q63836_P17563_GGSVQVLEDQELTCQPEPLVVK_3+_F3	839.8 / 1142.5	N/A	N/A	N/A	N/A	N/A	N/A	34.085	N/A	0.225
M-12_300mgkg_6h_MCX4	Mouse_Fraction 4	O35490_AGASIVGVNCHFDPSVSLQTVK_3+_F2	793.4 / 940.5	6629	379.5	32.59	0.39	15.6	0.113458	32.5267	-0.776636	-0.0366667
M-Ctl_IPAP_MCX4	Mouse_Fraction 4	O35490_AGASIVGVNCHFDPSVSLQTVK_3+_F2	793.4 / 940.5	11310000	880900	32.57	0.21	469.6	0.507949	32.5633
M-6_150mgkg_2h_MCX2	Mouse_Fraction 2	P14211_HEQNIDCGGGYVK_3+_F3	523.6 / 947.4	N/A	N/A	N/A	N/A	N/A	N/A	12.165	N/A	-0.105
M-6_150mgkg_2h_MCX2	Mouse_Fraction 2	P35700_HGEVCPAGWKPGSDTIKPDVNK_4+_F1	621.8 / 700.4	N/A	N/A	N/A	N/A	N/A	N/A	18.71	N/A	-0.313333
M-6_150mgkg_2h_MCX2	Mouse_Fraction 2	P35700_HGEVCPAGWKPGSDTIKPDVNK_4+_F2	621.8 / 900.4	910	133.6	18.71	0.12	9.5	1	18.71	3.71516	-0.313333
M-6_150mgkg_2h_MCX2	Mouse_Fraction 2	P35700_HGEVCPAGWKPGSDTIKPDVNK_4+_F3	621.8 / 1086.4	N/A	N/A	N/A	N/A	N/A	N/A	18.71	N/A	-0.313333
M-6_150mgkg_2h_MCX5	Mouse_Fraction 5	O35490_AGASIVGVNCHFDPSVSLQTVK_3+_F2	793.4 / 940.5	3733	329.1	32.94	0.17	17.6	0.132034	32.81	-0.739282	0.08
M-6_150mgkg_2h_MCX2	Mouse_Fraction 2	P35700_HGEVCPAGWKPGSDTIKPDVNK_5+_F2	497.7 / 700.4	1592	181.8	18.61	0.2	9.8	0.161134	18.7733	-0.309686	-0.246667
M-8_300mgkg_2h_MCX5	Mouse_Fraction 5	O35490_AGASIVGVNCHFDPSVSLQTVK_3+_F2	793.4 / 940.5	1431	194.2	32.67	0.12	10.1	0.0549096	32.65	-0.891574	-0.08
M-6_150mgkg_2h_MCX2	Mouse_Fraction 2	P15626_P19639_O35660_Q80W21_HNLCGETEEER_2+_F1	733.3 / 849.4	N/A	N/A	N/A	N/A	N/A	N/A	N/A	N/A	N/A
M-6_150mgkg_2h_MCX2	Mouse_Fraction 2	P15626_P19639_O35660_Q80W21_HNLCGETEEER_2+_F2	733.3 / 1101.4	N/A	N/A	N/A	N/A	N/A	N/A	N/A	N/A	N/A
M-6_150mgkg_2h_MCX2	Mouse_Fraction 2	P15626_P19639_O35660_Q80W21_HNLCGETEEER_2+_F3	733.3 / 1214.5	N/A	N/A	N/A	N/A	N/A	N/A	N/A	N/A	N/A
M-9_150mgkg_6h_MCX5	Mouse_Fraction 5	O35490_AGASIVGVNCHFDPSVSLQTVK_3+_F2	793.4 / 940.5	2218	235.2	32.65	0.16	10.5	0.0633389	32.645	-0.87493	-0.085
M-11_300mgkg_6h_MCX5	Mouse_Fraction 5	O35490_AGASIVGVNCHFDPSVSLQTVK_3+_F2	793.4 / 940.5	2399	274.4	32.61	0.15	13	0.062023	32.6067	-0.877528	-0.123333
M-12_300mgkg_6h_MCX5	Mouse_Fraction 5	O35490_AGASIVGVNCHFDPSVSLQTVK_3+_F2	793.4 / 940.5	1432	252.5	32.68	0.06	11.2	0.0413013	32.695	-0.918445	-0.035
M-Ctl_IPAP_MCX5	Mouse_Fraction 5	O35490_AGASIVGVNCHFDPSVSLQTVK_3+_F2	793.4 / 940.5	8780000	738600	32.73	0.18	621.2	0.506425	32.73
M-Ctl_IPAP_MCX7	Mouse_Fraction 7	O35490_AGASIVGVNCHFDPSVSLQTVK_3+_F2	793.4 / 940.5	17370000	1370000	32.59	0.2	450.8	0.510029	32.5833
M-6_150mgkg_2h_MCX2	Mouse_Fraction 2	Q91X83_ICDQISDAVLDAHLK_3+_F3	597.3 / 995.4	828.9	138.4	29.05	0.12	5.8	0.00449028	29.07	-0.83316	-0.513333
M-Ctl_IPAP_MCX8	Mouse_Fraction 8	O35490_AGASIVGVNCHFDPSVSLQTVK_3+_F2	793.4 / 940.5	1683000	144600	32.69	0.18	375.9	0.511448	32.69
M-6_150mgkg_2h_MCX2	Mouse_Fraction 2	Q9CRB3_LEAPCQQWMELR_2+_F2	826.9 / 990.5	N/A	N/A	N/A	N/A	N/A	N/A	34.59	N/A	0.16
M-6_150mgkg_2h_MCX2	Mouse_Fraction 2	Q9CRB3_LEAPCQQWMELR_2+_F3	826.9 / 1105.5	1094	114.2	34.91	0.18	6.9	0.00733765	34.59	-0.919532	0.16
M-6_150mgkg_2h_MCX2	Mouse_Fraction 2	P47738_LLCGGGAAADR_2+_F1	576.8 / 617.3	426.6	103.5	13.03	0.06	7.4	1	13.03	4.73151	-0.443333
M-6_150mgkg_2h_MCX2	Mouse_Fraction 2	P47738_LLCGGGAAADR_2+_F2	576.8 / 674.3	N/A	N/A	N/A	N/A	N/A	N/A	13.03	N/A	-0.443333
M-6_150mgkg_2h_MCX2	Mouse_Fraction 2	P47738_LLCGGGAAADR_2+_F3	576.8 / 926.4	N/A	N/A	N/A	N/A	N/A	N/A	13.03	N/A	-0.443333
M-6_150mgkg_2h_MCX2	Mouse_Fraction 2	P34884_LLCGLLSDR_2+_F1	569.8 / 660.4	1613	272.7	30.67	0.1	7.9	0.16748	30.905	-0.692108	0.181667
M-11_300mgkg_6h_MCX2	Mouse_Fraction 2	O35490_AGASIVGVNCHFDPSVSLQTVK_3+_F3	793.4 / 990.0	11060	894.1	31.62	0.19	26.9	0.447991	31.6767	-0.0741833	-0.543333
M-6_150mgkg_2h_MCX2	Mouse_Fraction 2	P34884_LLCGLLSDR_2+_F3	569.8 / 912.4	N/A	N/A	N/A	N/A	N/A	N/A	30.905	N/A	0.181667
M-6_150mgkg_2h_MCX2	Mouse_Fraction 2	Q9QXF8_NYDYILSTGCAPPGK_2+_F1	874.4 / 966.4	N/A	N/A	N/A	N/A	N/A	N/A	27.28	N/A	0.503333
M-11_300mgkg_6h_MCX8	Mouse_Fraction 8	O35490_AGASIVGVNCHFDPSVSLQTVK_3+_F3	793.4 / 990.0	5160	393.7	32.55	0.21	13	0.422501	32.64	-0.119502	-0.05
M-9_150mgkg_6h_MCX8	Mouse_Fraction 8	O35490_AGASIVGVNCHFDPSVSLQTVK_3+_F3	793.4 / 990.0	3080	303.9	32.57	0.17	11.3	0.622574	32.72	0.297454	0.03
M-6_150mgkg_2h_MCX2	Mouse_Fraction 2	O35490_QVADEGDALVAGGVSQTPSYLSCK_3+_F1	848.7 / 899.4	N/A	N/A	N/A	N/A	N/A	N/A	31.62	N/A	0.74
M-12_300mgkg_6h_MCX2	Mouse_Fraction 2	O35490_AGASIVGVNCHFDPSVSLQTVK_3+_F3	793.4 / 990.0	4964	473	31.67	0.15	18.1	0.260181	31.7867	-0.46231	-0.433333
M-6_150mgkg_2h_MCX2	Mouse_Fraction 2	O35490_QVADEGDALVAGGVSQTPSYLSCK_3+_F3	848.7 / 1047.5	1098	146.1	31.62	0.14	6.1	0.144893	31.62	-0.520148	0.74
M-6_150mgkg_2h_MCX2	Mouse_Fraction 2	Q8R0Y6_SPLIIFADCDLNK_2+_F1	799.4 / 927.4	2122	271.7	36.71	0.1	9.4	0.76224	37.09	2.86005	-0.0733333
M-6_150mgkg_2h_MCX2	Mouse_Fraction 2	Q8R0Y6_SPLIIFADCDLNK_2+_F2	799.4 / 1074.5	N/A	N/A	N/A	N/A	N/A	N/A	37.09	N/A	-0.0733333
M-6_150mgkg_2h_MCX2	Mouse_Fraction 2	Q8R0Y6_SPLIIFADCDLNK_2+_F3	799.4 / 1187.5	661.9	152.3	37.47	0.07	5.1	0.23776	37.09	-0.306803	-0.0733333
M-6_150mgkg_2h_MCX2	Mouse_Fraction 2	Q8R0Y6_SPLIIFADCDLNK_3+_F1	533.3 / 741.3	N/A	N/A	N/A	N/A	N/A	N/A	N/A	N/A	N/A
M-6_150mgkg_2h_MCX2	Mouse_Fraction 2	Q8R0Y6_SPLIIFADCDLNK_3+_F2	533.3 / 856.4	N/A	N/A	N/A	N/A	N/A	N/A	N/A	N/A	N/A
M-6_150mgkg_2h_MCX2	Mouse_Fraction 2	Q8R0Y6_SPLIIFADCDLNK_3+_F3	533.3 / 927.4	N/A	N/A	N/A	N/A	N/A	N/A	N/A	N/A	N/A
M-6_150mgkg_2h_MCX2	Mouse_Fraction 2	Q80XN0_TIQLNVCNSEEVEK_2+_F1	877.9 / 921.4	N/A	N/A	N/A	N/A	N/A	N/A	N/A	N/A	N/A
M-6_150mgkg_2h_MCX2	Mouse_Fraction 2	Q80XN0_TIQLNVCNSEEVEK_2+_F2	877.9 / 1086.4	N/A	N/A	N/A	N/A	N/A	N/A	N/A	N/A	N/A
M-6_150mgkg_2h_MCX2	Mouse_Fraction 2	Q80XN0_TIQLNVCNSEEVEK_2+_F3	877.9 / 1185.5	N/A	N/A	N/A	N/A	N/A	N/A	N/A	N/A	N/A
M-6_150mgkg_2h_MCX2	Mouse_Fraction 2	Q8R0Y6_TYSTINPTDGSVICQVSLAQVSDVDK_3+_F1	963.8 / 974.5	N/A	N/A	N/A	N/A	N/A	N/A	N/A	N/A	N/A
M-6_150mgkg_2h_MCX2	Mouse_Fraction 2	Q8R0Y6_TYSTINPTDGSVICQVSLAQVSDVDK_3+_F2	963.8 / 1061.5	N/A	N/A	N/A	N/A	N/A	N/A	N/A	N/A	N/A
M-6_150mgkg_2h_MCX2	Mouse_Fraction 2	Q8R0Y6_TYSTINPTDGSVICQVSLAQVSDVDK_3+_F3	963.8 / 1105.5	N/A	N/A	N/A	N/A	N/A	N/A	N/A	N/A	N/A
M-6_150mgkg_2h_MCX2	Mouse_Fraction 2	P24549_VFANAYLSDLGGCIK_2+_F1	860.4 / 941.4	N/A	N/A	N/A	N/A	N/A	N/A	35.97	N/A	-0.33
M-6_150mgkg_2h_MCX2	Mouse_Fraction 2	P24549_VFANAYLSDLGGCIK_2+_F2	860.4 / 1054.5	N/A	N/A	N/A	N/A	N/A	N/A	35.97	N/A	-0.33
M-Ctl_IPAP_MCX2	Mouse_Fraction 2	O35490_AGASIVGVNCHFDPSVSLQTVK_3+_F3	793.4 / 990.0	1005000	87890	32.22	0.17	328.4	0.483887	32.22
M-6_150mgkg_2h_MCX2	Mouse_Fraction 2	Q91VS7_VFANPEDCAGFGK_2+_F1	752.3 / 975.4	N/A	N/A	N/A	N/A	N/A	N/A	24.9	N/A	0.81
M-Ctl_IPAP_MCX3	Mouse_Fraction 3	O35490_AGASIVGVNCHFDPSVSLQTVK_3+_F3	793.4 / 990.0	6737000	573400	32.29	0.17	599.5	0.475146	32.2867
M-Ctl_IPAP_MCX4	Mouse_Fraction 4	O35490_AGASIVGVNCHFDPSVSLQTVK_3+_F3	793.4 / 990.0	10700000	865000	32.56	0.2	1670.2	0.480553	32.5633
M-Ctl_IPAP_MCX5	Mouse_Fraction 5	O35490_AGASIVGVNCHFDPSVSLQTVK_3+_F3	793.4 / 990.0	8372000	710200	32.73	0.18	651	0.482892	32.73
M-7_300mgkg_2h_MCX7	Mouse_Fraction 7	O35490_AGASIVGVNCHFDPSVSLQTVK_3+_F3	793.4 / 990.0	1494	241.7	32.56	0.08	10.2	0.18424	32.7133	-0.61576	0.13
M-6_150mgkg_2h_MCX2	Mouse_Fraction 2	O35490_VNEAACDIAR_2+_F3	605.8 / 997.4	N/A	N/A	N/A	N/A	N/A	N/A	14.29	N/A	0.833333
M-8_300mgkg_2h_MCX7	Mouse_Fraction 7	O35490_AGASIVGVNCHFDPSVSLQTVK_3+_F3	793.4 / 990.0	2766	422.8	32.59	0.1	16.3	0.251445	32.7333	-0.4756	0.15
M-6_150mgkg_2h_MCX2	Mouse_Fraction 2	P16858_VPTPNVSVVDLTCR_3+_F2	550.3 / 756.3	N/A	N/A	N/A	N/A	N/A	N/A	30.955	N/A	0.155
M-6_150mgkg_2h_MCX2	Mouse_Fraction 2	P16858_VPTPNVSVVDLTCR_3+_F3	550.3 / 794.4	1182	116.9	30.91	0.17	6.2	0.095693	30.955	0.169344	0.155
M-10_150mgkg_6h_MCX7	Mouse_Fraction 7	O35490_AGASIVGVNCHFDPSVSLQTVK_3+_F3	793.4 / 990.0	2630	244.4	32.58	0.18	10.9	0.328709	32.565	-0.314464	-0.0183333
M-6_150mgkg_2h_MCX2	Mouse_Fraction 2	Q9DD20_VTCVDPNPNFEK_2+_F2	756.4 / 960.4	N/A	N/A	N/A	N/A	N/A	N/A	19.47	N/A	0.0766667
M-6_150mgkg_2h_MCX2	Mouse_Fraction 2	Q9DD20_VTCVDPNPNFEK_2+_F3	756.4 / 1059.5	N/A	N/A	N/A	N/A	N/A	N/A	19.47	N/A	0.0766667
M-11_300mgkg_6h_MCX7	Mouse_Fraction 7	O35490_AGASIVGVNCHFDPSVSLQTVK_3+_F3	793.4 / 990.0	8913	624.5	32.45	0.25	18	0.33308	32.3633	-0.305347	-0.22
M-Ctl_IPAP_MCX7	Mouse_Fraction 7	O35490_AGASIVGVNCHFDPSVSLQTVK_3+_F3	793.4 / 990.0	16330000	1324000	32.58	0.19	436.8	0.479492	32.5833
M-6_150mgkg_2h_MCX2	Mouse_Fraction 2	Q78JT3_VTMGGQCIALAPDDSLLVPAGTSYVWER_3+_F3	1033.5 / 1194.6	N/A	N/A	N/A	N/A	N/A	N/A	45.145	N/A	0.0683333
M-6_150mgkg_2h_MCX2	Mouse_Fraction 2	P26443_VYEGSILEADCDILIPAASEK_2+_F1	1193.1 / 602.3	N/A	N/A	N/A	N/A	N/A	N/A	N/A	N/A	N/A
M-6_150mgkg_2h_MCX2	Mouse_Fraction 2	P26443_VYEGSILEADCDILIPAASEK_2+_F2	1193.1 / 715.4	N/A	N/A	N/A	N/A	N/A	N/A	N/A	N/A	N/A
M-6_150mgkg_2h_MCX2	Mouse_Fraction 2	P26443_VYEGSILEADCDILIPAASEK_2+_F3	1193.1 / 762.4	N/A	N/A	N/A	N/A	N/A	N/A	N/A	N/A	N/A
M-Ctl_IPAP_MCX8	Mouse_Fraction 8	O35490_AGASIVGVNCHFDPSVSLQTVK_3+_F3	793.4 / 990.0	1579000	136100	32.69	0.18	402.4	0.479843	32.69
M-6_150mgkg_2h_MCX2	Mouse_Fraction 2	P26443_VYEGSILEADCDILIPAASEK_3+_F2	795.7 / 891.4	N/A	N/A	N/A	N/A	N/A	N/A	40.42	N/A	0.396667
M-6_150mgkg_2h_MCX2	Mouse_Fraction 2	P26443_VYEGSILEADCDILIPAASEK_3+_F3	795.7 / 941.6	N/A	N/A	N/A	N/A	N/A	N/A	40.42	N/A	0.396667
M-7_300mgkg_2h_MCX2	Mouse_Fraction 2	O35490_AGASIVGVNCHFDPSVSLQTVK_3+_F1	793.4 / 861.5	2681	211.6	32.41	0.23	9.3	0.7529	32.17	59.3054	-0.05
M-7_300mgkg_2h_MCX2	Mouse_Fraction 2	O35490_AGASIVGVNCHFDPSVSLQTVK_3+_F2	793.4 / 940.5	N/A	N/A	N/A	N/A	N/A	N/A	32.17	N/A	-0.05
M-7_300mgkg_2h_MCX2	Mouse_Fraction 2	O35490_AGASIVGVNCHFDPSVSLQTVK_3+_F3	793.4 / 990.0	879.9	139.7	31.93	0.11	7.8	0.2471	32.17	-0.489343	-0.05
M-7_300mgkg_2h_MCX2	Mouse_Fraction 2	Q80XN0_AILITGCDSGFGFSLAK_3+_F1	617.0 / 769.4	1306	160.2	39.8	0.14	4.3	0.416587	39.81	0.275837	0.24
M-7_300mgkg_2h_MCX2	Mouse_Fraction 2	Q80XN0_AILITGCDSGFGFSLAK_3+_F2	617.0 / 826.4	1829	184.2	39.82	0.17	6.4	0.583413	39.81	0.154741	0.24
M-7_300mgkg_2h_MCX2	Mouse_Fraction 2	Q80XN0_AILITGCDSGFGFSLAK_3+_F3	617.0 / 1028.5	N/A	N/A	N/A	N/A	N/A	N/A	39.81	N/A	0.24
M-7_300mgkg_2h_MCX2	Mouse_Fraction 2	P26443_CAVVDVPFGGAK_2+_F1	656.3 / 791.4	283.5	105.6	27.15	0.05	4.1	0.0725157	26.96	0.0630616	-0.17
M-7_300mgkg_2h_MCX2	Mouse_Fraction 2	P26443_CAVVDVPFGGAK_2+_F2	656.3 / 889.5	1688	168	26.67	0.21	9.2	0.431769	26.96	-0.251624	-0.17
M-Ctl_IPAP_MCX6	Mouse_Fraction 6	O35490_AGASIVGVNCHFDPSVSLQTVK_4+_F1	595.3 / 675.4	736700	60550	32.79	0.19	369.4	0.796312	32.79
M-7_300mgkg_2h_MCX2	Mouse_Fraction 2	P11352_CEVNGEK_2+_F1	464.2 / 481.2	449.5	120.3	3.12	0.09	9.5	1	3.12	2.62815	-0.166667
M-7_300mgkg_2h_MCX2	Mouse_Fraction 2	P11352_CEVNGEK_2+_F2	464.2 / 546.3	N/A	N/A	N/A	N/A	N/A	N/A	3.12	N/A	-0.166667
M-7_300mgkg_2h_MCX2	Mouse_Fraction 2	P11352_CEVNGEK_2+_F3	464.2 / 675.3	N/A	N/A	N/A	N/A	N/A	N/A	3.12	N/A	-0.166667
M-Ctl_IPAP_MCX7	Mouse_Fraction 7	O35490_AGASIVGVNCHFDPSVSLQTVK_4+_F1	595.3 / 675.4	1114000	92610	32.58	0.19	335	0.803375	32.5833
M-7_300mgkg_2h_MCX2	Mouse_Fraction 2	Q63836_CGPGYPTPLEAMK_2+_F2	756.9 / 1049.5	854.7	152.5	27.33	0.11	5.6	0.014056	27.3267	-0.782066	0.513333
M-Ctl_IPAP_MCX8	Mouse_Fraction 8	O35490_AGASIVGVNCHFDPSVSLQTVK_4+_F1	595.3 / 675.4	255800	21910	32.69	0.18	255.9	0.777957	32.69
M-Ctl_IPAP_MCX6	Mouse_Fraction 6	O35490_AGASIVGVNCHFDPSVSLQTVK_4+_F2	595.3 / 774.5	139900	11350	32.79	0.19	162.9	0.15122	32.79
M-9_150mgkg_6h_MCX7	Mouse_Fraction 7	O35490_AGASIVGVNCHFDPSVSLQTVK_4+_F2	595.3 / 774.5	3648	390.4	32.2	0.13	12.2	0.59191	32.3267	2.91216	-0.256667
M-Ctl_IPAP_MCX7	Mouse_Fraction 7	O35490_AGASIVGVNCHFDPSVSLQTVK_4+_F2	595.3 / 774.5	209800	17770	32.59	0.18	213.5	0.1513	32.5833
M-7_300mgkg_2h_MCX2	Mouse_Fraction 2	P26443_CVGVGESDGSIWNPDGIDPK_2+_F1	1097.5 / 1153.5	N/A	N/A	N/A	N/A	N/A	N/A	N/A	N/A	N/A
M-7_300mgkg_2h_MCX2	Mouse_Fraction 2	P26443_CVGVGESDGSIWNPDGIDPK_2+_F2	1097.5 / 1154.6	N/A	N/A	N/A	N/A	N/A	N/A	N/A	N/A	N/A
M-7_300mgkg_2h_MCX2	Mouse_Fraction 2	P26443_CVGVGESDGSIWNPDGIDPK_2+_F3	1097.5 / 1241.6	N/A	N/A	N/A	N/A	N/A	N/A	N/A	N/A	N/A
M-7_300mgkg_2h_MCX2	Mouse_Fraction 2	P26443_CVGVGESDGSIWNPDGIDPK_3+_F1	732.0 / 855.4	799.6	175.6	31.9	0.09	5.6	1	31.9	1.32247	0.143333
M-7_300mgkg_2h_MCX2	Mouse_Fraction 2	P26443_CVGVGESDGSIWNPDGIDPK_3+_F2	732.0 / 1041.5	N/A	N/A	N/A	N/A	N/A	N/A	31.9	N/A	0.143333
M-7_300mgkg_2h_MCX2	Mouse_Fraction 2	P26443_CVGVGESDGSIWNPDGIDPK_3+_F3	732.0 / 1153.5	N/A	N/A	N/A	N/A	N/A	N/A	31.9	N/A	0.143333
M-7_300mgkg_2h_MCX2	Mouse_Fraction 2	P14211_DMHGDSEYNIMFGPDICGPGTK_3+_F1	845.0 / 1036.5	N/A	N/A	N/A	N/A	N/A	N/A	33.895	N/A	-0.325
M-7_300mgkg_2h_MCX2	Mouse_Fraction 2	P14211_DMHGDSEYNIMFGPDICGPGTK_3+_F2	845.0 / 1049.4	364.6	119.8	34.05	0.06	5	0.398165	33.895	0.371086	-0.325
M-7_300mgkg_2h_MCX2	Mouse_Fraction 2	P14211_DMHGDSEYNIMFGPDICGPGTK_3+_F3	845.0 / 1094.5	551.1	125.8	33.74	0.09	6.7	0.601835	33.895	2.25398	-0.325
M-7_300mgkg_2h_MCX2	Mouse_Fraction 2	Q8R0Y6_ECDVLPDDTVSTLYNR_2+_F1	995.0 / 1036.4	N/A	N/A	N/A	N/A	N/A	N/A	30.92	N/A	-0.0866667
M-7_300mgkg_2h_MCX2	Mouse_Fraction 2	Q8R0Y6_ECDVLPDDTVSTLYNR_2+_F2	995.0 / 1068.5	450.4	119.8	30.92	0.06	6.8	1	30.92	0.835884	-0.0866667
M-7_300mgkg_2h_MCX2	Mouse_Fraction 2	Q8R0Y6_ECDVLPDDTVSTLYNR_2+_F3	995.0 / 1183.5	N/A	N/A	N/A	N/A	N/A	N/A	30.92	N/A	-0.0866667
M-Ctl_IPAP_MCX8	Mouse_Fraction 8	O35490_AGASIVGVNCHFDPSVSLQTVK_4+_F2	595.3 / 774.5	55220	4750	32.68	0.18	90.5	0.167939	32.69
M-7_300mgkg_2h_MCX2	Mouse_Fraction 2	P09103_EECPAVR_2+_F2	476.7 / 694.3	N/A	N/A	N/A	N/A	N/A	N/A	8.49	N/A	-0.333333
M-5_150mgkg_2h_MCX6	Mouse_Fraction 6	O35490_AGASIVGVNCHFDPSVSLQTVK_4+_F3	595.3 / 958.6	2241	249.1	32.64	0.14	10.8	0.833674	32.91	14.8893	0.12
M-6_150mgkg_2h_MCX6	Mouse_Fraction 6	O35490_AGASIVGVNCHFDPSVSLQTVK_4+_F3	595.3 / 958.6	4472	352.4	32.7	0.16	24	0.883218	32.94	15.8336	0.15
M-7_300mgkg_2h_MCX2	Mouse_Fraction 2	Q63836_P17563_EEIVYLPCIYR_2+_F2	773.9 / 1076.5	N/A	N/A	N/A	N/A	N/A	N/A	36.95	N/A	0.2
M-7_300mgkg_2h_MCX2	Mouse_Fraction 2	Q63836_P17563_EEIVYLPCIYR_2+_F3	773.9 / 1175.6	N/A	N/A	N/A	N/A	N/A	N/A	36.95	N/A	0.2
M-7_300mgkg_2h_MCX2	Mouse_Fraction 2	Q63836_P17563_EEIVYLPCIYR_3+_F1	516.3 / 634.3	412	117.3	37.21	0.05	7.9	0.533057	36.89	30.8412	0.136667
M-7_300mgkg_2h_MCX2	Mouse_Fraction 2	Q63836_P17563_EEIVYLPCIYR_3+_F2	516.3 / 703.3	360.9	104.4	36.57	0.05	7.5	0.466943	36.89	0.375058	0.136667
M-7_300mgkg_2h_MCX2	Mouse_Fraction 2	Q63836_P17563_EEIVYLPCIYR_3+_F3	516.3 / 800.4	N/A	N/A	N/A	N/A	N/A	N/A	36.89	N/A	0.136667
M-7_300mgkg_2h_MCX2	Mouse_Fraction 2	P19157_EEVVTIDTWMQGLLKPTCLYGQLPK_3+_F1	1004.5 / 1073.5	N/A	N/A	N/A	N/A	N/A	N/A	51.535	N/A	0.221667
M-7_300mgkg_2h_MCX6	Mouse_Fraction 6	O35490_AGASIVGVNCHFDPSVSLQTVK_4+_F3	595.3 / 958.6	3525	300.2	32.62	0.2	20.2	0.552594	32.81	9.53208	0.02
M-8_300mgkg_2h_MCX6	Mouse_Fraction 6	O35490_AGASIVGVNCHFDPSVSLQTVK_4+_F3	595.3 / 958.6	3228	373.5	32.66	0.12	21.3	1	32.66	18.0593	-0.13
M-9_150mgkg_6h_MCX6	Mouse_Fraction 6	O35490_AGASIVGVNCHFDPSVSLQTVK_4+_F3	595.3 / 958.6	5736	431.2	32.65	0.21	24.6	1	32.65	18.0593	-0.14
M-7_300mgkg_2h_MCX2	Mouse_Fraction 2	P40936_EPGAYDWSSIVQHACELEGDR_3+_F2	837.7 / 997.4	N/A	N/A	N/A	N/A	N/A	N/A	39.915	N/A	0.305
M-7_300mgkg_2h_MCX2	Mouse_Fraction 2	P40936_EPGAYDWSSIVQHACELEGDR_3+_F3	837.7 / 1079.0	493.9	103	39.8	0.08	6.1	0.194303	39.915	-0.36549	0.305
M-7_300mgkg_2h_MCX2	Mouse_Fraction 2	Q64442_EVDEYCK_2+_F1	517.7 / 562.2	N/A	N/A	N/A	N/A	N/A	N/A	9.33	N/A	0.08
M-7_300mgkg_2h_MCX2	Mouse_Fraction 2	Q64442_EVDEYCK_2+_F2	517.7 / 691.3	N/A	N/A	N/A	N/A	N/A	N/A	9.33	N/A	0.08
M-10_150mgkg_6h_MCX6	Mouse_Fraction 6	O35490_AGASIVGVNCHFDPSVSLQTVK_4+_F3	595.3 / 958.6	3349	280.7	32.65	0.16	15.6	0.882919	32.96	15.8278	0.17
M-7_300mgkg_2h_MCX2	Mouse_Fraction 2	Q80XN0_FGIEAFSDCLR_2+_F1	703.8 / 889.4	4744	662.4	36.15	0.12	9.9	0.0207466	36.19	-0.943573	0.16
M-11_300mgkg_6h_MCX6	Mouse_Fraction 6	O35490_AGASIVGVNCHFDPSVSLQTVK_4+_F3	595.3 / 958.6	6881	673.5	32.52	0.15	21.5	0.875612	32.6833	15.6886	-0.106667
M-12_300mgkg_6h_MCX6	Mouse_Fraction 6	O35490_AGASIVGVNCHFDPSVSLQTVK_4+_F3	595.3 / 958.6	5113	338.3	32.62	0.21	20.9	0.811072	32.91	14.4585	0.12
M-Ctl_IPAP_MCX6	Mouse_Fraction 6	O35490_AGASIVGVNCHFDPSVSLQTVK_4+_F3	595.3 / 958.6	48540	3926	32.79	0.19	177.4	0.0524677	32.79
M-11_300mgkg_6h_MCX7	Mouse_Fraction 7	O35490_AGASIVGVNCHFDPSVSLQTVK_4+_F3	595.3 / 958.6	2666	230.4	32.48	0.15	10.2	0.553824	32.2167	11.2189	-0.366667
M-Ctl_IPAP_MCX7	Mouse_Fraction 7	O35490_AGASIVGVNCHFDPSVSLQTVK_4+_F3	595.3 / 958.6	62850	5361	32.58	0.18	186.6	0.0453251	32.5833
M-7_300mgkg_2h_MCX2	Mouse_Fraction 2	Q8R0Y6_GEDGESECVINYVEK_2+_F1	910.4 / 956.3	N/A	N/A	N/A	N/A	N/A	N/A	26.705	N/A	-0.205
M-Ctl_IPAP_MCX8	Mouse_Fraction 8	O35490_AGASIVGVNCHFDPSVSLQTVK_4+_F3	595.3 / 958.6	17790	1306	32.7	0.22	48.9	0.0541042	32.69
M-Ctl_IPAP_MCX4	Mouse_Fraction 4	O35490_AYLMSQPLAYHTPDCGK_2+_F1	1022.5 / 906.4	5728	430.4	26.24	0.21	34.1	0.232902	26.2167
M-7_300mgkg_2h_MCX2	Mouse_Fraction 2	Q8R0Y6_GENCIAAGR_2+_F1	520.2 / 553.2	1675	189.7	9.02	0.14	8.7	1	9.02	12.4329	-0.48
M-7_300mgkg_2h_MCX2	Mouse_Fraction 2	Q8R0Y6_GENCIAAGR_2+_F2	520.2 / 739.4	N/A	N/A	N/A	N/A	N/A	N/A	9.02	N/A	-0.48
M-7_300mgkg_2h_MCX2	Mouse_Fraction 2	Q8R0Y6_GENCIAAGR_2+_F3	520.2 / 853.4	N/A	N/A	N/A	N/A	N/A	N/A	9.02	N/A	-0.48
M-Ctl_IPAP_MCX5	Mouse_Fraction 5	O35490_AYLMSQPLAYHTPDCGK_2+_F1	1022.5 / 906.4	5826	507	26.39	0.17	40.7	0.261455	26.3867
M-Ctl_IPAP_MCX7	Mouse_Fraction 7	O35490_AYLMSQPLAYHTPDCGK_2+_F1	1022.5 / 906.4	50460	3926	26.19	0.2	148.1	0.243851	26.1967
M-7_300mgkg_2h_MCX2	Mouse_Fraction 2	Q63836_P17563_GGSVQVLEDQELTCQPEPLVVK_3+_F3	839.8 / 1142.5	1170	210.6	34.33	0.08	6.1	0.0944158	34.1333	-0.657205	0.273333
M-Ctl_IPAP_MCX8	Mouse_Fraction 8	O35490_AYLMSQPLAYHTPDCGK_2+_F1	1022.5 / 906.4	3927	318.1	26.3	0.19	42.2	0.236837	26.2867
M-Ctl_IPAP_MCX4	Mouse_Fraction 4	O35490_AYLMSQPLAYHTPDCGK_2+_F2	1022.5 / 1069.4	11620	905.7	26.22	0.19	51	0.472473	26.2167
M-7_300mgkg_2h_MCX2	Mouse_Fraction 2	P14211_HEQNIDCGGGYVK_3+_F3	523.6 / 947.4	N/A	N/A	N/A	N/A	N/A	N/A	12.025	N/A	-0.245
M-Ctl_IPAP_MCX5	Mouse_Fraction 5	O35490_AYLMSQPLAYHTPDCGK_2+_F2	1022.5 / 1069.4	9837	718.9	26.38	0.23	81.6	0.441458	26.3867
M-Ctl_IPAP_MCX7	Mouse_Fraction 7	O35490_AYLMSQPLAYHTPDCGK_2+_F2	1022.5 / 1069.4	91950	6839	26.2	0.21	189.5	0.444353	26.1967
M-7_300mgkg_2h_MCX2	Mouse_Fraction 2	P35700_HGEVCPAGWKPGSDTIKPDVNK_4+_F3	621.8 / 1086.4	N/A	N/A	N/A	N/A	N/A	N/A	18.94	N/A	-0.0833333
M-Ctl_IPAP_MCX8	Mouse_Fraction 8	O35490_AYLMSQPLAYHTPDCGK_2+_F2	1022.5 / 1069.4	6952	574.3	26.28	0.18	36.9	0.419275	26.2867
M-Ctl_IPAP_MCX4	Mouse_Fraction 4	O35490_AYLMSQPLAYHTPDCGK_2+_F3	1022.5 / 1140.5	7246	636.8	26.19	0.2	51.6	0.294625	26.2167
M-Ctl_IPAP_MCX5	Mouse_Fraction 5	O35490_AYLMSQPLAYHTPDCGK_2+_F3	1022.5 / 1140.5	6620	493.6	26.39	0.2	53.2	0.297087	26.3867
M-7_300mgkg_2h_MCX2	Mouse_Fraction 2	P15626_P19639_O35660_Q80W21_HNLCGETEEER_2+_F1	733.3 / 849.4	N/A	N/A	N/A	N/A	N/A	N/A	N/A	N/A	N/A
M-7_300mgkg_2h_MCX2	Mouse_Fraction 2	P15626_P19639_O35660_Q80W21_HNLCGETEEER_2+_F2	733.3 / 1101.4	N/A	N/A	N/A	N/A	N/A	N/A	N/A	N/A	N/A
M-7_300mgkg_2h_MCX2	Mouse_Fraction 2	P15626_P19639_O35660_Q80W21_HNLCGETEEER_2+_F3	733.3 / 1214.5	N/A	N/A	N/A	N/A	N/A	N/A	N/A	N/A	N/A
M-Ctl_IPAP_MCX7	Mouse_Fraction 7	O35490_AYLMSQPLAYHTPDCGK_2+_F3	1022.5 / 1140.5	64520	4840	26.2	0.21	165.1	0.311796	26.1967
M-7_300mgkg_2h_MCX2	Mouse_Fraction 2	Q91X83_ICDQISDAVLDAHLK_2+_F2	895.4 / 1068.6	2525	264.7	28.98	0.18	8.9	0.176056	28.9667	-0.741445	-0.623333
M-Ctl_IPAP_MCX8	Mouse_Fraction 8	O35490_AYLMSQPLAYHTPDCGK_2+_F3	1022.5 / 1140.5	5702	518.4	26.28	0.16	98.2	0.343888	26.2867
M-11_300mgkg_6h_MCX4	Mouse_Fraction 4	O35490_AYLMSQPLAYHTPDCGK_3+_F1	682.0 / 783.4	3633	518	26.74	0.12	12.3	0.475524	26.32	0.270747	0.1
M-Ctl_IPAP_MCX3	Mouse_Fraction 3	O35490_AYLMSQPLAYHTPDCGK_3+_F1	682.0 / 783.4	986200	74840	25.9	0.2	243.3	0.340421	25.9
M-7_300mgkg_2h_MCX2	Mouse_Fraction 2	Q91X83_ICDQISDAVLDAHLK_3+_F3	597.3 / 995.4	635.5	144.2	28.89	0.07	4.2	0.00279322	28.9367	-0.896215	-0.646667
M-Ctl_IPAP_MCX4	Mouse_Fraction 4	O35490_AYLMSQPLAYHTPDCGK_3+_F1	682.0 / 783.4	3012000	224600	26.22	0.21	230.8	0.374208	26.22
M-7_300mgkg_2h_MCX2	Mouse_Fraction 2	Q9CRB3_LEAPCQQWMELR_2+_F2	826.9 / 990.5	N/A	N/A	N/A	N/A	N/A	N/A	34.46	N/A	0.03
M-Ctl_IPAP_MCX6	Mouse_Fraction 6	O35490_AYLMSQPLAYHTPDCGK_3+_F1	682.0 / 783.4	2370000	182400	26.43	0.2	248.4	0.314157	26.43
M-7_300mgkg_2h_MCX2	Mouse_Fraction 2	P47738_LLCGGGAAADR_2+_F1	576.8 / 617.3	N/A	N/A	N/A	N/A	N/A	N/A	13.07	N/A	-0.403333
M-Ctl_IPAP_MCX3	Mouse_Fraction 3	O35490_AYLMSQPLAYHTPDCGK_3+_F2	682.0 / 848.9	1071000	79030	25.9	0.2	126.6	0.369693	25.9
M-7_300mgkg_2h_MCX2	Mouse_Fraction 2	P47738_LLCGGGAAADR_2+_F3	576.8 / 926.4	N/A	N/A	N/A	N/A	N/A	N/A	13.07	N/A	-0.403333
M-7_300mgkg_2h_MCX2	Mouse_Fraction 2	P34884_LLCGLLSDR_2+_F1	569.8 / 660.4	N/A	N/A	N/A	N/A	N/A	N/A	31.03	N/A	0.306667
M-Ctl_IPAP_MCX4	Mouse_Fraction 4	O35490_AYLMSQPLAYHTPDCGK_3+_F2	682.0 / 848.9	2804000	212100	26.22	0.2	227.5	0.348366	26.22
M-7_300mgkg_2h_MCX2	Mouse_Fraction 2	P34884_LLCGLLSDR_2+_F3	569.8 / 912.4	N/A	N/A	N/A	N/A	N/A	N/A	31.03	N/A	0.306667
M-7_300mgkg_2h_MCX2	Mouse_Fraction 2	Q9QXF8_NYDYILSTGCAPPGK_2+_F1	874.4 / 966.4	N/A	N/A	N/A	N/A	N/A	N/A	27.195	N/A	0.418333
M-Ctl_IPAP_MCX6	Mouse_Fraction 6	O35490_AYLMSQPLAYHTPDCGK_3+_F2	682.0 / 848.9	2866000	221300	26.43	0.2	263.9	0.379905	26.43
M-6_150mgkg_2h_MCX3	Mouse_Fraction 3	O35490_AYLMSQPLAYHTPDCGK_3+_F3	682.0 / 905.4	10110	867.2	25.54	0.19	14.9	1	25.54	2.44963	-0.36
M-12_300mgkg_6h_MCX3	Mouse_Fraction 3	O35490_AYLMSQPLAYHTPDCGK_3+_F3	682.0 / 905.4	13420	1353	25.51	0.16	20.2	1	25.51	2.44963	-0.39
M-Ctl_IPAP_MCX3	Mouse_Fraction 3	O35490_AYLMSQPLAYHTPDCGK_3+_F3	682.0 / 905.4	839800	57760	25.9	0.21	216.8	0.289886	25.9
M-9_150mgkg_6h_MCX4	Mouse_Fraction 4	O35490_AYLMSQPLAYHTPDCGK_3+_F3	682.0 / 905.4	4234	589.6	26	0.11	12.1	0.841014	26.03	2.03149	-0.19
M-7_300mgkg_2h_MCX2	Mouse_Fraction 2	Q8R0Y6_SPLIIFADCDLNK_2+_F1	799.4 / 927.4	N/A	N/A	N/A	N/A	N/A	N/A	N/A	N/A	N/A
M-7_300mgkg_2h_MCX2	Mouse_Fraction 2	Q8R0Y6_SPLIIFADCDLNK_2+_F2	799.4 / 1074.5	N/A	N/A	N/A	N/A	N/A	N/A	N/A	N/A	N/A
M-7_300mgkg_2h_MCX2	Mouse_Fraction 2	Q8R0Y6_SPLIIFADCDLNK_2+_F3	799.4 / 1187.5	N/A	N/A	N/A	N/A	N/A	N/A	N/A	N/A	N/A
M-7_300mgkg_2h_MCX2	Mouse_Fraction 2	Q8R0Y6_SPLIIFADCDLNK_3+_F1	533.3 / 741.3	732.4	196.7	37.42	0.05	7.8	1	37.42	1.12378	0.26
M-7_300mgkg_2h_MCX2	Mouse_Fraction 2	Q8R0Y6_SPLIIFADCDLNK_3+_F2	533.3 / 856.4	N/A	N/A	N/A	N/A	N/A	N/A	37.42	N/A	0.26
M-7_300mgkg_2h_MCX2	Mouse_Fraction 2	Q8R0Y6_SPLIIFADCDLNK_3+_F3	533.3 / 927.4	N/A	N/A	N/A	N/A	N/A	N/A	37.42	N/A	0.26
M-7_300mgkg_2h_MCX2	Mouse_Fraction 2	Q80XN0_TIQLNVCNSEEVEK_2+_F1	877.9 / 921.4	N/A	N/A	N/A	N/A	N/A	N/A	N/A	N/A	N/A
M-7_300mgkg_2h_MCX2	Mouse_Fraction 2	Q80XN0_TIQLNVCNSEEVEK_2+_F2	877.9 / 1086.4	N/A	N/A	N/A	N/A	N/A	N/A	N/A	N/A	N/A
M-7_300mgkg_2h_MCX2	Mouse_Fraction 2	Q80XN0_TIQLNVCNSEEVEK_2+_F3	877.9 / 1185.5	N/A	N/A	N/A	N/A	N/A	N/A	N/A	N/A	N/A
M-7_300mgkg_2h_MCX2	Mouse_Fraction 2	Q8R0Y6_TYSTINPTDGSVICQVSLAQVSDVDK_3+_F1	963.8 / 974.5	819.1	109.1	38.4	0.12	5.1	1	38.4	5.31259	0.39
M-7_300mgkg_2h_MCX2	Mouse_Fraction 2	Q8R0Y6_TYSTINPTDGSVICQVSLAQVSDVDK_3+_F2	963.8 / 1061.5	N/A	N/A	N/A	N/A	N/A	N/A	38.4	N/A	0.39
M-7_300mgkg_2h_MCX2	Mouse_Fraction 2	Q8R0Y6_TYSTINPTDGSVICQVSLAQVSDVDK_3+_F3	963.8 / 1105.5	N/A	N/A	N/A	N/A	N/A	N/A	38.4	N/A	0.39
M-7_300mgkg_2h_MCX2	Mouse_Fraction 2	P24549_VFANAYLSDLGGCIK_2+_F1	860.4 / 941.4	974.8	155.1	36.26	0.11	6.4	0.436191	36.17	0.15448	-0.13
M-7_300mgkg_2h_MCX2	Mouse_Fraction 2	P24549_VFANAYLSDLGGCIK_2+_F2	860.4 / 1054.5	N/A	N/A	N/A	N/A	N/A	N/A	36.17	N/A	-0.13
M-7_300mgkg_2h_MCX2	Mouse_Fraction 2	P24549_VFANAYLSDLGGCIK_2+_F3	860.4 / 1217.6	1260	129.8	36.08	0.18	7.3	0.563809	36.17	1.0238	-0.13
M-7_300mgkg_2h_MCX2	Mouse_Fraction 2	Q91VS7_VFANPEDCAGFGK_2+_F1	752.3 / 975.4	N/A	N/A	N/A	N/A	N/A	N/A	24.78	N/A	0.69
M-Ctl_IPAP_MCX4	Mouse_Fraction 4	O35490_AYLMSQPLAYHTPDCGK_3+_F3	682.0 / 905.4	2233000	167000	26.22	0.2	237.8	0.277426	26.22
M-7_300mgkg_2h_MCX2	Mouse_Fraction 2	Q91VS7_VFANPEDCAGFGK_2+_F3	752.3 / 1186.5	540.4	110.2	24.77	0.09	8	0.00985585	24.78	-0.935845	0.69
M-Ctl_IPAP_MCX6	Mouse_Fraction 6	O35490_AYLMSQPLAYHTPDCGK_3+_F3	682.0 / 905.4	2308000	180700	26.43	0.19	286.5	0.305938	26.43
M-Ctl_IPAP_MCX5	Mouse_Fraction 5	O35490_AYLMSQPLAYHTPDCGK_4+_F1	511.7 / 668.3	45450	3715	26.37	0.19	125.5	0.700405	26.3867
M-7_300mgkg_2h_MCX2	Mouse_Fraction 2	O35490_VNEAACDIAR_2+_F3	605.8 / 997.4	N/A	N/A	N/A	N/A	N/A	N/A	14.18	N/A	0.723333
M-Ctl_IPAP_MCX7	Mouse_Fraction 7	O35490_AYLMSQPLAYHTPDCGK_4+_F1	511.7 / 668.3	155700	11350	26.2	0.22	203.5	0.705035	26.2033
M-7_300mgkg_2h_MCX2	Mouse_Fraction 2	P16858_VPTPNVSVVDLTCR_3+_F2	550.3 / 756.3	N/A	N/A	N/A	N/A	N/A	N/A	30.92	N/A	0.12
M-7_300mgkg_2h_MCX2	Mouse_Fraction 2	P16858_VPTPNVSVVDLTCR_3+_F3	550.3 / 794.4	N/A	N/A	N/A	N/A	N/A	N/A	30.92	N/A	0.12
M-Ctl_IPAP_MCX8	Mouse_Fraction 8	O35490_AYLMSQPLAYHTPDCGK_4+_F1	511.7 / 668.3	57410	4831	26.28	0.19	176.9	0.663193	26.28
M-7_300mgkg_2h_MCX2	Mouse_Fraction 2	Q9DD20_VTCVDPNPNFEK_2+_F2	756.4 / 960.4	N/A	N/A	N/A	N/A	N/A	N/A	19.36	N/A	-0.0333333
M-7_300mgkg_2h_MCX2	Mouse_Fraction 2	Q9DD20_VTCVDPNPNFEK_2+_F3	756.4 / 1059.5	N/A	N/A	N/A	N/A	N/A	N/A	19.36	N/A	-0.0333333
M-Ctl_IPAP_MCX5	Mouse_Fraction 5	O35490_AYLMSQPLAYHTPDCGK_4+_F2	511.7 / 769.3	15570	1125	26.39	0.23	62.4	0.239941	26.3867
M-5_150mgkg_2h_MCX7	Mouse_Fraction 7	O35490_AYLMSQPLAYHTPDCGK_4+_F2	511.7 / 769.3	3388	259.8	25.6	0.32	16.1	0.59564	25.675	1.44682	-0.528333
M-6_150mgkg_2h_MCX7	Mouse_Fraction 7	O35490_AYLMSQPLAYHTPDCGK_4+_F2	511.7 / 769.3	2473	176.7	25.67	0.28	13.7	0.497906	25.73	1.04534	-0.473333
M-7_300mgkg_2h_MCX2	Mouse_Fraction 2	P26443_VYEGSILEADCDILIPAASEK_2+_F1	1193.1 / 602.3	N/A	N/A	N/A	N/A	N/A	N/A	N/A	N/A	N/A
M-7_300mgkg_2h_MCX2	Mouse_Fraction 2	P26443_VYEGSILEADCDILIPAASEK_2+_F2	1193.1 / 715.4	N/A	N/A	N/A	N/A	N/A	N/A	N/A	N/A	N/A
M-7_300mgkg_2h_MCX2	Mouse_Fraction 2	P26443_VYEGSILEADCDILIPAASEK_2+_F3	1193.1 / 762.4	N/A	N/A	N/A	N/A	N/A	N/A	N/A	N/A	N/A
M-7_300mgkg_2h_MCX7	Mouse_Fraction 7	O35490_AYLMSQPLAYHTPDCGK_4+_F2	511.7 / 769.3	2969	188.3	25.68	0.33	14.2	0.456418	25.73	0.874914	-0.473333
M-7_300mgkg_2h_MCX2	Mouse_Fraction 2	P26443_VYEGSILEADCDILIPAASEK_3+_F2	795.7 / 891.4	N/A	N/A	N/A	N/A	N/A	N/A	40.34	N/A	0.316667
M-7_300mgkg_2h_MCX2	Mouse_Fraction 2	P26443_VYEGSILEADCDILIPAASEK_3+_F3	795.7 / 941.6	N/A	N/A	N/A	N/A	N/A	N/A	40.34	N/A	0.316667
M-8_300mgkg_2h_MCX2	Mouse_Fraction 2	O35490_AGASIVGVNCHFDPSVSLQTVK_3+_F1	793.4 / 861.5	1772	157.3	32.3	0.22	6.4	0.712677	32.24	56.0837	0.02
M-8_300mgkg_2h_MCX2	Mouse_Fraction 2	O35490_AGASIVGVNCHFDPSVSLQTVK_3+_F2	793.4 / 940.5	714.4	114.6	32.18	0.11	5.3	0.287323	32.24	-0.429493	0.02
M-8_300mgkg_2h_MCX2	Mouse_Fraction 2	O35490_AGASIVGVNCHFDPSVSLQTVK_3+_F3	793.4 / 990.0	N/A	N/A	N/A	N/A	N/A	N/A	32.24	N/A	0.02
M-8_300mgkg_2h_MCX2	Mouse_Fraction 2	Q80XN0_AILITGCDSGFGFSLAK_3+_F1	617.0 / 769.4	954.1	114.3	39.28	0.14	5.1	1	39.28	2.06259	-0.29
M-8_300mgkg_2h_MCX2	Mouse_Fraction 2	Q80XN0_AILITGCDSGFGFSLAK_3+_F2	617.0 / 826.4	N/A	N/A	N/A	N/A	N/A	N/A	39.28	N/A	-0.29
M-8_300mgkg_2h_MCX2	Mouse_Fraction 2	Q80XN0_AILITGCDSGFGFSLAK_3+_F3	617.0 / 1028.5	N/A	N/A	N/A	N/A	N/A	N/A	39.28	N/A	-0.29
M-8_300mgkg_2h_MCX2	Mouse_Fraction 2	P26443_CAVVDVPFGGAK_2+_F1	656.3 / 791.4	N/A	N/A	N/A	N/A	N/A	N/A	27.065	N/A	-0.065
M-8_300mgkg_2h_MCX7	Mouse_Fraction 7	O35490_AYLMSQPLAYHTPDCGK_4+_F2	511.7 / 769.3	3056	200.8	25.64	0.23	14.4	0.613531	25.685	1.52032	-0.518333
M-9_150mgkg_6h_MCX7	Mouse_Fraction 7	O35490_AYLMSQPLAYHTPDCGK_4+_F2	511.7 / 769.3	4541	251.4	25.63	0.29	15.7	0.703813	25.675	1.89118	-0.528333
M-8_300mgkg_2h_MCX2	Mouse_Fraction 2	P11352_CEVNGEK_2+_F1	464.2 / 481.2	N/A	N/A	N/A	N/A	N/A	N/A	N/A	N/A	N/A
M-8_300mgkg_2h_MCX2	Mouse_Fraction 2	P11352_CEVNGEK_2+_F2	464.2 / 546.3	N/A	N/A	N/A	N/A	N/A	N/A	N/A	N/A	N/A
M-8_300mgkg_2h_MCX2	Mouse_Fraction 2	P11352_CEVNGEK_2+_F3	464.2 / 675.3	N/A	N/A	N/A	N/A	N/A	N/A	N/A	N/A	N/A
M-12_300mgkg_6h_MCX7	Mouse_Fraction 7	O35490_AYLMSQPLAYHTPDCGK_4+_F2	511.7 / 769.3	3397	252.1	25.61	0.28	17.8	0.479572	25.6567	0.970027	-0.546667
M-8_300mgkg_2h_MCX2	Mouse_Fraction 2	Q63836_CGPGYPTPLEAMK_2+_F2	756.9 / 1049.5	508.2	88.63	27.58	0.08	6	0.0227856	27.59	-0.646717	0.776667
M-8_300mgkg_2h_MCX2	Mouse_Fraction 2	Q63836_CGPGYPTPLEAMK_2+_F3	756.9 / 1203.6	865.4	99.32	27.6	0.14	9.4	0.0388009	27.59	-0.580511	0.776667
M-Ctl_IPAP_MCX7	Mouse_Fraction 7	O35490_AYLMSQPLAYHTPDCGK_4+_F2	511.7 / 769.3	53760	4150	26.2	0.2	63.8	0.243434	26.2033
M-Ctl_IPAP_MCX8	Mouse_Fraction 8	O35490_AYLMSQPLAYHTPDCGK_4+_F2	511.7 / 769.3	22680	1714	26.29	0.2	70.2	0.261997	26.28
M-Ctl_IPAP_MCX5	Mouse_Fraction 5	O35490_AYLMSQPLAYHTPDCGK_4+_F3	511.7 / 906.4	3871	268	26.4	0.25	22.5	0.0596539	26.3867
M-8_300mgkg_2h_MCX2	Mouse_Fraction 2	P26443_CVGVGESDGSIWNPDGIDPK_2+_F1	1097.5 / 1153.5	N/A	N/A	N/A	N/A	N/A	N/A	N/A	N/A	N/A
M-8_300mgkg_2h_MCX2	Mouse_Fraction 2	P26443_CVGVGESDGSIWNPDGIDPK_2+_F2	1097.5 / 1154.6	N/A	N/A	N/A	N/A	N/A	N/A	N/A	N/A	N/A
M-8_300mgkg_2h_MCX2	Mouse_Fraction 2	P26443_CVGVGESDGSIWNPDGIDPK_2+_F3	1097.5 / 1241.6	N/A	N/A	N/A	N/A	N/A	N/A	N/A	N/A	N/A
M-8_300mgkg_2h_MCX2	Mouse_Fraction 2	P26443_CVGVGESDGSIWNPDGIDPK_3+_F1	732.0 / 855.4	589.1	176.8	32.11	0.05	7.2	0.0614542	31.6833	-0.857275	-0.0733333
M-5_150mgkg_2h_MCX7	Mouse_Fraction 7	O35490_AYLMSQPLAYHTPDCGK_4+_F3	511.7 / 906.4	2300	201.1	25.75	0.21	21.1	0.40436	25.675	6.847	-0.528333
M-8_300mgkg_2h_MCX2	Mouse_Fraction 2	P26443_CVGVGESDGSIWNPDGIDPK_3+_F3	732.0 / 1153.5	855.9	133.7	31.6	0.07	8.1	0.0892865	31.6833	-0.170841	-0.0733333
M-8_300mgkg_2h_MCX2	Mouse_Fraction 2	P14211_DMHGDSEYNIMFGPDICGPGTK_3+_F1	845.0 / 1036.5	247.9	114	33.85	0.03	5.8	0.474178	33.78	-0.096194	-0.44
M-8_300mgkg_2h_MCX2	Mouse_Fraction 2	P14211_DMHGDSEYNIMFGPDICGPGTK_3+_F2	845.0 / 1049.4	274.9	108.3	33.71	0.04	8.1	0.525822	33.78	0.810675	-0.44
M-8_300mgkg_2h_MCX2	Mouse_Fraction 2	P14211_DMHGDSEYNIMFGPDICGPGTK_3+_F3	845.0 / 1094.5	N/A	N/A	N/A	N/A	N/A	N/A	33.78	N/A	-0.44
M-8_300mgkg_2h_MCX2	Mouse_Fraction 2	Q8R0Y6_ECDVLPDDTVSTLYNR_2+_F1	995.0 / 1036.4	N/A	N/A	N/A	N/A	N/A	N/A	N/A	N/A	N/A
M-8_300mgkg_2h_MCX2	Mouse_Fraction 2	Q8R0Y6_ECDVLPDDTVSTLYNR_2+_F2	995.0 / 1068.5	N/A	N/A	N/A	N/A	N/A	N/A	N/A	N/A	N/A
M-8_300mgkg_2h_MCX2	Mouse_Fraction 2	Q8R0Y6_ECDVLPDDTVSTLYNR_2+_F3	995.0 / 1183.5	N/A	N/A	N/A	N/A	N/A	N/A	N/A	N/A	N/A
M-6_150mgkg_2h_MCX7	Mouse_Fraction 7	O35490_AYLMSQPLAYHTPDCGK_4+_F3	511.7 / 906.4	1664	195.9	25.75	0.1	25.6	0.335025	25.73	5.50148	-0.473333
M-8_300mgkg_2h_MCX2	Mouse_Fraction 2	P09103_EECPAVR_2+_F2	476.7 / 694.3	N/A	N/A	N/A	N/A	N/A	N/A	8.82	N/A	-0.00333333
M-8_300mgkg_2h_MCX2	Mouse_Fraction 2	P09103_EECPAVR_2+_F3	476.7 / 823.4	N/A	N/A	N/A	N/A	N/A	N/A	8.82	N/A	-0.00333333
M-8_300mgkg_2h_MCX2	Mouse_Fraction 2	Q63836_P17563_EEIVYLPCIYR_2+_F1	773.9 / 913.5	1215	155.2	37.16	0.17	7.3	1	37.16	2.28508	0.41
M-8_300mgkg_2h_MCX2	Mouse_Fraction 2	Q63836_P17563_EEIVYLPCIYR_2+_F2	773.9 / 1076.5	N/A	N/A	N/A	N/A	N/A	N/A	37.16	N/A	0.41
M-8_300mgkg_2h_MCX2	Mouse_Fraction 2	Q63836_P17563_EEIVYLPCIYR_2+_F3	773.9 / 1175.6	N/A	N/A	N/A	N/A	N/A	N/A	37.16	N/A	0.41
M-8_300mgkg_2h_MCX2	Mouse_Fraction 2	Q63836_P17563_EEIVYLPCIYR_3+_F1	516.3 / 634.3	N/A	N/A	N/A	N/A	N/A	N/A	N/A	N/A	N/A
M-8_300mgkg_2h_MCX2	Mouse_Fraction 2	Q63836_P17563_EEIVYLPCIYR_3+_F2	516.3 / 703.3	N/A	N/A	N/A	N/A	N/A	N/A	N/A	N/A	N/A
M-8_300mgkg_2h_MCX2	Mouse_Fraction 2	Q63836_P17563_EEIVYLPCIYR_3+_F3	516.3 / 800.4	N/A	N/A	N/A	N/A	N/A	N/A	N/A	N/A	N/A
M-8_300mgkg_2h_MCX2	Mouse_Fraction 2	P19157_EEVVTIDTWMQGLLKPTCLYGQLPK_3+_F1	1004.5 / 1073.5	356.7	110.2	51.69	0.06	7.6	0.00945234	51.7	-0.565153	0.386667
M-7_300mgkg_2h_MCX7	Mouse_Fraction 7	O35490_AYLMSQPLAYHTPDCGK_4+_F3	511.7 / 906.4	2113	167.3	25.77	0.22	19.3	0.324827	25.73	5.30359	-0.473333
M-8_300mgkg_2h_MCX2	Mouse_Fraction 2	P19157_EEVVTIDTWMQGLLKPTCLYGQLPK_3+_F3	1004.5 / 1171.6	N/A	N/A	N/A	N/A	N/A	N/A	51.7	N/A	0.386667
M-8_300mgkg_2h_MCX2	Mouse_Fraction 2	P40936_EPGAYDWSSIVQHACELEGDR_3+_F1	837.7 / 939.9	N/A	N/A	N/A	N/A	N/A	N/A	N/A	N/A	N/A
M-8_300mgkg_2h_MCX2	Mouse_Fraction 2	P40936_EPGAYDWSSIVQHACELEGDR_3+_F2	837.7 / 997.4	N/A	N/A	N/A	N/A	N/A	N/A	N/A	N/A	N/A
M-8_300mgkg_2h_MCX2	Mouse_Fraction 2	P40936_EPGAYDWSSIVQHACELEGDR_3+_F3	837.7 / 1079.0	N/A	N/A	N/A	N/A	N/A	N/A	N/A	N/A	N/A
M-8_300mgkg_2h_MCX2	Mouse_Fraction 2	Q64442_EVDEYCK_2+_F1	517.7 / 562.2	N/A	N/A	N/A	N/A	N/A	N/A	N/A	N/A	N/A
M-8_300mgkg_2h_MCX2	Mouse_Fraction 2	Q64442_EVDEYCK_2+_F2	517.7 / 691.3	N/A	N/A	N/A	N/A	N/A	N/A	N/A	N/A	N/A
M-8_300mgkg_2h_MCX2	Mouse_Fraction 2	Q64442_EVDEYCK_2+_F3	517.7 / 806.3	N/A	N/A	N/A	N/A	N/A	N/A	N/A	N/A	N/A
M-8_300mgkg_2h_MCX2	Mouse_Fraction 2	Q80XN0_FGIEAFSDCLR_2+_F1	703.8 / 889.4	3839	495.8	36.36	0.16	7.8	0.0238689	36.36	-0.935081	0.33
M-8_300mgkg_2h_MCX7	Mouse_Fraction 7	O35490_AYLMSQPLAYHTPDCGK_4+_F3	511.7 / 906.4	1925	166	25.73	0.17	18.7	0.386469	25.685	6.4998	-0.518333
M-9_150mgkg_6h_MCX7	Mouse_Fraction 7	O35490_AYLMSQPLAYHTPDCGK_4+_F3	511.7 / 906.4	1911	219.8	25.72	0.14	22.6	0.296187	25.675	4.7478	-0.528333
M-10_150mgkg_6h_MCX7	Mouse_Fraction 7	O35490_AYLMSQPLAYHTPDCGK_4+_F3	511.7 / 906.4	2390	198.3	25.62	0.21	21.8	0.648928	25.645	11.5931	-0.558333
M-12_300mgkg_6h_MCX7	Mouse_Fraction 7	O35490_AYLMSQPLAYHTPDCGK_4+_F3	511.7 / 906.4	2903	281.3	25.7	0.16	34	0.409831	25.6567	6.95318	-0.546667
M-Ctl_IPAP_MCX7	Mouse_Fraction 7	O35490_AYLMSQPLAYHTPDCGK_4+_F3	511.7 / 906.4	11380	898.1	26.21	0.19	49.7	0.0515305	26.2033
M-8_300mgkg_2h_MCX2	Mouse_Fraction 2	Q8R0Y6_GEDGESECVINYVEK_2+_F1	910.4 / 956.3	N/A	N/A	N/A	N/A	N/A	N/A	26.92	N/A	0.01
M-8_300mgkg_2h_MCX2	Mouse_Fraction 2	Q8R0Y6_GEDGESECVINYVEK_2+_F2	910.4 / 1055.4	N/A	N/A	N/A	N/A	N/A	N/A	26.92	N/A	0.01
M-Ctl_IPAP_MCX8	Mouse_Fraction 8	O35490_AYLMSQPLAYHTPDCGK_4+_F3	511.7 / 906.4	6476	520.7	26.27	0.18	58.5	0.07481	26.28
M-11_300mgkg_6h_MCX3	Mouse_Fraction 3	O35490_QVADEGDALVAGGVSQTPSYLSCK_3+_F1	848.7 / 899.4	6817	608	31.24	0.14	14.4	0.125828	31.24	0.104386	0.333333
M-8_300mgkg_2h_MCX2	Mouse_Fraction 2	Q8R0Y6_GENCIAAGR_2+_F2	520.2 / 739.4	N/A	N/A	N/A	N/A	N/A	N/A	9.2	N/A	-0.3
M-8_300mgkg_2h_MCX2	Mouse_Fraction 2	Q8R0Y6_GENCIAAGR_2+_F3	520.2 / 853.4	N/A	N/A	N/A	N/A	N/A	N/A	9.2	N/A	-0.3
M-12_300mgkg_6h_MCX2	Mouse_Fraction 2	O35490_QVADEGDALVAGGVSQTPSYLSCK_3+_F1	848.7 / 899.4	6688	522.4	31.29	0.17	13.1	0.148004	31.2967	0.189821	0.416667
M-12_300mgkg_6h_MCX3	Mouse_Fraction 3	O35490_QVADEGDALVAGGVSQTPSYLSCK_3+_F1	848.7 / 899.4	3208	349.6	31.36	0.13	12.5	0.131837	31.3533	0.157128	0.446667
M-8_300mgkg_2h_MCX2	Mouse_Fraction 2	Q63836_P17563_GGSVQVLEDQELTCQPEPLVVK_3+_F3	839.8 / 1142.5	329.3	131.9	33.82	0.04	5.5	0.0602418	34.0633	-0.78128	0.203333
M-7_300mgkg_2h_MCX2	Mouse_Fraction 2	O35490_QVADEGDALVAGGVSQTPSYLSCK_3+_F1	848.7 / 899.4	4308	485.6	31.55	0.12	20.7	0.0941063	31.5567	-0.243468	0.676667
M-8_300mgkg_2h_MCX2	Mouse_Fraction 2	O35490_QVADEGDALVAGGVSQTPSYLSCK_3+_F1	848.7 / 899.4	6234	631.6	31.65	0.14	21.2	0.10623	31.6733	-0.146005	0.793333
M-8_300mgkg_2h_MCX2	Mouse_Fraction 2	P14211_HEQNIDCGGGYVK_3+_F3	523.6 / 947.4	N/A	N/A	N/A	N/A	N/A	N/A	12.295	N/A	0.025
M-8_300mgkg_2h_MCX2	Mouse_Fraction 2	P35700_HGEVCPAGWKPGSDTIKPDVNK_4+_F1	621.8 / 700.4	N/A	N/A	N/A	N/A	N/A	N/A	18.85	N/A	-0.173333
M-8_300mgkg_2h_MCX3	Mouse_Fraction 3	O35490_QVADEGDALVAGGVSQTPSYLSCK_3+_F1	848.7 / 899.4	12480	1257	31.23	0.14	20.7	0.109483	31.2333	-0.0390726	0.326667
M-8_300mgkg_2h_MCX2	Mouse_Fraction 2	P35700_HGEVCPAGWKPGSDTIKPDVNK_4+_F3	621.8 / 1086.4	N/A	N/A	N/A	N/A	N/A	N/A	18.85	N/A	-0.173333
M-Ctl_IPAP_MCX2	Mouse_Fraction 2	O35490_QVADEGDALVAGGVSQTPSYLSCK_3+_F1	848.7 / 899.4	871700	66600	30.88	0.2	278.6	0.124392	30.88
M-7_300mgkg_2h_MCX3	Mouse_Fraction 3	O35490_QVADEGDALVAGGVSQTPSYLSCK_3+_F1	848.7 / 899.4	7751	581.8	30.78	0.26	14.6	0.155203	31.1333	0.362207	0.226667
M-Ctl_IPAP_MCX3	Mouse_Fraction 3	O35490_QVADEGDALVAGGVSQTPSYLSCK_3+_F1	848.7 / 899.4	262700	19990	30.91	0.2	205	0.113935	30.9067
M-8_300mgkg_2h_MCX2	Mouse_Fraction 2	P15626_P19639_O35660_Q80W21_HNLCGETEEER_2+_F1	733.3 / 849.4	N/A	N/A	N/A	N/A	N/A	N/A	N/A	N/A	N/A
M-8_300mgkg_2h_MCX2	Mouse_Fraction 2	P15626_P19639_O35660_Q80W21_HNLCGETEEER_2+_F2	733.3 / 1101.4	N/A	N/A	N/A	N/A	N/A	N/A	N/A	N/A	N/A
M-8_300mgkg_2h_MCX2	Mouse_Fraction 2	P15626_P19639_O35660_Q80W21_HNLCGETEEER_2+_F3	733.3 / 1214.5	N/A	N/A	N/A	N/A	N/A	N/A	N/A	N/A	N/A
M-5_150mgkg_2h_MCX2	Mouse_Fraction 2	O35490_QVADEGDALVAGGVSQTPSYLSCK_3+_F2	848.7 / 946.4	7814	631.8	31.66	0.17	31.3	0.792495	31.645	0.381484	0.765
M-11_300mgkg_6h_MCX2	Mouse_Fraction 2	O35490_QVADEGDALVAGGVSQTPSYLSCK_3+_F2	848.7 / 946.4	38540	3325	31.26	0.17	108.4	0.632073	31.2567	0.101835	0.376667
M-11_300mgkg_6h_MCX3	Mouse_Fraction 3	O35490_QVADEGDALVAGGVSQTPSYLSCK_3+_F2	848.7 / 946.4	33630	2948	31.24	0.16	59.5	0.620743	31.24	0.0859237	0.333333
M-12_300mgkg_6h_MCX2	Mouse_Fraction 2	O35490_QVADEGDALVAGGVSQTPSYLSCK_3+_F2	848.7 / 946.4	27890	2050	31.3	0.22	52.5	0.617199	31.2967	0.0759073	0.416667
M-6_150mgkg_2h_MCX2	Mouse_Fraction 2	O35490_QVADEGDALVAGGVSQTPSYLSCK_3+_F2	848.7 / 946.4	6480	523.5	31.62	0.21	21.3	0.855107	31.62	0.49063	0.74
M-8_300mgkg_2h_MCX2	Mouse_Fraction 2	Q91X83_ICDQISDAVLDAHLK_3+_F3	597.3 / 995.4	958.1	131.3	29.19	0.12	6.1	0.00735822	29.2167	-0.726599	-0.366667
M-12_300mgkg_6h_MCX3	Mouse_Fraction 3	O35490_QVADEGDALVAGGVSQTPSYLSCK_3+_F2	848.7 / 946.4	13990	1278	31.35	0.17	27.1	0.574939	31.3533	0.00579494	0.446667
M-8_300mgkg_2h_MCX2	Mouse_Fraction 2	Q9CRB3_LEAPCQQWMELR_2+_F2	826.9 / 990.5	N/A	N/A	N/A	N/A	N/A	N/A	34.37	N/A	-0.06
M-8_300mgkg_2h_MCX2	Mouse_Fraction 2	Q9CRB3_LEAPCQQWMELR_2+_F3	826.9 / 1105.5	N/A	N/A	N/A	N/A	N/A	N/A	34.37	N/A	-0.06
M-6_150mgkg_2h_MCX3	Mouse_Fraction 3	O35490_QVADEGDALVAGGVSQTPSYLSCK_3+_F2	848.7 / 946.4	3988	484.2	31.34	0.12	12.8	0.55675	31.36	-0.0260255	0.453333
M-8_300mgkg_2h_MCX2	Mouse_Fraction 2	P47738_LLCGGGAAADR_2+_F2	576.8 / 674.3	N/A	N/A	N/A	N/A	N/A	N/A	13.12	N/A	-0.353333
M-8_300mgkg_2h_MCX2	Mouse_Fraction 2	P47738_LLCGGGAAADR_2+_F3	576.8 / 926.4	N/A	N/A	N/A	N/A	N/A	N/A	13.12	N/A	-0.353333
M-8_300mgkg_2h_MCX2	Mouse_Fraction 2	P34884_LLCGLLSDR_2+_F1	569.8 / 660.4	457.4	122.3	31.07	0.05	4.5	0.228426	31.125	-0.580066	0.401667
M-8_300mgkg_2h_MCX2	Mouse_Fraction 2	P34884_LLCGLLSDR_2+_F2	569.8 / 762.4	1545	270.7	31.18	0.1	8.2	0.771574	31.125	61.2499	0.401667
M-8_300mgkg_2h_MCX2	Mouse_Fraction 2	P34884_LLCGLLSDR_2+_F3	569.8 / 912.4	N/A	N/A	N/A	N/A	N/A	N/A	31.125	N/A	0.401667
M-8_300mgkg_2h_MCX2	Mouse_Fraction 2	Q9QXF8_NYDYILSTGCAPPGK_2+_F1	874.4 / 966.4	N/A	N/A	N/A	N/A	N/A	N/A	27.28	N/A	0.503333
M-7_300mgkg_2h_MCX2	Mouse_Fraction 2	O35490_QVADEGDALVAGGVSQTPSYLSCK_3+_F2	848.7 / 946.4	27230	2122	31.56	0.19	58.3	0.594827	31.5567	0.0369081	0.676667
M-8_300mgkg_2h_MCX2	Mouse_Fraction 2	Q9QXF8_NYDYILSTGCAPPGK_2+_F3	874.4 / 1192.6	N/A	N/A	N/A	N/A	N/A	N/A	27.28	N/A	0.503333
M-7_300mgkg_2h_MCX3	Mouse_Fraction 3	O35490_QVADEGDALVAGGVSQTPSYLSCK_3+_F2	848.7 / 946.4	28820	2715	31.31	0.15	49.7	0.577081	31.1333	0.0095414	0.226667
M-8_300mgkg_2h_MCX2	Mouse_Fraction 2	O35490_QVADEGDALVAGGVSQTPSYLSCK_3+_F2	848.7 / 946.4	36350	3094	31.68	0.17	80	0.619419	31.6733	0.0797772	0.793333
M-8_300mgkg_2h_MCX3	Mouse_Fraction 3	O35490_QVADEGDALVAGGVSQTPSYLSCK_3+_F2	848.7 / 946.4	66880	5539	31.24	0.18	90.9	0.586718	31.2333	0.0264006	0.326667
M-9_150mgkg_6h_MCX2	Mouse_Fraction 2	O35490_QVADEGDALVAGGVSQTPSYLSCK_3+_F2	848.7 / 946.4	15020	1525	31.59	0.14	41.4	0.608294	31.5967	0.0603839	0.716667
M-8_300mgkg_2h_MCX2	Mouse_Fraction 2	Q8R0Y6_SPLIIFADCDLNK_2+_F2	799.4 / 1074.5	N/A	N/A	N/A	N/A	N/A	N/A	36.7	N/A	-0.463333
M-8_300mgkg_2h_MCX2	Mouse_Fraction 2	Q8R0Y6_SPLIIFADCDLNK_2+_F3	799.4 / 1187.5	N/A	N/A	N/A	N/A	N/A	N/A	36.7	N/A	-0.463333
M-8_300mgkg_2h_MCX2	Mouse_Fraction 2	Q8R0Y6_SPLIIFADCDLNK_3+_F1	533.3 / 741.3	N/A	N/A	N/A	N/A	N/A	N/A	N/A	N/A	N/A
M-8_300mgkg_2h_MCX2	Mouse_Fraction 2	Q8R0Y6_SPLIIFADCDLNK_3+_F2	533.3 / 856.4	N/A	N/A	N/A	N/A	N/A	N/A	N/A	N/A	N/A
M-8_300mgkg_2h_MCX2	Mouse_Fraction 2	Q8R0Y6_SPLIIFADCDLNK_3+_F3	533.3 / 927.4	N/A	N/A	N/A	N/A	N/A	N/A	N/A	N/A	N/A
M-8_300mgkg_2h_MCX2	Mouse_Fraction 2	Q80XN0_TIQLNVCNSEEVEK_2+_F1	877.9 / 921.4	N/A	N/A	N/A	N/A	N/A	N/A	N/A	N/A	N/A
M-8_300mgkg_2h_MCX2	Mouse_Fraction 2	Q80XN0_TIQLNVCNSEEVEK_2+_F2	877.9 / 1086.4	N/A	N/A	N/A	N/A	N/A	N/A	N/A	N/A	N/A
M-8_300mgkg_2h_MCX2	Mouse_Fraction 2	Q80XN0_TIQLNVCNSEEVEK_2+_F3	877.9 / 1185.5	N/A	N/A	N/A	N/A	N/A	N/A	N/A	N/A	N/A
M-8_300mgkg_2h_MCX2	Mouse_Fraction 2	Q8R0Y6_TYSTINPTDGSVICQVSLAQVSDVDK_3+_F1	963.8 / 974.5	N/A	N/A	N/A	N/A	N/A	N/A	N/A	N/A	N/A
M-8_300mgkg_2h_MCX2	Mouse_Fraction 2	Q8R0Y6_TYSTINPTDGSVICQVSLAQVSDVDK_3+_F2	963.8 / 1061.5	N/A	N/A	N/A	N/A	N/A	N/A	N/A	N/A	N/A
M-8_300mgkg_2h_MCX2	Mouse_Fraction 2	Q8R0Y6_TYSTINPTDGSVICQVSLAQVSDVDK_3+_F3	963.8 / 1105.5	N/A	N/A	N/A	N/A	N/A	N/A	N/A	N/A	N/A
M-8_300mgkg_2h_MCX2	Mouse_Fraction 2	P24549_VFANAYLSDLGGCIK_2+_F1	860.4 / 941.4	N/A	N/A	N/A	N/A	N/A	N/A	36.02	N/A	-0.28
M-8_300mgkg_2h_MCX2	Mouse_Fraction 2	P24549_VFANAYLSDLGGCIK_2+_F2	860.4 / 1054.5	N/A	N/A	N/A	N/A	N/A	N/A	36.02	N/A	-0.28
M-8_300mgkg_2h_MCX2	Mouse_Fraction 2	P24549_VFANAYLSDLGGCIK_2+_F3	860.4 / 1217.6	1169	106.8	36.02	0.2	6.9	1	36.02	2.58952	-0.28
M-8_300mgkg_2h_MCX2	Mouse_Fraction 2	Q91VS7_VFANPEDCAGFGK_2+_F1	752.3 / 975.4	N/A	N/A	N/A	N/A	N/A	N/A	25.02	N/A	0.93
M-9_150mgkg_6h_MCX3	Mouse_Fraction 3	O35490_QVADEGDALVAGGVSQTPSYLSCK_3+_F2	848.7 / 946.4	18020	1451	31.29	0.16	28	0.649978	31.2867	0.137068	0.38
M-10_150mgkg_6h_MCX2	Mouse_Fraction 2	O35490_QVADEGDALVAGGVSQTPSYLSCK_3+_F2	848.7 / 946.4	5906	616.2	31.49	0.14	18.9	0.784017	31.48	0.366705	0.6
M-Ctl_IPAP_MCX2	Mouse_Fraction 2	O35490_QVADEGDALVAGGVSQTPSYLSCK_3+_F2	848.7 / 946.4	4020000	310500	30.88	0.2	371.8	0.573655	30.88
M-5_150mgkg_2h_MCX3	Mouse_Fraction 3	O35490_QVADEGDALVAGGVSQTPSYLSCK_3+_F2	848.7 / 946.4	14240	1340	31.24	0.17	30.3	0.674115	31.22	4.91666	0.313333
M-8_300mgkg_2h_MCX2	Mouse_Fraction 2	O35490_VNEAACDIAR_2+_F3	605.8 / 997.4	N/A	N/A	N/A	N/A	N/A	N/A	14.395	N/A	0.938333
M-Ctl_IPAP_MCX3	Mouse_Fraction 3	O35490_QVADEGDALVAGGVSQTPSYLSCK_3+_F2	848.7 / 946.4	1318000	101000	30.91	0.2	318.1	0.571627	30.9067
M-8_300mgkg_2h_MCX2	Mouse_Fraction 2	P16858_VPTPNVSVVDLTCR_3+_F2	550.3 / 756.3	N/A	N/A	N/A	N/A	N/A	N/A	31.075	N/A	0.275
M-8_300mgkg_2h_MCX2	Mouse_Fraction 2	P16858_VPTPNVSVVDLTCR_3+_F3	550.3 / 794.4	616.3	118.6	31.05	0.1	6.9	0.0611998	31.075	-0.252155	0.275
M-5_150mgkg_2h_MCX2	Mouse_Fraction 2	O35490_QVADEGDALVAGGVSQTPSYLSCK_3+_F3	848.7 / 1047.5	2046	313.9	31.63	0.15	15.5	0.207505	31.645	-0.312791	0.765
M-8_300mgkg_2h_MCX2	Mouse_Fraction 2	Q9DD20_VTCVDPNPNFEK_2+_F2	756.4 / 960.4	N/A	N/A	N/A	N/A	N/A	N/A	19.56	N/A	0.166667
M-8_300mgkg_2h_MCX2	Mouse_Fraction 2	Q9DD20_VTCVDPNPNFEK_2+_F3	756.4 / 1059.5	N/A	N/A	N/A	N/A	N/A	N/A	19.56	N/A	0.166667
M-10_150mgkg_6h_MCX2	Mouse_Fraction 2	O35490_QVADEGDALVAGGVSQTPSYLSCK_3+_F3	848.7 / 1047.5	1627	317.3	31.47	0.08	14.5	0.215983	31.48	-0.284714	0.6
M-11_300mgkg_6h_MCX2	Mouse_Fraction 2	O35490_QVADEGDALVAGGVSQTPSYLSCK_3+_F3	848.7 / 1047.5	16960	1598	31.24	0.17	37.1	0.278151	31.2567	-0.0788274	0.376667
M-11_300mgkg_6h_MCX3	Mouse_Fraction 3	O35490_QVADEGDALVAGGVSQTPSYLSCK_3+_F3	848.7 / 1047.5	13730	1304	31.24	0.18	42.4	0.253429	31.24	-0.194027	0.333333
M-8_300mgkg_2h_MCX2	Mouse_Fraction 2	P26443_VYEGSILEADCDILIPAASEK_2+_F1	1193.1 / 602.3	N/A	N/A	N/A	N/A	N/A	N/A	N/A	N/A	N/A
M-8_300mgkg_2h_MCX2	Mouse_Fraction 2	P26443_VYEGSILEADCDILIPAASEK_2+_F2	1193.1 / 715.4	N/A	N/A	N/A	N/A	N/A	N/A	N/A	N/A	N/A
M-8_300mgkg_2h_MCX2	Mouse_Fraction 2	P26443_VYEGSILEADCDILIPAASEK_2+_F3	1193.1 / 762.4	N/A	N/A	N/A	N/A	N/A	N/A	N/A	N/A	N/A
M-8_300mgkg_2h_MCX2	Mouse_Fraction 2	P26443_VYEGSILEADCDILIPAASEK_3+_F1	795.7 / 828.5	N/A	N/A	N/A	N/A	N/A	N/A	40.87	N/A	0.846667
M-12_300mgkg_6h_MCX2	Mouse_Fraction 2	O35490_QVADEGDALVAGGVSQTPSYLSCK_3+_F3	848.7 / 1047.5	10610	1051	31.3	0.15	26.1	0.234797	31.2967	-0.222407	0.416667
M-8_300mgkg_2h_MCX2	Mouse_Fraction 2	P26443_VYEGSILEADCDILIPAASEK_3+_F3	795.7 / 941.6	N/A	N/A	N/A	N/A	N/A	N/A	40.87	N/A	0.846667
M-9_150mgkg_6h_MCX2	Mouse_Fraction 2	O35490_AGASIVGVNCHFDPSVSLQTVK_3+_F1	793.4 / 861.5	806.1	172.5	32.39	0.07	6.2	0.210514	32.1833	15.8617	-0.0366667
M-9_150mgkg_6h_MCX2	Mouse_Fraction 2	O35490_AGASIVGVNCHFDPSVSLQTVK_3+_F2	793.4 / 940.5	718.1	107.1	32.11	0.16	4.1	0.187533	32.1833	-0.627637	-0.0366667
M-9_150mgkg_6h_MCX2	Mouse_Fraction 2	O35490_AGASIVGVNCHFDPSVSLQTVK_3+_F3	793.4 / 990.0	2305	220.3	32.05	0.18	9.6	0.601953	32.1833	0.243995	-0.0366667
M-9_150mgkg_6h_MCX2	Mouse_Fraction 2	Q80XN0_AILITGCDSGFGFSLAK_3+_F1	617.0 / 769.4	1958	189.5	39.85	0.22	5.9	0.496828	39.82	0.521583	0.25
M-12_300mgkg_6h_MCX3	Mouse_Fraction 3	O35490_QVADEGDALVAGGVSQTPSYLSCK_3+_F3	848.7 / 1047.5	7135	646.1	31.35	0.17	20.5	0.293223	31.3533	-0.0674694	0.446667
M-9_150mgkg_6h_MCX2	Mouse_Fraction 2	Q80XN0_AILITGCDSGFGFSLAK_3+_F3	617.0 / 1028.5	N/A	N/A	N/A	N/A	N/A	N/A	39.82	N/A	0.25
M-9_150mgkg_6h_MCX2	Mouse_Fraction 2	P26443_CAVVDVPFGGAK_2+_F1	656.3 / 791.4	N/A	N/A	N/A	N/A	N/A	N/A	26.82	N/A	-0.31
M-9_150mgkg_6h_MCX2	Mouse_Fraction 2	P26443_CAVVDVPFGGAK_2+_F2	656.3 / 889.5	1540	197.4	26.74	0.13	9.4	0.55	26.82	-0.0466966	-0.31
M-9_150mgkg_6h_MCX2	Mouse_Fraction 2	P26443_CAVVDVPFGGAK_2+_F3	656.3 / 988.5	1260	140.8	26.9	0.16	7.7	0.45	26.82	0.26816	-0.31
M-7_300mgkg_2h_MCX2	Mouse_Fraction 2	O35490_QVADEGDALVAGGVSQTPSYLSCK_3+_F3	848.7 / 1047.5	14240	1107	31.56	0.19	39	0.311066	31.5567	0.0301798	0.676667
M-9_150mgkg_6h_MCX2	Mouse_Fraction 2	P11352_CEVNGEK_2+_F2	464.2 / 546.3	N/A	N/A	N/A	N/A	N/A	N/A	3.58	N/A	0.293333
M-9_150mgkg_6h_MCX2	Mouse_Fraction 2	P11352_CEVNGEK_2+_F3	464.2 / 675.3	N/A	N/A	N/A	N/A	N/A	N/A	3.58	N/A	0.293333
M-7_300mgkg_2h_MCX3	Mouse_Fraction 3	O35490_QVADEGDALVAGGVSQTPSYLSCK_3+_F3	848.7 / 1047.5	13370	1299	31.31	0.16	46.1	0.267716	31.1333	-0.14859	0.226667
M-9_150mgkg_6h_MCX2	Mouse_Fraction 2	Q63836_CGPGYPTPLEAMK_2+_F2	756.9 / 1049.5	642.9	135.2	27.45	0.08	5.3	0.0166494	27.4233	-0.741855	0.61
M-8_300mgkg_2h_MCX2	Mouse_Fraction 2	O35490_QVADEGDALVAGGVSQTPSYLSCK_3+_F3	848.7 / 1047.5	16100	1387	31.69	0.18	59.5	0.274351	31.6733	-0.0914141	0.793333
M-8_300mgkg_2h_MCX3	Mouse_Fraction 3	O35490_QVADEGDALVAGGVSQTPSYLSCK_3+_F3	848.7 / 1047.5	34630	3074	31.23	0.16	76.4	0.303799	31.2333	-0.0338367	0.326667
M-9_150mgkg_6h_MCX2	Mouse_Fraction 2	O35490_QVADEGDALVAGGVSQTPSYLSCK_3+_F3	848.7 / 1047.5	7313	663.9	31.6	0.2	20.2	0.296169	31.5967	-0.0191578	0.716667
M-9_150mgkg_6h_MCX3	Mouse_Fraction 3	O35490_QVADEGDALVAGGVSQTPSYLSCK_3+_F3	848.7 / 1047.5	7350	742.8	31.29	0.15	22.6	0.265113	31.2867	-0.156867	0.38
M-9_150mgkg_6h_MCX2	Mouse_Fraction 2	P26443_CVGVGESDGSIWNPDGIDPK_2+_F1	1097.5 / 1153.5	N/A	N/A	N/A	N/A	N/A	N/A	N/A	N/A	N/A
M-9_150mgkg_6h_MCX2	Mouse_Fraction 2	P26443_CVGVGESDGSIWNPDGIDPK_2+_F2	1097.5 / 1154.6	N/A	N/A	N/A	N/A	N/A	N/A	N/A	N/A	N/A
M-9_150mgkg_6h_MCX2	Mouse_Fraction 2	P26443_CVGVGESDGSIWNPDGIDPK_2+_F3	1097.5 / 1241.6	N/A	N/A	N/A	N/A	N/A	N/A	N/A	N/A	N/A
M-9_150mgkg_6h_MCX2	Mouse_Fraction 2	P26443_CVGVGESDGSIWNPDGIDPK_3+_F1	732.0 / 855.4	1007	187.4	31.95	0.07	4.2	0.308801	31.63	-0.28282	-0.126667
M-9_150mgkg_6h_MCX2	Mouse_Fraction 2	P26443_CVGVGESDGSIWNPDGIDPK_3+_F2	732.0 / 1041.5	1202	226.3	31.58	0.09	7.4	0.368599	31.63	-0.201719	-0.126667
M-9_150mgkg_6h_MCX2	Mouse_Fraction 2	P26443_CVGVGESDGSIWNPDGIDPK_3+_F3	732.0 / 1153.5	1052	186.3	31.36	0.1	8.8	0.3226	31.63	1.99583	-0.126667
M-9_150mgkg_6h_MCX2	Mouse_Fraction 2	P14211_DMHGDSEYNIMFGPDICGPGTK_3+_F1	845.0 / 1036.5	317.6	114.3	34.62	0.05	6.2	0.457769	34.305	-0.12747	0.085
M-9_150mgkg_6h_MCX2	Mouse_Fraction 2	P14211_DMHGDSEYNIMFGPDICGPGTK_3+_F2	845.0 / 1049.4	376.2	102	33.99	0.06	6	0.542231	34.305	0.867179	0.085
M-9_150mgkg_6h_MCX2	Mouse_Fraction 2	P14211_DMHGDSEYNIMFGPDICGPGTK_3+_F3	845.0 / 1094.5	N/A	N/A	N/A	N/A	N/A	N/A	34.305	N/A	0.085
M-9_150mgkg_6h_MCX2	Mouse_Fraction 2	Q8R0Y6_ECDVLPDDTVSTLYNR_2+_F1	995.0 / 1036.4	N/A	N/A	N/A	N/A	N/A	N/A	N/A	N/A	N/A
M-9_150mgkg_6h_MCX2	Mouse_Fraction 2	Q8R0Y6_ECDVLPDDTVSTLYNR_2+_F2	995.0 / 1068.5	N/A	N/A	N/A	N/A	N/A	N/A	N/A	N/A	N/A
M-9_150mgkg_6h_MCX2	Mouse_Fraction 2	Q8R0Y6_ECDVLPDDTVSTLYNR_2+_F3	995.0 / 1183.5	N/A	N/A	N/A	N/A	N/A	N/A	N/A	N/A	N/A
M-Ctl_IPAP_MCX2	Mouse_Fraction 2	O35490_QVADEGDALVAGGVSQTPSYLSCK_3+_F3	848.7 / 1047.5	2116000	160900	30.88	0.2	335.6	0.301954	30.88
M-9_150mgkg_6h_MCX2	Mouse_Fraction 2	P09103_EECPAVR_2+_F2	476.7 / 694.3	N/A	N/A	N/A	N/A	N/A	N/A	8.445	N/A	-0.378333
M-5_150mgkg_2h_MCX3	Mouse_Fraction 3	O35490_QVADEGDALVAGGVSQTPSYLSCK_3+_F3	848.7 / 1047.5	5587	587.5	31.23	0.13	17.2	0.264486	31.22	-0.53731	0.313333
M-9_150mgkg_6h_MCX2	Mouse_Fraction 2	Q63836_P17563_EEIVYLPCIYR_2+_F1	773.9 / 913.5	869.4	182.5	36.98	0.09	6.8	0.660087	37.06	1.16844	0.31
M-9_150mgkg_6h_MCX2	Mouse_Fraction 2	Q63836_P17563_EEIVYLPCIYR_2+_F2	773.9 / 1076.5	N/A	N/A	N/A	N/A	N/A	N/A	37.06	N/A	0.31
M-9_150mgkg_6h_MCX2	Mouse_Fraction 2	Q63836_P17563_EEIVYLPCIYR_2+_F3	773.9 / 1175.6	447.7	147.3	37.14	0.04	5.2	0.339913	37.06	0.828675	0.31
M-9_150mgkg_6h_MCX2	Mouse_Fraction 2	Q63836_P17563_EEIVYLPCIYR_3+_F1	516.3 / 634.3	N/A	N/A	N/A	N/A	N/A	N/A	N/A	N/A	N/A
M-9_150mgkg_6h_MCX2	Mouse_Fraction 2	Q63836_P17563_EEIVYLPCIYR_3+_F2	516.3 / 703.3	N/A	N/A	N/A	N/A	N/A	N/A	N/A	N/A	N/A
M-9_150mgkg_6h_MCX2	Mouse_Fraction 2	Q63836_P17563_EEIVYLPCIYR_3+_F3	516.3 / 800.4	N/A	N/A	N/A	N/A	N/A	N/A	N/A	N/A	N/A
M-10_150mgkg_6h_MCX3	Mouse_Fraction 3	O35490_QVADEGDALVAGGVSQTPSYLSCK_3+_F3	848.7 / 1047.5	2420	400.2	31.29	0.1	11.2	0.206573	31.2767	-0.343042	0.37
M-Ctl_IPAP_MCX3	Mouse_Fraction 3	O35490_QVADEGDALVAGGVSQTPSYLSCK_3+_F3	848.7 / 1047.5	725000	55920	30.9	0.2	313.5	0.314438	30.9067
M-9_150mgkg_6h_MCX2	Mouse_Fraction 2	P19157_EEVVTIDTWMQGLLKPTCLYGQLPK_3+_F3	1004.5 / 1171.6	N/A	N/A	N/A	N/A	N/A	N/A	51.7	N/A	0.386667
M-9_150mgkg_6h_MCX2	Mouse_Fraction 2	P40936_EPGAYDWSSIVQHACELEGDR_3+_F1	837.7 / 939.9	N/A	N/A	N/A	N/A	N/A	N/A	N/A	N/A	N/A
M-9_150mgkg_6h_MCX2	Mouse_Fraction 2	P40936_EPGAYDWSSIVQHACELEGDR_3+_F2	837.7 / 997.4	N/A	N/A	N/A	N/A	N/A	N/A	N/A	N/A	N/A
M-9_150mgkg_6h_MCX2	Mouse_Fraction 2	P40936_EPGAYDWSSIVQHACELEGDR_3+_F3	837.7 / 1079.0	N/A	N/A	N/A	N/A	N/A	N/A	N/A	N/A	N/A
M-9_150mgkg_6h_MCX2	Mouse_Fraction 2	Q64442_EVDEYCK_2+_F1	517.7 / 562.2	N/A	N/A	N/A	N/A	N/A	N/A	9.27	N/A	0.02
M-9_150mgkg_6h_MCX2	Mouse_Fraction 2	Q64442_EVDEYCK_2+_F2	517.7 / 691.3	N/A	N/A	N/A	N/A	N/A	N/A	9.27	N/A	0.02
M-10_150mgkg_6h_MCX2	Mouse_Fraction 2	O35490_VNEAACDIAR_2+_F1	605.8 / 797.4	6693	629.2	14.18	0.16	26.6	0.348177	14.18	-0.232221	0.723333
M-9_150mgkg_6h_MCX2	Mouse_Fraction 2	Q80XN0_FGIEAFSDCLR_2+_F1	703.8 / 889.4	3881	536.8	36.15	0.13	7.7	0.0148449	36.1733	-0.959625	0.143333
M-11_300mgkg_6h_MCX2	Mouse_Fraction 2	O35490_VNEAACDIAR_2+_F1	605.8 / 797.4	8822	1037	13.68	0.13	39.7	0.337594	13.685	-0.255558	0.228333
M-5_150mgkg_2h_MCX2	Mouse_Fraction 2	O35490_VNEAACDIAR_2+_F1	605.8 / 797.4	3637	366.3	14.37	0.17	19.2	0.332116	14.375	-0.267637	0.918333
M-6_150mgkg_2h_MCX2	Mouse_Fraction 2	O35490_VNEAACDIAR_2+_F1	605.8 / 797.4	4584	468.2	14.29	0.15	20.8	0.356926	14.29	-0.212928	0.833333
M-7_300mgkg_2h_MCX2	Mouse_Fraction 2	O35490_VNEAACDIAR_2+_F1	605.8 / 797.4	6435	677.8	14.18	0.16	26.1	0.344948	14.18	-0.239341	0.723333
M-9_150mgkg_6h_MCX2	Mouse_Fraction 2	O35490_VNEAACDIAR_2+_F1	605.8 / 797.4	5062	527.7	14.12	0.17	21.7	0.329514	14.125	-0.273374	0.668333
M-9_150mgkg_6h_MCX2	Mouse_Fraction 2	Q8R0Y6_GEDGESECVINYVEK_2+_F1	910.4 / 956.3	N/A	N/A	N/A	N/A	N/A	N/A	26.83	N/A	-0.08
M-9_150mgkg_6h_MCX2	Mouse_Fraction 2	Q8R0Y6_GEDGESECVINYVEK_2+_F2	910.4 / 1055.4	N/A	N/A	N/A	N/A	N/A	N/A	26.83	N/A	-0.08
M-9_150mgkg_6h_MCX2	Mouse_Fraction 2	Q8R0Y6_GEDGESECVINYVEK_2+_F3	910.4 / 1116.5	665.8	168.9	26.83	0.05	8.6	1	26.83	0.364763	-0.08
M-9_150mgkg_6h_MCX2	Mouse_Fraction 2	Q8R0Y6_GENCIAAGR_2+_F1	520.2 / 553.2	1388	187.9	8.96	0.11	8.9	0.462975	9.255	5.2191	-0.245
M-9_150mgkg_6h_MCX2	Mouse_Fraction 2	Q8R0Y6_GENCIAAGR_2+_F2	520.2 / 739.4	1610	146.9	9.55	0.21	8.2	0.537025	9.255	-0.0244144	-0.245
M-9_150mgkg_6h_MCX2	Mouse_Fraction 2	Q8R0Y6_GENCIAAGR_2+_F3	520.2 / 853.4	N/A	N/A	N/A	N/A	N/A	N/A	9.255	N/A	-0.245
M-8_300mgkg_2h_MCX2	Mouse_Fraction 2	O35490_VNEAACDIAR_2+_F1	605.8 / 797.4	3412	395.8	14.4	0.14	18.9	0.304724	14.395	-0.328039	0.938333
M-12_300mgkg_6h_MCX2	Mouse_Fraction 2	O35490_VNEAACDIAR_2+_F1	605.8 / 797.4	5910	852.7	13.72	0.12	21.5	0.240244	13.725	-0.470228	0.268333
M-9_150mgkg_6h_MCX2	Mouse_Fraction 2	Q63836_P17563_GGSVQVLEDQELTCQPEPLVVK_3+_F3	839.8 / 1142.5	1352	191.5	34.38	0.13	4.4	0.126509	34.13	-0.540684	0.27
M-Ctl_IPAP_MCX2	Mouse_Fraction 2	O35490_VNEAACDIAR_2+_F1	605.8 / 797.4	36560000	3016000	13.46	0.19	287.4	0.453485	13.4567
M-5_150mgkg_2h_MCX3	Mouse_Fraction 3	O35490_VNEAACDIAR_2+_F1	605.8 / 797.4	7844	832.3	13.57	0.14	17.3	0.287495	13.565	0.848448	-10.605
M-9_150mgkg_6h_MCX2	Mouse_Fraction 2	P14211_HEQNIDCGGGYVK_3+_F3	523.6 / 947.4	N/A	N/A	N/A	N/A	N/A	N/A	12	N/A	-0.27
M-6_150mgkg_2h_MCX3	Mouse_Fraction 3	O35490_VNEAACDIAR_2+_F1	605.8 / 797.4	5402	635.5	13.75	0.13	14.4	0.237117	13.75	-0.485911	0.283333
M-7_300mgkg_2h_MCX3	Mouse_Fraction 3	O35490_VNEAACDIAR_2+_F1	605.8 / 797.4	6366	763.9	13.71	0.14	19.5	0.279996	13.715	-0.392944	0.248333
M-9_150mgkg_6h_MCX2	Mouse_Fraction 2	P35700_HGEVCPAGWKPGSDTIKPDVNK_4+_F3	621.8 / 1086.4	N/A	N/A	N/A	N/A	N/A	N/A	18.93	N/A	-0.0933333
M-8_300mgkg_2h_MCX3	Mouse_Fraction 3	O35490_VNEAACDIAR_2+_F1	605.8 / 797.4	8506	1055	13.61	0.12	28	0.107731	13.75	-0.76643	0.283333
M-9_150mgkg_6h_MCX3	Mouse_Fraction 3	O35490_VNEAACDIAR_2+_F1	605.8 / 797.4	5803	656.6	13.99	0.18	13.2	0.124547	13.8633	-0.729973	0.396667
M-10_150mgkg_6h_MCX3	Mouse_Fraction 3	O35490_VNEAACDIAR_2+_F1	605.8 / 797.4	7008	817.5	13.61	0.13	20.1	0.281695	13.615	-0.389262	0.148333
M-9_150mgkg_6h_MCX2	Mouse_Fraction 2	P15626_P19639_O35660_Q80W21_HNLCGETEEER_2+_F1	733.3 / 849.4	N/A	N/A	N/A	N/A	N/A	N/A	N/A	N/A	N/A
M-9_150mgkg_6h_MCX2	Mouse_Fraction 2	P15626_P19639_O35660_Q80W21_HNLCGETEEER_2+_F2	733.3 / 1101.4	N/A	N/A	N/A	N/A	N/A	N/A	N/A	N/A	N/A
M-9_150mgkg_6h_MCX2	Mouse_Fraction 2	P15626_P19639_O35660_Q80W21_HNLCGETEEER_2+_F3	733.3 / 1214.5	N/A	N/A	N/A	N/A	N/A	N/A	N/A	N/A	N/A
M-11_300mgkg_6h_MCX3	Mouse_Fraction 3	O35490_VNEAACDIAR_2+_F1	605.8 / 797.4	6649	714.1	13.56	0.14	16.8	0.146457	13.68	-0.682469	0.213333
M-12_300mgkg_6h_MCX3	Mouse_Fraction 3	O35490_VNEAACDIAR_2+_F1	605.8 / 797.4	3805	543.2	13.72	0.12	12	0.222971	13.705	-0.51658	0.238333
M-Ctl_IPAP_MCX3	Mouse_Fraction 3	O35490_VNEAACDIAR_2+_F1	605.8 / 797.4	12470000	1101000	13.47	0.18	322.6	0.461237	13.4667
M-Ctl_IPAP_MCX4	Mouse_Fraction 4	O35490_VNEAACDIAR_2+_F1	605.8 / 797.4	541000	46950	13.8	0.18	412	0.451134	13.8
M-7_300mgkg_2h_MCX5	Mouse_Fraction 5	O35490_VNEAACDIAR_2+_F1	605.8 / 797.4	1219	161.3	13.68	0.09	10.1	1	13.68	1.23425	-0.223333
M-9_150mgkg_6h_MCX2	Mouse_Fraction 2	Q91X83_ICDQISDAVLDAHLK_3+_F3	597.3 / 995.4	2760	258	28.98	0.2	9.1	0.0121946	28.99	-0.546899	-0.593333
M-Ctl_IPAP_MCX5	Mouse_Fraction 5	O35490_VNEAACDIAR_2+_F1	605.8 / 797.4	79700	7721	13.9	0.15	195.3	0.447577	13.9033
M-9_150mgkg_6h_MCX2	Mouse_Fraction 2	Q9CRB3_LEAPCQQWMELR_2+_F2	826.9 / 990.5	N/A	N/A	N/A	N/A	N/A	N/A	34.49	N/A	0.06
M-5_150mgkg_2h_MCX2	Mouse_Fraction 2	O35490_VNEAACDIAR_2+_F2	605.8 / 868.4	7314	587.1	14.38	0.18	25	0.667884	14.375	1.05358	0.918333
M-9_150mgkg_6h_MCX2	Mouse_Fraction 2	P47738_LLCGGGAAADR_2+_F1	576.8 / 617.3	N/A	N/A	N/A	N/A	N/A	N/A	N/A	N/A	N/A
M-9_150mgkg_6h_MCX2	Mouse_Fraction 2	P47738_LLCGGGAAADR_2+_F2	576.8 / 674.3	N/A	N/A	N/A	N/A	N/A	N/A	N/A	N/A	N/A
M-9_150mgkg_6h_MCX2	Mouse_Fraction 2	P47738_LLCGGGAAADR_2+_F3	576.8 / 926.4	N/A	N/A	N/A	N/A	N/A	N/A	N/A	N/A	N/A
M-9_150mgkg_6h_MCX2	Mouse_Fraction 2	P34884_LLCGLLSDR_2+_F1	569.8 / 660.4	991	124.7	31.08	0.11	3.6	0.0916998	31.075	-0.831421	0.351667
M-6_150mgkg_2h_MCX2	Mouse_Fraction 2	O35490_VNEAACDIAR_2+_F2	605.8 / 868.4	8259	773.8	14.29	0.18	33.4	0.643074	14.29	0.977293	0.833333
M-9_150mgkg_6h_MCX2	Mouse_Fraction 2	P34884_LLCGLLSDR_2+_F3	569.8 / 912.4	N/A	N/A	N/A	N/A	N/A	N/A	31.075	N/A	0.351667
M-9_150mgkg_6h_MCX2	Mouse_Fraction 2	Q9QXF8_NYDYILSTGCAPPGK_2+_F1	874.4 / 966.4	N/A	N/A	N/A	N/A	N/A	N/A	27.26	N/A	0.483333
M-7_300mgkg_2h_MCX2	Mouse_Fraction 2	O35490_VNEAACDIAR_2+_F2	605.8 / 868.4	12220	1103	14.18	0.19	36.7	0.655052	14.18	1.01412	0.723333
M-11_300mgkg_6h_MCX3	Mouse_Fraction 3	O35490_VNEAACDIAR_2+_F2	605.8 / 868.4	15810	1735	13.57	0.15	36.6	0.348246	13.68	0.0814573	0.213333
M-9_150mgkg_6h_MCX2	Mouse_Fraction 2	O35490_QVADEGDALVAGGVSQTPSYLSCK_3+_F1	848.7 / 899.4	2359	308.7	31.6	0.14	7	0.095537	31.5967	-0.231967	0.716667
M-8_300mgkg_2h_MCX3	Mouse_Fraction 3	O35490_VNEAACDIAR_2+_F2	605.8 / 868.4	23690	2174	13.6	0.15	55.2	0.300041	13.75	-0.0682408	0.283333
M-9_150mgkg_6h_MCX3	Mouse_Fraction 3	O35490_VNEAACDIAR_2+_F2	605.8 / 868.4	16100	1806	13.6	0.15	39.6	0.345545	13.8633	0.0730723	0.396667
M-9_150mgkg_6h_MCX2	Mouse_Fraction 2	Q8R0Y6_SPLIIFADCDLNK_2+_F1	799.4 / 927.4	N/A	N/A	N/A	N/A	N/A	N/A	N/A	N/A	N/A
M-9_150mgkg_6h_MCX2	Mouse_Fraction 2	Q8R0Y6_SPLIIFADCDLNK_2+_F2	799.4 / 1074.5	N/A	N/A	N/A	N/A	N/A	N/A	N/A	N/A	N/A
M-9_150mgkg_6h_MCX2	Mouse_Fraction 2	Q8R0Y6_SPLIIFADCDLNK_2+_F3	799.4 / 1187.5	N/A	N/A	N/A	N/A	N/A	N/A	N/A	N/A	N/A
M-9_150mgkg_6h_MCX2	Mouse_Fraction 2	Q8R0Y6_SPLIIFADCDLNK_3+_F1	533.3 / 741.3	341.7	101.1	37.17	0.05	4.4	1	37.17	1.12378	0.01
M-9_150mgkg_6h_MCX2	Mouse_Fraction 2	Q8R0Y6_SPLIIFADCDLNK_3+_F2	533.3 / 856.4	N/A	N/A	N/A	N/A	N/A	N/A	37.17	N/A	0.01
M-9_150mgkg_6h_MCX2	Mouse_Fraction 2	Q8R0Y6_SPLIIFADCDLNK_3+_F3	533.3 / 927.4	N/A	N/A	N/A	N/A	N/A	N/A	37.17	N/A	0.01
M-9_150mgkg_6h_MCX2	Mouse_Fraction 2	Q80XN0_TIQLNVCNSEEVEK_2+_F1	877.9 / 921.4	N/A	N/A	N/A	N/A	N/A	N/A	N/A	N/A	N/A
M-9_150mgkg_6h_MCX2	Mouse_Fraction 2	Q80XN0_TIQLNVCNSEEVEK_2+_F2	877.9 / 1086.4	N/A	N/A	N/A	N/A	N/A	N/A	N/A	N/A	N/A
M-9_150mgkg_6h_MCX2	Mouse_Fraction 2	Q80XN0_TIQLNVCNSEEVEK_2+_F3	877.9 / 1185.5	N/A	N/A	N/A	N/A	N/A	N/A	N/A	N/A	N/A
M-9_150mgkg_6h_MCX2	Mouse_Fraction 2	Q8R0Y6_TYSTINPTDGSVICQVSLAQVSDVDK_3+_F1	963.8 / 974.5	N/A	N/A	N/A	N/A	N/A	N/A	N/A	N/A	N/A
M-9_150mgkg_6h_MCX2	Mouse_Fraction 2	Q8R0Y6_TYSTINPTDGSVICQVSLAQVSDVDK_3+_F2	963.8 / 1061.5	N/A	N/A	N/A	N/A	N/A	N/A	N/A	N/A	N/A
M-9_150mgkg_6h_MCX2	Mouse_Fraction 2	Q8R0Y6_TYSTINPTDGSVICQVSLAQVSDVDK_3+_F3	963.8 / 1105.5	N/A	N/A	N/A	N/A	N/A	N/A	N/A	N/A	N/A
M-9_150mgkg_6h_MCX2	Mouse_Fraction 2	P24549_VFANAYLSDLGGCIK_2+_F1	860.4 / 941.4	N/A	N/A	N/A	N/A	N/A	N/A	35.9	N/A	-0.4
M-9_150mgkg_6h_MCX2	Mouse_Fraction 2	P24549_VFANAYLSDLGGCIK_2+_F2	860.4 / 1054.5	N/A	N/A	N/A	N/A	N/A	N/A	35.9	N/A	-0.4
M-9_150mgkg_6h_MCX2	Mouse_Fraction 2	P24549_VFANAYLSDLGGCIK_2+_F3	860.4 / 1217.6	2237	161.8	35.9	0.33	8.8	1	35.9	2.58952	-0.4
M-9_150mgkg_6h_MCX2	Mouse_Fraction 2	Q91VS7_VFANPEDCAGFGK_2+_F1	752.3 / 975.4	N/A	N/A	N/A	N/A	N/A	N/A	24.82	N/A	0.73
M-8_300mgkg_2h_MCX2	Mouse_Fraction 2	O35490_VNEAACDIAR_2+_F2	605.8 / 868.4	7785	692	14.39	0.17	33.5	0.695276	14.395	1.1378	0.938333
M-9_150mgkg_6h_MCX2	Mouse_Fraction 2	O35490_VNEAACDIAR_2+_F2	605.8 / 868.4	10300	884.6	14.13	0.18	29.6	0.670486	14.125	1.06158	0.668333
M-10_150mgkg_6h_MCX2	Mouse_Fraction 2	O35490_VNEAACDIAR_2+_F2	605.8 / 868.4	12530	997.6	14.18	0.2	39.6	0.651823	14.18	1.0042	0.723333
M-11_300mgkg_6h_MCX2	Mouse_Fraction 2	O35490_VNEAACDIAR_2+_F2	605.8 / 868.4	17310	1667	13.69	0.18	41.1	0.662406	13.685	1.03673	0.228333
M-9_150mgkg_6h_MCX2	Mouse_Fraction 2	O35490_VNEAACDIAR_2+_F3	605.8 / 997.4	N/A	N/A	N/A	N/A	N/A	N/A	14.125	N/A	0.668333
M-12_300mgkg_6h_MCX2	Mouse_Fraction 2	O35490_VNEAACDIAR_2+_F2	605.8 / 868.4	18690	1531	13.73	0.19	47.7	0.759756	13.725	1.33606	0.268333
M-9_150mgkg_6h_MCX2	Mouse_Fraction 2	P16858_VPTPNVSVVDLTCR_3+_F2	550.3 / 756.3	342.1	104.8	30.92	0.05	4.5	0.0171461	30.935	-0.970627	0.135
M-9_150mgkg_6h_MCX2	Mouse_Fraction 2	P16858_VPTPNVSVVDLTCR_3+_F3	550.3 / 794.4	N/A	N/A	N/A	N/A	N/A	N/A	30.935	N/A	0.135
M-Ctl_IPAP_MCX2	Mouse_Fraction 2	O35490_VNEAACDIAR_2+_F2	605.8 / 868.4	26220000	2191000	13.46	0.19	291.3	0.325229	13.4567
M-9_150mgkg_6h_MCX2	Mouse_Fraction 2	Q9DD20_VTCVDPNPNFEK_2+_F2	756.4 / 960.4	N/A	N/A	N/A	N/A	N/A	N/A	19.36	N/A	-0.0333333
M-9_150mgkg_6h_MCX2	Mouse_Fraction 2	Q9DD20_VTCVDPNPNFEK_2+_F3	756.4 / 1059.5	N/A	N/A	N/A	N/A	N/A	N/A	19.36	N/A	-0.0333333
M-5_150mgkg_2h_MCX3	Mouse_Fraction 3	O35490_VNEAACDIAR_2+_F2	605.8 / 868.4	19440	1799	13.56	0.16	39	0.712505	13.565	0.544771	0.0983333
M-6_150mgkg_2h_MCX3	Mouse_Fraction 3	O35490_VNEAACDIAR_2+_F2	605.8 / 868.4	17380	1593	13.75	0.17	41.5	0.762883	13.75	1.36909	0.283333
M-7_300mgkg_2h_MCX3	Mouse_Fraction 3	O35490_VNEAACDIAR_2+_F2	605.8 / 868.4	16370	1611	13.72	0.16	39.3	0.720004	13.715	1.23593	0.248333
M-9_150mgkg_6h_MCX2	Mouse_Fraction 2	P26443_VYEGSILEADCDILIPAASEK_2+_F1	1193.1 / 602.3	N/A	N/A	N/A	N/A	N/A	N/A	N/A	N/A	N/A
M-9_150mgkg_6h_MCX2	Mouse_Fraction 2	P26443_VYEGSILEADCDILIPAASEK_2+_F2	1193.1 / 715.4	N/A	N/A	N/A	N/A	N/A	N/A	N/A	N/A	N/A
M-9_150mgkg_6h_MCX2	Mouse_Fraction 2	P26443_VYEGSILEADCDILIPAASEK_2+_F3	1193.1 / 762.4	N/A	N/A	N/A	N/A	N/A	N/A	N/A	N/A	N/A
M-9_150mgkg_6h_MCX2	Mouse_Fraction 2	P26443_VYEGSILEADCDILIPAASEK_3+_F1	795.7 / 828.5	N/A	N/A	N/A	N/A	N/A	N/A	40.67	N/A	0.646667
M-10_150mgkg_6h_MCX3	Mouse_Fraction 3	O35490_VNEAACDIAR_2+_F2	605.8 / 868.4	17870	1693	13.62	0.17	59.5	0.718305	13.615	1.23066	0.148333
M-12_300mgkg_6h_MCX3	Mouse_Fraction 3	O35490_VNEAACDIAR_2+_F2	605.8 / 868.4	13260	1292	13.69	0.2	32	0.777029	13.705	1.41302	0.238333
M-10_150mgkg_6h_MCX2	Mouse_Fraction 2	O35490_AGASIVGVNCHFDPSVSLQTVK_3+_F1	793.4 / 861.5	1262	196.2	31.97	0.09	9.5	0.337379	31.95	26.0232	-0.27
M-Ctl_IPAP_MCX3	Mouse_Fraction 3	O35490_VNEAACDIAR_2+_F2	605.8 / 868.4	8706000	760000	13.47	0.18	307.9	0.322015	13.4667
M-10_150mgkg_6h_MCX2	Mouse_Fraction 2	O35490_AGASIVGVNCHFDPSVSLQTVK_3+_F3	793.4 / 990.0	776.6	119.9	31.86	0.12	6.6	0.207614	31.95	-0.570946	-0.27
M-10_150mgkg_6h_MCX2	Mouse_Fraction 2	Q80XN0_AILITGCDSGFGFSLAK_3+_F1	617.0 / 769.4	926.5	136.7	39.8	0.11	4.2	0.454055	39.8	0.390588	0.23
M-10_150mgkg_6h_MCX2	Mouse_Fraction 2	Q80XN0_AILITGCDSGFGFSLAK_3+_F2	617.0 / 826.4	1114	166.9	39.8	0.07	7.9	0.545945	39.8	0.0805799	0.23
M-10_150mgkg_6h_MCX2	Mouse_Fraction 2	Q80XN0_AILITGCDSGFGFSLAK_3+_F3	617.0 / 1028.5	N/A	N/A	N/A	N/A	N/A	N/A	39.8	N/A	0.23
M-10_150mgkg_6h_MCX2	Mouse_Fraction 2	P26443_CAVVDVPFGGAK_2+_F1	656.3 / 791.4	N/A	N/A	N/A	N/A	N/A	N/A	27.035	N/A	-0.095
M-10_150mgkg_6h_MCX2	Mouse_Fraction 2	P26443_CAVVDVPFGGAK_2+_F2	656.3 / 889.5	1428	158.4	27.09	0.15	7.8	0.288835	27.035	-0.499368	-0.095
M-5_150mgkg_2h_MCX4	Mouse_Fraction 4	O35490_VNEAACDIAR_2+_F2	605.8 / 868.4	3447	348.9	13.7	0.15	22.8	0.84322	13.615	1.63949	-0.185
M-10_150mgkg_6h_MCX2	Mouse_Fraction 2	P11352_CEVNGEK_2+_F1	464.2 / 481.2	N/A	N/A	N/A	N/A	N/A	N/A	N/A	N/A	N/A
M-10_150mgkg_6h_MCX2	Mouse_Fraction 2	P11352_CEVNGEK_2+_F2	464.2 / 546.3	N/A	N/A	N/A	N/A	N/A	N/A	N/A	N/A	N/A
M-10_150mgkg_6h_MCX2	Mouse_Fraction 2	P11352_CEVNGEK_2+_F3	464.2 / 675.3	N/A	N/A	N/A	N/A	N/A	N/A	N/A	N/A	N/A
M-6_150mgkg_2h_MCX4	Mouse_Fraction 4	O35490_VNEAACDIAR_2+_F2	605.8 / 868.4	3265	268	14.23	0.19	17.9	0.827504	14.245	1.5903	0.445
M-10_150mgkg_6h_MCX2	Mouse_Fraction 2	Q63836_CGPGYPTPLEAMK_2+_F2	756.9 / 1049.5	N/A	N/A	N/A	N/A	N/A	N/A	27.325	N/A	0.511667
M-7_300mgkg_2h_MCX4	Mouse_Fraction 4	O35490_VNEAACDIAR_2+_F2	605.8 / 868.4	3807	326.4	14.22	0.17	20.2	1	14.22	2.13025	0.42
M-8_300mgkg_2h_MCX4	Mouse_Fraction 4	O35490_VNEAACDIAR_2+_F2	605.8 / 868.4	3629	303.4	14.18	0.21	17.7	0.839658	14.045	1.62834	0.245
M-9_150mgkg_6h_MCX4	Mouse_Fraction 4	O35490_VNEAACDIAR_2+_F2	605.8 / 868.4	3134	212.4	13.68	0.28	11	1	13.68	2.13025	-0.12
M-10_150mgkg_6h_MCX4	Mouse_Fraction 4	O35490_VNEAACDIAR_2+_F2	605.8 / 868.4	2413	213.6	14.15	0.16	15	1	14.15	2.13025	0.35
M-10_150mgkg_6h_MCX2	Mouse_Fraction 2	P26443_CVGVGESDGSIWNPDGIDPK_2+_F1	1097.5 / 1153.5	N/A	N/A	N/A	N/A	N/A	N/A	N/A	N/A	N/A
M-10_150mgkg_6h_MCX2	Mouse_Fraction 2	P26443_CVGVGESDGSIWNPDGIDPK_2+_F2	1097.5 / 1154.6	N/A	N/A	N/A	N/A	N/A	N/A	N/A	N/A	N/A
M-10_150mgkg_6h_MCX2	Mouse_Fraction 2	P26443_CVGVGESDGSIWNPDGIDPK_2+_F3	1097.5 / 1241.6	N/A	N/A	N/A	N/A	N/A	N/A	N/A	N/A	N/A
M-10_150mgkg_6h_MCX2	Mouse_Fraction 2	P26443_CVGVGESDGSIWNPDGIDPK_3+_F1	732.0 / 855.4	1324	159.5	31.3	0.12	6.3	0.415581	31.3433	-0.0348266	-0.413333
M-10_150mgkg_6h_MCX2	Mouse_Fraction 2	P26443_CVGVGESDGSIWNPDGIDPK_3+_F2	732.0 / 1041.5	355.9	126.6	31.47	0.05	3.3	0.111711	31.3433	-0.758065	-0.413333
M-10_150mgkg_6h_MCX2	Mouse_Fraction 2	P26443_CVGVGESDGSIWNPDGIDPK_3+_F3	732.0 / 1153.5	1506	170	31.26	0.18	8.8	0.472708	31.3433	3.3898	-0.413333
M-10_150mgkg_6h_MCX2	Mouse_Fraction 2	P14211_DMHGDSEYNIMFGPDICGPGTK_3+_F1	845.0 / 1036.5	N/A	N/A	N/A	N/A	N/A	N/A	34.08	N/A	-0.14
M-10_150mgkg_6h_MCX2	Mouse_Fraction 2	P14211_DMHGDSEYNIMFGPDICGPGTK_3+_F2	845.0 / 1049.4	485.7	117.6	34.08	0.06	7.7	1	34.08	2.44351	-0.14
M-10_150mgkg_6h_MCX2	Mouse_Fraction 2	P14211_DMHGDSEYNIMFGPDICGPGTK_3+_F3	845.0 / 1094.5	N/A	N/A	N/A	N/A	N/A	N/A	34.08	N/A	-0.14
M-10_150mgkg_6h_MCX2	Mouse_Fraction 2	Q8R0Y6_ECDVLPDDTVSTLYNR_2+_F1	995.0 / 1036.4	N/A	N/A	N/A	N/A	N/A	N/A	31.04	N/A	0.0333333
M-10_150mgkg_6h_MCX2	Mouse_Fraction 2	Q8R0Y6_ECDVLPDDTVSTLYNR_2+_F2	995.0 / 1068.5	N/A	N/A	N/A	N/A	N/A	N/A	31.04	N/A	0.0333333
M-11_300mgkg_6h_MCX4	Mouse_Fraction 4	O35490_VNEAACDIAR_2+_F2	605.8 / 868.4	7179	585.9	13.45	0.18	28	0.857809	13.75	1.68516	-0.05
M-12_300mgkg_6h_MCX4	Mouse_Fraction 4	O35490_VNEAACDIAR_2+_F2	605.8 / 868.4	1536	165.7	14.16	0.12	10.5	1	14.16	2.13025	0.36
M-10_150mgkg_6h_MCX2	Mouse_Fraction 2	P09103_EECPAVR_2+_F2	476.7 / 694.3	N/A	N/A	N/A	N/A	N/A	N/A	8.505	N/A	-0.318333
M-Ctl_IPAP_MCX4	Mouse_Fraction 4	O35490_VNEAACDIAR_2+_F2	605.8 / 868.4	383100	33840	13.8	0.17	353.3	0.319463	13.8
M-Ctl_IPAP_MCX5	Mouse_Fraction 5	O35490_VNEAACDIAR_2+_F2	605.8 / 868.4	56330	4852	13.91	0.17	189.1	0.316336	13.9033
M-10_150mgkg_6h_MCX2	Mouse_Fraction 2	Q63836_P17563_EEIVYLPCIYR_2+_F2	773.9 / 1076.5	456.5	137.4	37.06	0.06	4.8	0.118896	37.015	-0.76674	0.265
M-10_150mgkg_6h_MCX2	Mouse_Fraction 2	Q63836_P17563_EEIVYLPCIYR_2+_F3	773.9 / 1175.6	N/A	N/A	N/A	N/A	N/A	N/A	37.015	N/A	0.265
M-10_150mgkg_6h_MCX2	Mouse_Fraction 2	Q63836_P17563_EEIVYLPCIYR_3+_F1	516.3 / 634.3	N/A	N/A	N/A	N/A	N/A	N/A	N/A	N/A	N/A
M-10_150mgkg_6h_MCX2	Mouse_Fraction 2	Q63836_P17563_EEIVYLPCIYR_3+_F2	516.3 / 703.3	N/A	N/A	N/A	N/A	N/A	N/A	N/A	N/A	N/A
M-10_150mgkg_6h_MCX2	Mouse_Fraction 2	Q63836_P17563_EEIVYLPCIYR_3+_F3	516.3 / 800.4	N/A	N/A	N/A	N/A	N/A	N/A	N/A	N/A	N/A
M-10_150mgkg_6h_MCX2	Mouse_Fraction 2	P19157_EEVVTIDTWMQGLLKPTCLYGQLPK_3+_F1	1004.5 / 1073.5	969.9	168.7	51.67	0.11	9.5	0.0161866	51.67	-0.255348	0.356667
M-Ctl_IPAP_MCX2	Mouse_Fraction 2	O35490_VNEAACDIAR_2+_F3	605.8 / 997.4	17840000	1504000	13.45	0.19	282.4	0.221285	13.4567
M-10_150mgkg_6h_MCX2	Mouse_Fraction 2	P19157_EEVVTIDTWMQGLLKPTCLYGQLPK_3+_F3	1004.5 / 1171.6	N/A	N/A	N/A	N/A	N/A	N/A	51.67	N/A	0.356667
M-10_150mgkg_6h_MCX2	Mouse_Fraction 2	P40936_EPGAYDWSSIVQHACELEGDR_3+_F1	837.7 / 939.9	N/A	N/A	N/A	N/A	N/A	N/A	N/A	N/A	N/A
M-10_150mgkg_6h_MCX2	Mouse_Fraction 2	P40936_EPGAYDWSSIVQHACELEGDR_3+_F2	837.7 / 997.4	N/A	N/A	N/A	N/A	N/A	N/A	N/A	N/A	N/A
M-10_150mgkg_6h_MCX2	Mouse_Fraction 2	P40936_EPGAYDWSSIVQHACELEGDR_3+_F3	837.7 / 1079.0	N/A	N/A	N/A	N/A	N/A	N/A	N/A	N/A	N/A
M-10_150mgkg_6h_MCX2	Mouse_Fraction 2	Q64442_EVDEYCK_2+_F1	517.7 / 562.2	N/A	N/A	N/A	N/A	N/A	N/A	9.28	N/A	0.03
M-10_150mgkg_6h_MCX2	Mouse_Fraction 2	Q64442_EVDEYCK_2+_F2	517.7 / 691.3	N/A	N/A	N/A	N/A	N/A	N/A	9.28	N/A	0.03
M-8_300mgkg_2h_MCX3	Mouse_Fraction 3	O35490_VNEAACDIAR_2+_F3	605.8 / 997.4	46760	3321	14.04	0.24	58.8	0.592229	13.75	1.73234	0.283333
M-10_150mgkg_6h_MCX2	Mouse_Fraction 2	Q80XN0_FGIEAFSDCLR_2+_F1	703.8 / 889.4	1329	310.5	36.09	0.08	6	0.0055691	36.14	-0.984853	0.11
M-9_150mgkg_6h_MCX3	Mouse_Fraction 3	O35490_VNEAACDIAR_2+_F3	605.8 / 997.4	24690	2995	14	0.14	49	0.529908	13.8633	1.44481	0.396667
M-10_150mgkg_6h_MCX2	Mouse_Fraction 2	Q80XN0_FGIEAFSDCLR_2+_F3	703.8 / 1089.5	2509	363.3	36.15	0.08	8.3	0.0105138	36.14	-0.960299	0.11
M-11_300mgkg_6h_MCX3	Mouse_Fraction 3	O35490_VNEAACDIAR_2+_F3	605.8 / 997.4	22940	2728	13.91	0.15	38	0.505297	13.68	1.33127	0.213333
M-10_150mgkg_6h_MCX2	Mouse_Fraction 2	Q64458_FIDLLPTSLPHAVTCDIK_3+_F2	711.4 / 937.0	1175	138	40.46	0.15	9.3	0.0739598	40.4633	-0.440269	0.23
M-Ctl_IPAP_MCX3	Mouse_Fraction 3	O35490_VNEAACDIAR_2+_F3	605.8 / 997.4	5860000	516300	13.46	0.18	311.1	0.216748	13.4667
M-10_150mgkg_6h_MCX2	Mouse_Fraction 2	Q8R0Y6_GEDGESECVINYVEK_2+_F1	910.4 / 956.3	N/A	N/A	N/A	N/A	N/A	N/A	26.68	N/A	-0.23
M-10_150mgkg_6h_MCX2	Mouse_Fraction 2	Q8R0Y6_GEDGESECVINYVEK_2+_F2	910.4 / 1055.4	N/A	N/A	N/A	N/A	N/A	N/A	26.68	N/A	-0.23
M-10_150mgkg_6h_MCX2	Mouse_Fraction 2	Q8R0Y6_GEDGESECVINYVEK_2+_F3	910.4 / 1116.5	1901	186.3	26.68	0.18	8.9	1	26.68	0.364763	-0.23
M-10_150mgkg_6h_MCX2	Mouse_Fraction 2	Q8R0Y6_GENCIAAGR_2+_F1	520.2 / 553.2	1045	139.1	8.98	0.12	6.5	0.505319	9.085	5.7879	-0.415
M-10_150mgkg_6h_MCX2	Mouse_Fraction 2	Q8R0Y6_GENCIAAGR_2+_F2	520.2 / 739.4	N/A	N/A	N/A	N/A	N/A	N/A	9.085	N/A	-0.415
M-10_150mgkg_6h_MCX2	Mouse_Fraction 2	Q8R0Y6_GENCIAAGR_2+_F3	520.2 / 853.4	1023	111.1	9.19	0.15	9.1	0.494681	9.085	0.318825	-0.415
M-10_150mgkg_6h_MCX2	Mouse_Fraction 2	Q63836_P17563_GGSVQVLEDQELTCQPEPLVVK_3+_F1	839.8 / 909.5	1390	245.8	34.3	0.08	5.9	0.265978	33.985	-0.268544	0.125
M-Ctl_IPAP_MCX4	Mouse_Fraction 4	O35490_VNEAACDIAR_2+_F3	605.8 / 997.4	275100	23730	13.8	0.18	160	0.229403	13.8
M-10_150mgkg_6h_MCX2	Mouse_Fraction 2	Q63836_P17563_GGSVQVLEDQELTCQPEPLVVK_3+_F3	839.8 / 1142.5	N/A	N/A	N/A	N/A	N/A	N/A	33.985	N/A	0.125
M-Ctl_IPAP_MCX5	Mouse_Fraction 5	O35490_VNEAACDIAR_2+_F3	605.8 / 997.4	42040	4011	13.9	0.16	115.5	0.236087	13.9033
M-5_150mgkg_2h_MCX2	Mouse_Fraction 2	P09103_EECPAVR_2+_F1	476.7 / 511.2	2851	286.7	8.77	0.15	21.4	1	8.77	4.68318	-0.0533333
M-10_150mgkg_6h_MCX2	Mouse_Fraction 2	P14211_HEQNIDCGGGYVK_3+_F3	523.6 / 947.4	N/A	N/A	N/A	N/A	N/A	N/A	12.06	N/A	-0.21
M-6_150mgkg_2h_MCX2	Mouse_Fraction 2	P09103_EECPAVR_2+_F1	476.7 / 511.2	2883	270.7	8.71	0.19	17.9	0.681399	8.68	2.87251	-0.143333
M-7_300mgkg_2h_MCX2	Mouse_Fraction 2	P09103_EECPAVR_2+_F1	476.7 / 511.2	7105	691.7	8.51	0.14	34.5	0.795098	8.49	3.51869	-0.333333
M-10_150mgkg_6h_MCX2	Mouse_Fraction 2	P35700_HGEVCPAGWKPGSDTIKPDVNK_4+_F3	621.8 / 1086.4	N/A	N/A	N/A	N/A	N/A	N/A	18.935	N/A	-0.0883333
M-8_300mgkg_2h_MCX2	Mouse_Fraction 2	P09103_EECPAVR_2+_F1	476.7 / 511.2	2618	219.8	8.82	0.19	15	1	8.82	4.68318	-0.00333333
M-10_150mgkg_6h_MCX2	Mouse_Fraction 2	P35700_HGEVCPAGWKPGSDTIKPDVNK_5+_F2	497.7 / 700.4	1047	149.2	18.49	0.11	9.5	0.0865003	18.6333	-0.629423	-0.386667
M-9_150mgkg_6h_MCX2	Mouse_Fraction 2	P09103_EECPAVR_2+_F1	476.7 / 511.2	7617	752.4	8.44	0.15	45.3	0.836206	8.445	3.75231	-0.378333
M-10_150mgkg_6h_MCX2	Mouse_Fraction 2	P15626_P19639_O35660_Q80W21_HNLCGETEEER_2+_F1	733.3 / 849.4	N/A	N/A	N/A	N/A	N/A	N/A	N/A	N/A	N/A
M-10_150mgkg_6h_MCX2	Mouse_Fraction 2	P15626_P19639_O35660_Q80W21_HNLCGETEEER_2+_F2	733.3 / 1101.4	N/A	N/A	N/A	N/A	N/A	N/A	N/A	N/A	N/A
M-10_150mgkg_6h_MCX2	Mouse_Fraction 2	P15626_P19639_O35660_Q80W21_HNLCGETEEER_2+_F3	733.3 / 1214.5	N/A	N/A	N/A	N/A	N/A	N/A	N/A	N/A	N/A
M-10_150mgkg_6h_MCX2	Mouse_Fraction 2	P09103_EECPAVR_2+_F1	476.7 / 511.2	6683	613.4	8.52	0.17	40.4	0.801703	8.505	3.55622	-0.318333
M-11_300mgkg_6h_MCX2	Mouse_Fraction 2	P09103_EECPAVR_2+_F1	476.7 / 511.2	3851	322.7	8.84	0.21	10.1	0.649629	8.845	2.69196	0.0216667
M-Ctl_IPAP_MCX2	Mouse_Fraction 2	P09103_EECPAVR_2+_F1	476.7 / 511.2	64800	4970	8.83	0.19	102	0.175958	8.82333
M-6_150mgkg_2h_MCX3	Mouse_Fraction 3	P09103_EECPAVR_2+_F1	476.7 / 511.2	2280	247.7	8.66	0.12	13.5	1	8.66	4.47052	-0.15
M-7_300mgkg_2h_MCX3	Mouse_Fraction 3	P09103_EECPAVR_2+_F1	476.7 / 511.2	2342	239.5	8.61	0.15	11.2	1	8.61	4.47052	-0.2
M-9_150mgkg_6h_MCX3	Mouse_Fraction 3	P09103_EECPAVR_2+_F1	476.7 / 511.2	2670	294.2	8.54	0.13	13.1	1	8.54	4.47052	-0.27
M-10_150mgkg_6h_MCX3	Mouse_Fraction 3	P09103_EECPAVR_2+_F1	476.7 / 511.2	2374	278.2	8.52	0.16	10.8	1	8.52	4.47052	-0.29
M-10_150mgkg_6h_MCX2	Mouse_Fraction 2	Q9CRB3_LEAPCQQWMELR_2+_F2	826.9 / 990.5	N/A	N/A	N/A	N/A	N/A	N/A	34.395	N/A	-0.035
M-10_150mgkg_6h_MCX2	Mouse_Fraction 2	Q9CRB3_LEAPCQQWMELR_2+_F3	826.9 / 1105.5	833.4	121.7	34.67	0.12	6.7	0.00369524	34.395	-0.959476	-0.035
M-10_150mgkg_6h_MCX2	Mouse_Fraction 2	P47738_LLCGGGAAADR_2+_F1	576.8 / 617.3	597.8	114.1	12.9	0.07	6.6	0.325457	13	0.86536	-0.473333
M-11_300mgkg_6h_MCX3	Mouse_Fraction 3	P09103_EECPAVR_2+_F1	476.7 / 511.2	1947	264.5	8.44	0.13	11.5	0.649216	8.365	2.55155	-0.445
M-10_150mgkg_6h_MCX2	Mouse_Fraction 2	P47738_LLCGGGAAADR_2+_F3	576.8 / 926.4	N/A	N/A	N/A	N/A	N/A	N/A	13	N/A	-0.473333
M-10_150mgkg_6h_MCX2	Mouse_Fraction 2	P34884_LLCGLLSDR_2+_F1	569.8 / 660.4	N/A	N/A	N/A	N/A	N/A	N/A	31.03	N/A	0.306667
M-12_300mgkg_6h_MCX3	Mouse_Fraction 3	P09103_EECPAVR_2+_F1	476.7 / 511.2	5682	458.3	8.63	0.16	22.1	1	8.63	4.47052	-0.18
M-10_150mgkg_6h_MCX2	Mouse_Fraction 2	P34884_LLCGLLSDR_2+_F3	569.8 / 912.4	N/A	N/A	N/A	N/A	N/A	N/A	31.03	N/A	0.306667
M-10_150mgkg_6h_MCX2	Mouse_Fraction 2	Q9QXF8_NYDYILSTGCAPPGK_2+_F1	874.4 / 966.4	N/A	N/A	N/A	N/A	N/A	N/A	27.175	N/A	0.398333
M-Ctl_IPAP_MCX3	Mouse_Fraction 3	P09103_EECPAVR_2+_F1	476.7 / 511.2	17810	1389	8.82	0.21	49.4	0.182798	8.81
M-Ctl_IPAP_MCX2	Mouse_Fraction 2	P09103_EECPAVR_2+_F2	476.7 / 694.3	289700	21630	8.82	0.2	330.5	0.786651	8.82333
M-10_150mgkg_6h_MCX2	Mouse_Fraction 2	O35490_QVADEGDALVAGGVSQTPSYLSCK_3+_F1	848.7 / 899.4	N/A	N/A	N/A	N/A	N/A	N/A	31.48	N/A	0.6
M-Ctl_IPAP_MCX3	Mouse_Fraction 3	P09103_EECPAVR_2+_F2	476.7 / 694.3	76840	5679	8.81	0.21	289.8	0.788669	8.81
M-6_150mgkg_2h_MCX2	Mouse_Fraction 2	P09103_EECPAVR_2+_F3	476.7 / 823.4	1348	110.7	8.65	0.17	16.8	0.318601	8.68	7.52078	-0.143333
M-10_150mgkg_6h_MCX2	Mouse_Fraction 2	Q8R0Y6_SPLIIFADCDLNK_2+_F1	799.4 / 927.4	1047	141.6	37.38	0.12	4.1	1	37.38	4.06408	0.216667
M-10_150mgkg_6h_MCX2	Mouse_Fraction 2	Q8R0Y6_SPLIIFADCDLNK_2+_F2	799.4 / 1074.5	N/A	N/A	N/A	N/A	N/A	N/A	37.38	N/A	0.216667
M-10_150mgkg_6h_MCX2	Mouse_Fraction 2	Q8R0Y6_SPLIIFADCDLNK_2+_F3	799.4 / 1187.5	N/A	N/A	N/A	N/A	N/A	N/A	37.38	N/A	0.216667
M-10_150mgkg_6h_MCX2	Mouse_Fraction 2	Q8R0Y6_SPLIIFADCDLNK_3+_F1	533.3 / 741.3	291.2	129.7	37.04	0.04	4.2	1	37.04	1.12378	-0.12
M-10_150mgkg_6h_MCX2	Mouse_Fraction 2	Q8R0Y6_SPLIIFADCDLNK_3+_F2	533.3 / 856.4	N/A	N/A	N/A	N/A	N/A	N/A	37.04	N/A	-0.12
M-10_150mgkg_6h_MCX2	Mouse_Fraction 2	Q8R0Y6_SPLIIFADCDLNK_3+_F3	533.3 / 927.4	N/A	N/A	N/A	N/A	N/A	N/A	37.04	N/A	-0.12
M-10_150mgkg_6h_MCX2	Mouse_Fraction 2	Q80XN0_TIQLNVCNSEEVEK_2+_F1	877.9 / 921.4	N/A	N/A	N/A	N/A	N/A	N/A	N/A	N/A	N/A
M-10_150mgkg_6h_MCX2	Mouse_Fraction 2	Q80XN0_TIQLNVCNSEEVEK_2+_F2	877.9 / 1086.4	N/A	N/A	N/A	N/A	N/A	N/A	N/A	N/A	N/A
M-10_150mgkg_6h_MCX2	Mouse_Fraction 2	Q80XN0_TIQLNVCNSEEVEK_2+_F3	877.9 / 1185.5	N/A	N/A	N/A	N/A	N/A	N/A	N/A	N/A	N/A
M-10_150mgkg_6h_MCX2	Mouse_Fraction 2	Q8R0Y6_TYSTINPTDGSVICQVSLAQVSDVDK_3+_F1	963.8 / 974.5	N/A	N/A	N/A	N/A	N/A	N/A	37.53	N/A	-0.48
M-10_150mgkg_6h_MCX2	Mouse_Fraction 2	Q8R0Y6_TYSTINPTDGSVICQVSLAQVSDVDK_3+_F2	963.8 / 1061.5	N/A	N/A	N/A	N/A	N/A	N/A	37.53	N/A	-0.48
M-10_150mgkg_6h_MCX2	Mouse_Fraction 2	Q8R0Y6_TYSTINPTDGSVICQVSLAQVSDVDK_3+_F3	963.8 / 1105.5	393.2	117.4	37.53	0.05	6.4	1	37.53	2.74672	-0.48
M-10_150mgkg_6h_MCX2	Mouse_Fraction 2	P24549_VFANAYLSDLGGCIK_2+_F1	860.4 / 941.4	1481	198.1	36.62	0.17	9.4	0.356867	36.29	-0.0554686	-0.01
M-10_150mgkg_6h_MCX2	Mouse_Fraction 2	P24549_VFANAYLSDLGGCIK_2+_F2	860.4 / 1054.5	N/A	N/A	N/A	N/A	N/A	N/A	36.29	N/A	-0.01
M-7_300mgkg_2h_MCX2	Mouse_Fraction 2	P09103_EECPAVR_2+_F3	476.7 / 823.4	1831	143.7	8.47	0.19	14.7	0.204902	8.49	4.47996	-0.333333
M-10_150mgkg_6h_MCX2	Mouse_Fraction 2	Q91VS7_VFANPEDCAGFGK_2+_F1	752.3 / 975.4	N/A	N/A	N/A	N/A	N/A	N/A	24.765	N/A	0.675
M-9_150mgkg_6h_MCX2	Mouse_Fraction 2	P09103_EECPAVR_2+_F3	476.7 / 823.4	1492	149.9	8.45	0.09	17	0.163794	8.445	3.38057	-0.378333
M-10_150mgkg_6h_MCX2	Mouse_Fraction 2	P09103_EECPAVR_2+_F3	476.7 / 823.4	1653	159.6	8.49	0.16	20.8	0.198297	8.505	4.30332	-0.318333
M-11_300mgkg_6h_MCX2	Mouse_Fraction 2	P09103_EECPAVR_2+_F3	476.7 / 823.4	2077	195.4	8.85	0.18	17.1	0.350371	8.845	8.37046	0.0216667
M-Ctl_IPAP_MCX2	Mouse_Fraction 2	P09103_EECPAVR_2+_F3	476.7 / 823.4	13770	906.9	8.82	0.2	49.7	0.037391	8.82333
M-10_150mgkg_6h_MCX2	Mouse_Fraction 2	O35490_VNEAACDIAR_2+_F3	605.8 / 997.4	N/A	N/A	N/A	N/A	N/A	N/A	14.18	N/A	0.723333
M-8_300mgkg_2h_MCX3	Mouse_Fraction 3	P09103_EECPAVR_2+_F3	476.7 / 823.4	1453	120.9	8.78	0.18	13.5	0.684764	8.745	22.9987	-0.065
M-10_150mgkg_6h_MCX2	Mouse_Fraction 2	P16858_VPTPNVSVVDLTCR_3+_F2	550.3 / 756.3	854.2	127.8	30.84	0.08	4.3	0.0594673	30.845	-0.898127	0.045
M-10_150mgkg_6h_MCX2	Mouse_Fraction 2	P16858_VPTPNVSVVDLTCR_3+_F3	550.3 / 794.4	N/A	N/A	N/A	N/A	N/A	N/A	30.845	N/A	0.045
M-Ctl_IPAP_MCX3	Mouse_Fraction 3	P09103_EECPAVR_2+_F3	476.7 / 823.4	2780	275.3	8.8	0.15	26.9	0.0285333	8.81
M-10_150mgkg_6h_MCX2	Mouse_Fraction 2	Q9DD20_VTCVDPNPNFEK_2+_F2	756.4 / 960.4	N/A	N/A	N/A	N/A	N/A	N/A	19.35	N/A	-0.0433333
M-10_150mgkg_6h_MCX2	Mouse_Fraction 2	Q9DD20_VTCVDPNPNFEK_2+_F3	756.4 / 1059.5	N/A	N/A	N/A	N/A	N/A	N/A	19.35	N/A	-0.0433333
M-9_150mgkg_6h_MCX7	Mouse_Fraction 7	P09103_ITEFCHR_2+_F1	527.7 / 711.3	1504	186.2	11.83	0.15	11.3	0.437973	11.55	0.0121281	0.09
M-12_300mgkg_6h_MCX5	Mouse_Fraction 5	P09103_ITEFCHR_2+_F1	527.7 / 711.3	1373	178.1	11.63	0.08	12.4	1	11.63	1.215	0.123333
M-Ctl_IPAP_MCX5	Mouse_Fraction 5	P09103_ITEFCHR_2+_F1	527.7 / 711.3	166000	14930	11.51	0.17	444	0.451467	11.5067
M-10_150mgkg_6h_MCX2	Mouse_Fraction 2	P26443_VYEGSILEADCDILIPAASEK_2+_F1	1193.1 / 602.3	N/A	N/A	N/A	N/A	N/A	N/A	N/A	N/A	N/A
M-10_150mgkg_6h_MCX2	Mouse_Fraction 2	P26443_VYEGSILEADCDILIPAASEK_2+_F2	1193.1 / 715.4	N/A	N/A	N/A	N/A	N/A	N/A	N/A	N/A	N/A
M-10_150mgkg_6h_MCX2	Mouse_Fraction 2	P26443_VYEGSILEADCDILIPAASEK_2+_F3	1193.1 / 762.4	N/A	N/A	N/A	N/A	N/A	N/A	N/A	N/A	N/A
M-10_150mgkg_6h_MCX2	Mouse_Fraction 2	P26443_VYEGSILEADCDILIPAASEK_3+_F1	795.7 / 828.5	3900	549.1	40.66	0.11	7.8	0.0501763	40.6633	-0.941156	0.64
M-5_150mgkg_2h_MCX6	Mouse_Fraction 6	P09103_ITEFCHR_2+_F1	527.7 / 711.3	1565	152.1	12.01	0.19	10.2	1	12.01	1.2121	0.456667
M-7_300mgkg_2h_MCX6	Mouse_Fraction 6	P09103_ITEFCHR_2+_F1	527.7 / 711.3	2569	230	12.02	0.18	17.1	0.663139	11.595	0.466929	0.0416667
M-9_150mgkg_6h_MCX6	Mouse_Fraction 6	P09103_ITEFCHR_2+_F1	527.7 / 711.3	3074	272.5	11.98	0.2	16.3	1	11.98	1.2121	0.426667
M-10_150mgkg_6h_MCX6	Mouse_Fraction 6	P09103_ITEFCHR_2+_F1	527.7 / 711.3	2781	268.1	12.02	0.17	18.1	1	12.02	1.2121	0.466667
M-11_300mgkg_6h_MCX6	Mouse_Fraction 6	P09103_ITEFCHR_2+_F1	527.7 / 711.3	2984	272.3	11.46	0.18	11.8	1	11.46	1.2121	-0.0933333
M-11_300mgkg_6h_MCX2	Mouse_Fraction 2	Q80XN0_AILITGCDSGFGFSLAK_3+_F1	617.0 / 769.4	709.6	166.1	39.43	0.06	3	0.497197	39.525	0.522714	-0.045
M-11_300mgkg_6h_MCX2	Mouse_Fraction 2	Q80XN0_AILITGCDSGFGFSLAK_3+_F2	617.0 / 826.4	717.6	129.3	39.62	0.09	5	0.502803	39.525	-0.00481031	-0.045
M-11_300mgkg_6h_MCX2	Mouse_Fraction 2	Q80XN0_AILITGCDSGFGFSLAK_3+_F3	617.0 / 1028.5	N/A	N/A	N/A	N/A	N/A	N/A	39.525	N/A	-0.045
M-11_300mgkg_6h_MCX2	Mouse_Fraction 2	P26443_CAVVDVPFGGAK_2+_F1	656.3 / 791.4	N/A	N/A	N/A	N/A	N/A	N/A	26.61	N/A	-0.52
M-11_300mgkg_6h_MCX2	Mouse_Fraction 2	P26443_CAVVDVPFGGAK_2+_F2	656.3 / 889.5	1145	172.4	26.6	0.13	7.2	0.772136	26.61	0.338326	-0.52
M-11_300mgkg_6h_MCX2	Mouse_Fraction 2	P26443_CAVVDVPFGGAK_2+_F3	656.3 / 988.5	337.9	109.1	26.62	0.05	4.5	0.227864	26.61	-0.357848	-0.52
M-12_300mgkg_6h_MCX6	Mouse_Fraction 6	P09103_ITEFCHR_2+_F1	527.7 / 711.3	2634	185.2	11.58	0.24	13.8	1	11.58	1.2121	0.0266667
M-Ctl_IPAP_MCX6	Mouse_Fraction 6	P09103_ITEFCHR_2+_F1	527.7 / 711.3	218200	19090	11.56	0.18	264.3	0.452059	11.5533
M-11_300mgkg_6h_MCX2	Mouse_Fraction 2	P11352_CEVNGEK_2+_F3	464.2 / 675.3	N/A	N/A	N/A	N/A	N/A	N/A	3.45	N/A	0.163333
M-5_150mgkg_2h_MCX7	Mouse_Fraction 7	P09103_ITEFCHR_2+_F1	527.7 / 711.3	1430	169.1	11.84	0.15	11.8	0.607864	11.52	0.404735	0.06
M-11_300mgkg_6h_MCX2	Mouse_Fraction 2	Q63836_CGPGYPTPLEAMK_2+_F2	756.9 / 1049.5	574.2	182.6	26.6	0.05	5.3	0.0172561	26.7267	-0.732449	-0.0866667
M-11_300mgkg_6h_MCX2	Mouse_Fraction 2	Q63836_CGPGYPTPLEAMK_2+_F3	756.9 / 1203.6	1351	132.7	26.79	0.17	6.7	0.0406008	26.7267	-0.561052	-0.0866667
M-7_300mgkg_2h_MCX7	Mouse_Fraction 7	P09103_ITEFCHR_2+_F1	527.7 / 711.3	1965	291.8	11.81	0.12	15.5	1	11.81	1.31094	0.35
M-10_150mgkg_6h_MCX7	Mouse_Fraction 7	P09103_ITEFCHR_2+_F1	527.7 / 711.3	1738	207.2	11.79	0.13	13.5	1	11.79	1.31094	0.33
M-11_300mgkg_6h_MCX7	Mouse_Fraction 7	P09103_ITEFCHR_2+_F1	527.7 / 711.3	3302	373.8	11.68	0.14	19.1	1	11.68	1.31094	0.22
M-11_300mgkg_6h_MCX2	Mouse_Fraction 2	P26443_CVGVGESDGSIWNPDGIDPK_2+_F1	1097.5 / 1153.5	N/A	N/A	N/A	N/A	N/A	N/A	N/A	N/A	N/A
M-11_300mgkg_6h_MCX2	Mouse_Fraction 2	P26443_CVGVGESDGSIWNPDGIDPK_2+_F2	1097.5 / 1154.6	N/A	N/A	N/A	N/A	N/A	N/A	N/A	N/A	N/A
M-11_300mgkg_6h_MCX2	Mouse_Fraction 2	P26443_CVGVGESDGSIWNPDGIDPK_2+_F3	1097.5 / 1241.6	N/A	N/A	N/A	N/A	N/A	N/A	N/A	N/A	N/A
M-11_300mgkg_6h_MCX2	Mouse_Fraction 2	P26443_CVGVGESDGSIWNPDGIDPK_3+_F1	732.0 / 855.4	493.8	162.1	31.83	0.07	3.9	0.584932	31.955	0.358486	0.198333
M-11_300mgkg_6h_MCX2	Mouse_Fraction 2	P26443_CVGVGESDGSIWNPDGIDPK_3+_F2	732.0 / 1041.5	N/A	N/A	N/A	N/A	N/A	N/A	31.955	N/A	0.198333
M-11_300mgkg_6h_MCX2	Mouse_Fraction 2	P26443_CVGVGESDGSIWNPDGIDPK_3+_F3	732.0 / 1153.5	350.4	111.2	32.08	0.04	5.4	0.415068	31.955	2.85453	0.198333
M-11_300mgkg_6h_MCX2	Mouse_Fraction 2	P14211_DMHGDSEYNIMFGPDICGPGTK_3+_F1	845.0 / 1036.5	1700	282.9	34.43	0.1	9.2	1	34.43	0.90605	0.21
M-11_300mgkg_6h_MCX2	Mouse_Fraction 2	P14211_DMHGDSEYNIMFGPDICGPGTK_3+_F2	845.0 / 1049.4	N/A	N/A	N/A	N/A	N/A	N/A	34.43	N/A	0.21
M-11_300mgkg_6h_MCX2	Mouse_Fraction 2	P14211_DMHGDSEYNIMFGPDICGPGTK_3+_F3	845.0 / 1094.5	N/A	N/A	N/A	N/A	N/A	N/A	34.43	N/A	0.21
M-11_300mgkg_6h_MCX2	Mouse_Fraction 2	Q8R0Y6_ECDVLPDDTVSTLYNR_2+_F1	995.0 / 1036.4	N/A	N/A	N/A	N/A	N/A	N/A	30.74	N/A	-0.266667
M-11_300mgkg_6h_MCX2	Mouse_Fraction 2	Q8R0Y6_ECDVLPDDTVSTLYNR_2+_F2	995.0 / 1068.5	N/A	N/A	N/A	N/A	N/A	N/A	30.74	N/A	-0.266667
M-12_300mgkg_6h_MCX7	Mouse_Fraction 7	P09103_ITEFCHR_2+_F1	527.7 / 711.3	2648	271	11.83	0.17	13.7	0.736005	11.515	0.700861	0.055
M-Ctl_IPAP_MCX7	Mouse_Fraction 7	P09103_ITEFCHR_2+_F1	527.7 / 711.3	787300	67770	11.46	0.17	197.3	0.432725	11.46
M-11_300mgkg_6h_MCX2	Mouse_Fraction 2	P09103_EECPAVR_2+_F2	476.7 / 694.3	N/A	N/A	N/A	N/A	N/A	N/A	8.845	N/A	0.0216667
M-5_150mgkg_2h_MCX8	Mouse_Fraction 8	P09103_ITEFCHR_2+_F1	527.7 / 711.3	2068	301.5	11.93	0.1	13.4	1	11.93	1.52248	0.36
M-11_300mgkg_6h_MCX2	Mouse_Fraction 2	Q63836_P17563_EEIVYLPCIYR_2+_F1	773.9 / 913.5	503.5	123.6	36.63	0.06	3.9	0.344321	36.9767	0.13112	0.226667
M-11_300mgkg_6h_MCX2	Mouse_Fraction 2	Q63836_P17563_EEIVYLPCIYR_2+_F2	773.9 / 1076.5	598	169.5	37.1	0.05	5.6	0.408945	36.9767	-0.197697	0.226667
M-11_300mgkg_6h_MCX2	Mouse_Fraction 2	Q63836_P17563_EEIVYLPCIYR_2+_F3	773.9 / 1175.6	360.8	122.4	37.2	0.05	5.5	0.246735	36.9767	0.327389	0.226667
M-11_300mgkg_6h_MCX2	Mouse_Fraction 2	Q63836_P17563_EEIVYLPCIYR_3+_F1	516.3 / 634.3	420.7	147.1	36.8	0.05	8	1	36.8	58.7331	0.0466667
M-11_300mgkg_6h_MCX2	Mouse_Fraction 2	Q63836_P17563_EEIVYLPCIYR_3+_F2	516.3 / 703.3	N/A	N/A	N/A	N/A	N/A	N/A	36.8	N/A	0.0466667
M-11_300mgkg_6h_MCX2	Mouse_Fraction 2	Q63836_P17563_EEIVYLPCIYR_3+_F3	516.3 / 800.4	N/A	N/A	N/A	N/A	N/A	N/A	36.8	N/A	0.0466667
M-6_150mgkg_2h_MCX8	Mouse_Fraction 8	P09103_ITEFCHR_2+_F1	527.7 / 711.3	1927	216.7	11.99	0.17	11.7	1	11.99	1.52248	0.42
M-7_300mgkg_2h_MCX8	Mouse_Fraction 8	P09103_ITEFCHR_2+_F1	527.7 / 711.3	2796	353.1	11.96	0.13	15.5	1	11.96	1.52248	0.39
M-8_300mgkg_2h_MCX8	Mouse_Fraction 8	P09103_ITEFCHR_2+_F1	527.7 / 711.3	2832	408.5	11.97	0.11	18.5	1	11.97	1.52248	0.4
M-9_150mgkg_6h_MCX8	Mouse_Fraction 8	P09103_ITEFCHR_2+_F1	527.7 / 711.3	1746	385.2	11.92	0.09	13.7	1	11.92	1.52248	0.35
M-11_300mgkg_6h_MCX2	Mouse_Fraction 2	P40936_EPGAYDWSSIVQHACELEGDR_3+_F2	837.7 / 997.4	N/A	N/A	N/A	N/A	N/A	N/A	39.875	N/A	0.265
M-11_300mgkg_6h_MCX2	Mouse_Fraction 2	P40936_EPGAYDWSSIVQHACELEGDR_3+_F3	837.7 / 1079.0	686	179	39.99	0.07	7	0.0832726	39.875	-0.728068	0.265
M-10_150mgkg_6h_MCX8	Mouse_Fraction 8	P09103_ITEFCHR_2+_F1	527.7 / 711.3	3209	326.8	11.94	0.18	12.9	1	11.94	1.52248	0.37
M-11_300mgkg_6h_MCX8	Mouse_Fraction 8	P09103_ITEFCHR_2+_F1	527.7 / 711.3	9759	910.3	12.07	0.18	30.2	1	12.07	1.52248	0.5
M-12_300mgkg_6h_MCX8	Mouse_Fraction 8	P09103_ITEFCHR_2+_F1	527.7 / 711.3	1662	222.2	11.91	0.14	12.7	1	11.91	1.52248	0.34
M-11_300mgkg_6h_MCX2	Mouse_Fraction 2	Q80XN0_FGIEAFSDCLR_2+_F1	703.8 / 889.4	N/A	N/A	N/A	N/A	N/A	N/A	35.89	N/A	-0.14
M-Ctl_IPAP_MCX8	Mouse_Fraction 8	P09103_ITEFCHR_2+_F1	527.7 / 711.3	86510	8348	11.57	0.16	142.1	0.396435	11.57
M-11_300mgkg_6h_MCX2	Mouse_Fraction 2	Q80XN0_FGIEAFSDCLR_2+_F3	703.8 / 1089.5	N/A	N/A	N/A	N/A	N/A	N/A	35.89	N/A	-0.14
M-Ctl_IPAP_MCX5	Mouse_Fraction 5	P09103_ITEFCHR_2+_F2	527.7 / 840.3	125000	10780	11.51	0.18	339.9	0.33996	11.5067
M-Ctl_IPAP_MCX6	Mouse_Fraction 6	P09103_ITEFCHR_2+_F2	527.7 / 840.3	166500	14900	11.55	0.17	268.1	0.344949	11.5533
M-Ctl_IPAP_MCX7	Mouse_Fraction 7	P09103_ITEFCHR_2+_F2	527.7 / 840.3	650500	57790	11.46	0.17	209.4	0.357535	11.46
M-11_300mgkg_6h_MCX2	Mouse_Fraction 2	Q8R0Y6_GEDGESECVINYVEK_2+_F1	910.4 / 956.3	N/A	N/A	N/A	N/A	N/A	N/A	27.11	N/A	0.2
M-11_300mgkg_6h_MCX2	Mouse_Fraction 2	Q8R0Y6_GEDGESECVINYVEK_2+_F2	910.4 / 1055.4	N/A	N/A	N/A	N/A	N/A	N/A	27.11	N/A	0.2
M-Ctl_IPAP_MCX8	Mouse_Fraction 8	P09103_ITEFCHR_2+_F2	527.7 / 840.3	81600	7508	11.57	0.17	220	0.373935	11.57
M-11_300mgkg_6h_MCX2	Mouse_Fraction 2	Q8R0Y6_GENCIAAGR_2+_F1	520.2 / 553.2	2443	241.7	9.75	0.14	9.8	1	9.75	12.4329	0.25
M-11_300mgkg_6h_MCX2	Mouse_Fraction 2	Q8R0Y6_GENCIAAGR_2+_F2	520.2 / 739.4	N/A	N/A	N/A	N/A	N/A	N/A	9.75	N/A	0.25
M-11_300mgkg_6h_MCX2	Mouse_Fraction 2	Q8R0Y6_GENCIAAGR_2+_F3	520.2 / 853.4	N/A	N/A	N/A	N/A	N/A	N/A	9.75	N/A	0.25
M-11_300mgkg_6h_MCX2	Mouse_Fraction 2	Q63836_P17563_GGSVQVLEDQELTCQPEPLVVK_3+_F1	839.8 / 909.5	1186	310.7	33.79	0.07	6.3	1	33.79	1.75007	-0.07
M-11_300mgkg_6h_MCX2	Mouse_Fraction 2	Q63836_P17563_GGSVQVLEDQELTCQPEPLVVK_3+_F2	839.8 / 995.5	N/A	N/A	N/A	N/A	N/A	N/A	33.79	N/A	-0.07
M-11_300mgkg_6h_MCX2	Mouse_Fraction 2	Q63836_P17563_GGSVQVLEDQELTCQPEPLVVK_3+_F3	839.8 / 1142.5	N/A	N/A	N/A	N/A	N/A	N/A	33.79	N/A	-0.07
M-Ctl_IPAP_MCX5	Mouse_Fraction 5	P09103_ITEFCHR_2+_F3	527.7 / 941.4	76690	7045	11.5	0.17	235	0.208572	11.5067
M-11_300mgkg_6h_MCX2	Mouse_Fraction 2	P14211_HEQNIDCGGGYVK_3+_F2	523.6 / 832.4	N/A	N/A	N/A	N/A	N/A	N/A	12.39	N/A	0.12
M-11_300mgkg_6h_MCX2	Mouse_Fraction 2	P14211_HEQNIDCGGGYVK_3+_F3	523.6 / 947.4	N/A	N/A	N/A	N/A	N/A	N/A	12.39	N/A	0.12
M-Ctl_IPAP_MCX6	Mouse_Fraction 6	P09103_ITEFCHR_2+_F3	527.7 / 941.4	97980	8788	11.55	0.17	164.1	0.202992	11.5533
M-11_300mgkg_6h_MCX2	Mouse_Fraction 2	P35700_HGEVCPAGWKPGSDTIKPDVNK_4+_F2	621.8 / 900.4	2762	251.2	18.63	0.2	9.8	0.155939	18.725	-0.264721	-0.298333
M-11_300mgkg_6h_MCX2	Mouse_Fraction 2	P35700_HGEVCPAGWKPGSDTIKPDVNK_4+_F3	621.8 / 1086.4	N/A	N/A	N/A	N/A	N/A	N/A	18.725	N/A	-0.298333
M-11_300mgkg_6h_MCX2	Mouse_Fraction 2	P35700_HGEVCPAGWKPGSDTIKPDVNK_5+_F1	497.7 / 572.3	N/A	N/A	N/A	N/A	N/A	N/A	N/A	N/A	N/A
M-11_300mgkg_6h_MCX2	Mouse_Fraction 2	P35700_HGEVCPAGWKPGSDTIKPDVNK_5+_F2	497.7 / 700.4	N/A	N/A	N/A	N/A	N/A	N/A	N/A	N/A	N/A
M-11_300mgkg_6h_MCX2	Mouse_Fraction 2	P35700_HGEVCPAGWKPGSDTIKPDVNK_5+_F3	497.7 / 813.5	N/A	N/A	N/A	N/A	N/A	N/A	N/A	N/A	N/A
M-11_300mgkg_6h_MCX2	Mouse_Fraction 2	P15626_P19639_O35660_Q80W21_HNLCGETEEER_2+_F1	733.3 / 849.4	N/A	N/A	N/A	N/A	N/A	N/A	N/A	N/A	N/A
M-11_300mgkg_6h_MCX2	Mouse_Fraction 2	P15626_P19639_O35660_Q80W21_HNLCGETEEER_2+_F2	733.3 / 1101.4	N/A	N/A	N/A	N/A	N/A	N/A	N/A	N/A	N/A
M-11_300mgkg_6h_MCX2	Mouse_Fraction 2	P15626_P19639_O35660_Q80W21_HNLCGETEEER_2+_F3	733.3 / 1214.5	N/A	N/A	N/A	N/A	N/A	N/A	N/A	N/A	N/A
M-Ctl_IPAP_MCX7	Mouse_Fraction 7	P09103_ITEFCHR_2+_F3	527.7 / 941.4	381600	33200	11.46	0.18	178.9	0.209739	11.46
M-Ctl_IPAP_MCX8	Mouse_Fraction 8	P09103_ITEFCHR_2+_F3	527.7 / 941.4	50110	4634	11.57	0.17	65.1	0.229631	11.57
M-10_150mgkg_6h_MCX7	Mouse_Fraction 7	P10639_CMPTFQFYK_2+_F1	657.3 / 732.4	3331	322.9	30.92	0.17	10.2	0.0396067	30.9033	-0.0400594	-0.2
M-11_300mgkg_6h_MCX6	Mouse_Fraction 6	P10639_CMPTFQFYK_2+_F1	657.3 / 732.4	6766	696.7	30.71	0.18	18.2	0.0414899	30.6833	0.213237	-0.586667
M-11_300mgkg_6h_MCX7	Mouse_Fraction 7	P10639_CMPTFQFYK_2+_F1	657.3 / 732.4	14830	1236	30.8	0.19	31.1	0.051597	30.8067	0.250548	-0.296667
M-12_300mgkg_6h_MCX6	Mouse_Fraction 6	P10639_CMPTFQFYK_2+_F1	657.3 / 732.4	5608	538.4	30.8	0.19	14.5	0.0374171	30.7933	0.0941424	-0.476667
M-5_150mgkg_2h_MCX8	Mouse_Fraction 8	P10639_CMPTFQFYK_2+_F1	657.3 / 732.4	2705	306.3	30.91	0.11	14.5	0.0450488	30.9167	0.203295	-0.203333
M-11_300mgkg_6h_MCX2	Mouse_Fraction 2	Q9CRB3_LEAPCQQWMELR_2+_F2	826.9 / 990.5	N/A	N/A	N/A	N/A	N/A	N/A	34.275	N/A	-0.155
M-6_150mgkg_2h_MCX7	Mouse_Fraction 7	P10639_CMPTFQFYK_2+_F1	657.3 / 732.4	3635	389.7	30.93	0.14	12.4	0.0519479	30.9367	0.259052	-0.166667
M-11_300mgkg_6h_MCX2	Mouse_Fraction 2	P47738_LLCGGGAAADR_2+_F1	576.8 / 617.3	N/A	N/A	N/A	N/A	N/A	N/A	13.39	N/A	-0.0833333
M-7_300mgkg_2h_MCX7	Mouse_Fraction 7	P10639_CMPTFQFYK_2+_F1	657.3 / 732.4	14450	1269	30.94	0.18	29.4	0.0379943	30.9367	-0.0791377	-0.166667
M-11_300mgkg_6h_MCX2	Mouse_Fraction 2	P47738_LLCGGGAAADR_2+_F3	576.8 / 926.4	N/A	N/A	N/A	N/A	N/A	N/A	13.39	N/A	-0.0833333
M-11_300mgkg_6h_MCX2	Mouse_Fraction 2	P34884_LLCGLLSDR_2+_F1	569.8 / 660.4	N/A	N/A	N/A	N/A	N/A	N/A	30.45	N/A	-0.273333
M-7_300mgkg_2h_MCX8	Mouse_Fraction 8	P10639_CMPTFQFYK_2+_F1	657.3 / 732.4	13850	1432	30.93	0.15	48.3	0.0401496	30.9267	0.0724325	-0.193333
M-11_300mgkg_6h_MCX2	Mouse_Fraction 2	P34884_LLCGLLSDR_2+_F3	569.8 / 912.4	N/A	N/A	N/A	N/A	N/A	N/A	30.45	N/A	-0.273333
M-11_300mgkg_6h_MCX2	Mouse_Fraction 2	Q9QXF8_NYDYILSTGCAPPGK_2+_F1	874.4 / 966.4	N/A	N/A	N/A	N/A	N/A	N/A	26.595	N/A	-0.181667
M-8_300mgkg_2h_MCX6	Mouse_Fraction 6	P10639_CMPTFQFYK_2+_F1	657.3 / 732.4	8291	687.5	30.88	0.18	16.6	0.0441337	30.87	0.290548	-0.4
M-8_300mgkg_2h_MCX7	Mouse_Fraction 7	P10639_CMPTFQFYK_2+_F1	657.3 / 732.4	17080	1586	30.93	0.16	35.6	0.0398293	30.93	-0.0346635	-0.173333
M-11_300mgkg_6h_MCX2	Mouse_Fraction 2	O35490_QVADEGDALVAGGVSQTPSYLSCK_3+_F1	848.7 / 899.4	5474	467.5	31.27	0.19	8.4	0.089776	31.2567	-0.27828	0.376667
M-8_300mgkg_2h_MCX8	Mouse_Fraction 8	P10639_CMPTFQFYK_2+_F1	657.3 / 732.4	2895	275.4	30.97	0.18	12.1	0.0345449	30.9533	-0.077274	-0.166667
M-9_150mgkg_6h_MCX7	Mouse_Fraction 7	P10639_CMPTFQFYK_2+_F1	657.3 / 732.4	9006	1005	30.92	0.13	24.5	0.0436854	30.9267	0.0587953	-0.176667
M-11_300mgkg_6h_MCX2	Mouse_Fraction 2	Q8R0Y6_SPLIIFADCDLNK_2+_F1	799.4 / 927.4	N/A	N/A	N/A	N/A	N/A	N/A	N/A	N/A	N/A
M-11_300mgkg_6h_MCX2	Mouse_Fraction 2	Q8R0Y6_SPLIIFADCDLNK_2+_F2	799.4 / 1074.5	N/A	N/A	N/A	N/A	N/A	N/A	N/A	N/A	N/A
M-11_300mgkg_6h_MCX2	Mouse_Fraction 2	Q8R0Y6_SPLIIFADCDLNK_2+_F3	799.4 / 1187.5	N/A	N/A	N/A	N/A	N/A	N/A	N/A	N/A	N/A
M-11_300mgkg_6h_MCX2	Mouse_Fraction 2	Q8R0Y6_SPLIIFADCDLNK_3+_F1	533.3 / 741.3	N/A	N/A	N/A	N/A	N/A	N/A	N/A	N/A	N/A
M-11_300mgkg_6h_MCX2	Mouse_Fraction 2	Q8R0Y6_SPLIIFADCDLNK_3+_F2	533.3 / 856.4	N/A	N/A	N/A	N/A	N/A	N/A	N/A	N/A	N/A
M-11_300mgkg_6h_MCX2	Mouse_Fraction 2	Q8R0Y6_SPLIIFADCDLNK_3+_F3	533.3 / 927.4	N/A	N/A	N/A	N/A	N/A	N/A	N/A	N/A	N/A
M-11_300mgkg_6h_MCX2	Mouse_Fraction 2	Q80XN0_TIQLNVCNSEEVEK_2+_F1	877.9 / 921.4	N/A	N/A	N/A	N/A	N/A	N/A	N/A	N/A	N/A
M-11_300mgkg_6h_MCX2	Mouse_Fraction 2	Q80XN0_TIQLNVCNSEEVEK_2+_F2	877.9 / 1086.4	N/A	N/A	N/A	N/A	N/A	N/A	N/A	N/A	N/A
M-11_300mgkg_6h_MCX2	Mouse_Fraction 2	Q80XN0_TIQLNVCNSEEVEK_2+_F3	877.9 / 1185.5	N/A	N/A	N/A	N/A	N/A	N/A	N/A	N/A	N/A
M-11_300mgkg_6h_MCX2	Mouse_Fraction 2	Q8R0Y6_TYSTINPTDGSVICQVSLAQVSDVDK_3+_F1	963.8 / 974.5	N/A	N/A	N/A	N/A	N/A	N/A	38.27	N/A	0.26
M-11_300mgkg_6h_MCX2	Mouse_Fraction 2	Q8R0Y6_TYSTINPTDGSVICQVSLAQVSDVDK_3+_F2	963.8 / 1061.5	1444	128	38.28	0.22	3.7	0.499827	38.27	-0.130262	0.26
M-11_300mgkg_6h_MCX2	Mouse_Fraction 2	Q8R0Y6_TYSTINPTDGSVICQVSLAQVSDVDK_3+_F3	963.8 / 1105.5	1445	111.1	38.26	0.27	5.2	0.500173	38.27	0.87401	0.26
M-11_300mgkg_6h_MCX2	Mouse_Fraction 2	P24549_VFANAYLSDLGGCIK_2+_F1	860.4 / 941.4	497.7	107.7	36.39	0.08	3.2	1	36.39	1.64673	0.09
M-11_300mgkg_6h_MCX2	Mouse_Fraction 2	P24549_VFANAYLSDLGGCIK_2+_F2	860.4 / 1054.5	N/A	N/A	N/A	N/A	N/A	N/A	36.39	N/A	0.09
M-11_300mgkg_6h_MCX2	Mouse_Fraction 2	P24549_VFANAYLSDLGGCIK_2+_F3	860.4 / 1217.6	N/A	N/A	N/A	N/A	N/A	N/A	36.39	N/A	0.09
M-11_300mgkg_6h_MCX2	Mouse_Fraction 2	Q91VS7_VFANPEDCAGFGK_2+_F1	752.3 / 975.4	N/A	N/A	N/A	N/A	N/A	N/A	24.49	N/A	0.4
M-7_300mgkg_2h_MCX6	Mouse_Fraction 6	P10639_CMPTFQFYK_2+_F1	657.3 / 732.4	9139	776.8	30.88	0.21	18.8	0.0475052	30.8567	0.389136	-0.413333
M-Ctl_IPAP_MCX6	Mouse_Fraction 6	P10639_CMPTFQFYK_2+_F1	657.3 / 732.4	32220	2653	31.27	0.2	79.9	0.0341977	31.27
M-5_150mgkg_2h_MCX7	Mouse_Fraction 7	P10639_CMPTFQFYK_2+_F1	657.3 / 732.4	3013	319.6	30.94	0.15	10.1	0.0262294	30.9467	-0.364282	-0.156667
M-12_300mgkg_6h_MCX7	Mouse_Fraction 7	P10639_CMPTFQFYK_2+_F1	657.3 / 732.4	15190	1128	30.9	0.21	25.1	0.0546796	30.9	0.325261	-0.203333
M-11_300mgkg_6h_MCX2	Mouse_Fraction 2	O35490_VNEAACDIAR_2+_F3	605.8 / 997.4	N/A	N/A	N/A	N/A	N/A	N/A	13.685	N/A	0.228333
M-Ctl_IPAP_MCX7	Mouse_Fraction 7	P10639_CMPTFQFYK_2+_F1	657.3 / 732.4	444600	36430	31.1	0.19	364.4	0.0412595	31.1033
M-11_300mgkg_6h_MCX2	Mouse_Fraction 2	P16858_VPTPNVSVVDLTCR_3+_F2	550.3 / 756.3	1863	259.5	30.79	0.12	8	0.0595379	30.7467	-0.898006	-0.0533333
M-9_150mgkg_6h_MCX8	Mouse_Fraction 8	P10639_CMPTFQFYK_2+_F1	657.3 / 732.4	4261	461.7	30.91	0.14	15.7	0.0625716	30.91	0.671345	-0.21
M-11_300mgkg_6h_MCX8	Mouse_Fraction 8	P10639_CMPTFQFYK_2+_F1	657.3 / 732.4	6642	595.9	30.81	0.19	22.7	0.0503861	30.8167	0.34586	-0.303333
M-Ctl_IPAP_MCX8	Mouse_Fraction 8	P10639_CMPTFQFYK_2+_F1	657.3 / 732.4	633400	53360	31.12	0.18	850	0.0374379	31.12
M-10_150mgkg_6h_MCX7	Mouse_Fraction 7	P10639_CMPTFQFYK_2+_F2	657.3 / 833.4	2301	302.2	30.88	0.11	10	0.0273596	30.9033	-0.299883	-0.2
M-11_300mgkg_6h_MCX7	Mouse_Fraction 7	P10639_CMPTFQFYK_2+_F2	657.3 / 833.4	10290	990.7	30.81	0.17	21.7	0.0358013	30.8067	-0.0838668	-0.296667
M-11_300mgkg_6h_MCX8	Mouse_Fraction 8	P10639_CMPTFQFYK_2+_F2	657.3 / 833.4	5080	437	30.83	0.19	13.4	0.0385368	30.8167	0.059634	-0.303333
M-12_300mgkg_6h_MCX7	Mouse_Fraction 7	P10639_CMPTFQFYK_2+_F2	657.3 / 833.4	12310	1017	30.9	0.19	31.7	0.0443125	30.9	0.13393	-0.203333
M-11_300mgkg_6h_MCX2	Mouse_Fraction 2	P26443_VYEGSILEADCDILIPAASEK_2+_F1	1193.1 / 602.3	N/A	N/A	N/A	N/A	N/A	N/A	N/A	N/A	N/A
M-11_300mgkg_6h_MCX2	Mouse_Fraction 2	P26443_VYEGSILEADCDILIPAASEK_2+_F2	1193.1 / 715.4	N/A	N/A	N/A	N/A	N/A	N/A	N/A	N/A	N/A
M-11_300mgkg_6h_MCX2	Mouse_Fraction 2	P26443_VYEGSILEADCDILIPAASEK_2+_F3	1193.1 / 762.4	N/A	N/A	N/A	N/A	N/A	N/A	N/A	N/A	N/A
M-5_150mgkg_2h_MCX7	Mouse_Fraction 7	P10639_CMPTFQFYK_2+_F2	657.3 / 833.4	5058	494	30.95	0.17	11.3	0.044032	30.9467	0.126753	-0.156667
M-7_300mgkg_2h_MCX7	Mouse_Fraction 7	P10639_CMPTFQFYK_2+_F2	657.3 / 833.4	16070	1281	30.94	0.2	35.7	0.0422539	30.9367	0.0812521	-0.166667
M-7_300mgkg_2h_MCX8	Mouse_Fraction 8	P10639_CMPTFQFYK_2+_F2	657.3 / 833.4	14110	1298	30.92	0.16	39.3	0.0409033	30.9267	0.124704	-0.193333
M-12_300mgkg_6h_MCX2	Mouse_Fraction 2	O35490_AGASIVGVNCHFDPSVSLQTVK_3+_F1	793.4 / 861.5	4859	305.1	31.96	0.37	9.7	0.254678	31.7867	19.3991	-0.433333
M-8_300mgkg_2h_MCX7	Mouse_Fraction 7	P10639_CMPTFQFYK_2+_F2	657.3 / 833.4	19650	1854	30.92	0.16	50.1	0.0458224	30.93	0.172567	-0.173333
M-8_300mgkg_2h_MCX8	Mouse_Fraction 8	P10639_CMPTFQFYK_2+_F2	657.3 / 833.4	2599	249.2	30.94	0.21	10.9	0.0310128	30.9533	-0.14725	-0.166667
M-12_300mgkg_6h_MCX2	Mouse_Fraction 2	Q80XN0_AILITGCDSGFGFSLAK_3+_F1	617.0 / 769.4	1689	188.8	39.46	0.14	3.7	0.543646	39.4967	0.664968	-0.0733333
M-12_300mgkg_6h_MCX2	Mouse_Fraction 2	Q80XN0_AILITGCDSGFGFSLAK_3+_F2	617.0 / 826.4	910.4	168.5	39.54	0.11	8.2	0.293035	39.4967	-0.420001	-0.0733333
M-9_150mgkg_6h_MCX8	Mouse_Fraction 8	P10639_CMPTFQFYK_2+_F2	657.3 / 833.4	3207	294.1	30.91	0.17	12	0.0470939	30.91	0.294925	-0.21
M-12_300mgkg_6h_MCX2	Mouse_Fraction 2	P26443_CAVVDVPFGGAK_2+_F1	656.3 / 791.4	N/A	N/A	N/A	N/A	N/A	N/A	27.06	N/A	-0.07
M-12_300mgkg_6h_MCX2	Mouse_Fraction 2	P26443_CAVVDVPFGGAK_2+_F2	656.3 / 889.5	1131	175.7	27.53	0.1	7.2	0.243803	27.06	-0.577422	-0.07
M-5_150mgkg_2h_MCX6	Mouse_Fraction 6	P10639_CMPTFQFYK_2+_F2	657.3 / 833.4	5045	624.3	30.82	0.16	17.9	0.0922101	30.84	1.71917	-0.43
M-6_150mgkg_2h_MCX6	Mouse_Fraction 6	P10639_CMPTFQFYK_2+_F2	657.3 / 833.4	4840	419.6	30.84	0.19	12.8	0.126549	30.8633	2.73179	-0.406667
M-7_300mgkg_2h_MCX6	Mouse_Fraction 6	P10639_CMPTFQFYK_2+_F2	657.3 / 833.4	10140	1027	30.84	0.13	30.4	0.0527085	30.8567	0.554314	-0.413333
M-12_300mgkg_6h_MCX2	Mouse_Fraction 2	P11352_CEVNGEK_2+_F3	464.2 / 675.3	N/A	N/A	N/A	N/A	N/A	N/A	3.26	N/A	-0.0266667
M-8_300mgkg_2h_MCX6	Mouse_Fraction 6	P10639_CMPTFQFYK_2+_F2	657.3 / 833.4	11170	728.7	30.86	0.22	21	0.0594589	30.87	0.753376	-0.4
M-9_150mgkg_6h_MCX6	Mouse_Fraction 6	P10639_CMPTFQFYK_2+_F2	657.3 / 833.4	13070	962.1	30.77	0.22	25.5	0.135746	30.81	3.00299	-0.46
M-10_150mgkg_6h_MCX6	Mouse_Fraction 6	P10639_CMPTFQFYK_2+_F2	657.3 / 833.4	2826	349.4	30.79	0.12	10.1	0.0705918	30.82	1.08167	-0.45
M-11_300mgkg_6h_MCX6	Mouse_Fraction 6	P10639_CMPTFQFYK_2+_F2	657.3 / 833.4	19310	1215	30.64	0.22	28.7	0.118411	30.6833	2.49181	-0.586667
M-12_300mgkg_6h_MCX6	Mouse_Fraction 6	P10639_CMPTFQFYK_2+_F2	657.3 / 833.4	10370	929.8	30.78	0.14	27.2	0.0691896	30.7933	1.04032	-0.476667
M-Ctl_IPAP_MCX6	Mouse_Fraction 6	P10639_CMPTFQFYK_2+_F2	657.3 / 833.4	31950	2737	31.27	0.18	100.3	0.0339111	31.27
M-12_300mgkg_6h_MCX2	Mouse_Fraction 2	P26443_CVGVGESDGSIWNPDGIDPK_2+_F1	1097.5 / 1153.5	N/A	N/A	N/A	N/A	N/A	N/A	32.18	N/A	0.42
M-12_300mgkg_6h_MCX2	Mouse_Fraction 2	P26443_CVGVGESDGSIWNPDGIDPK_2+_F2	1097.5 / 1154.6	785	109.4	32.18	0.11	5.7	1	32.18	1.28756	0.42
M-12_300mgkg_6h_MCX2	Mouse_Fraction 2	P26443_CVGVGESDGSIWNPDGIDPK_2+_F3	1097.5 / 1241.6	N/A	N/A	N/A	N/A	N/A	N/A	32.18	N/A	0.42
M-12_300mgkg_6h_MCX2	Mouse_Fraction 2	P26443_CVGVGESDGSIWNPDGIDPK_3+_F1	732.0 / 855.4	1438	304.6	31.83	0.11	7.4	1	31.83	1.32247	0.0733333
M-12_300mgkg_6h_MCX2	Mouse_Fraction 2	P26443_CVGVGESDGSIWNPDGIDPK_3+_F2	732.0 / 1041.5	N/A	N/A	N/A	N/A	N/A	N/A	31.83	N/A	0.0733333
M-12_300mgkg_6h_MCX2	Mouse_Fraction 2	P26443_CVGVGESDGSIWNPDGIDPK_3+_F3	732.0 / 1153.5	N/A	N/A	N/A	N/A	N/A	N/A	31.83	N/A	0.0733333
M-12_300mgkg_6h_MCX2	Mouse_Fraction 2	P14211_DMHGDSEYNIMFGPDICGPGTK_3+_F1	845.0 / 1036.5	1335	237.9	34.51	0.09	9	0.855989	34.3	0.631557	0.08
M-12_300mgkg_6h_MCX2	Mouse_Fraction 2	P14211_DMHGDSEYNIMFGPDICGPGTK_3+_F2	845.0 / 1049.4	224.6	102.4	34.09	0.04	5.1	0.144011	34.3	-0.504096	0.08
M-12_300mgkg_6h_MCX2	Mouse_Fraction 2	P14211_DMHGDSEYNIMFGPDICGPGTK_3+_F3	845.0 / 1094.5	N/A	N/A	N/A	N/A	N/A	N/A	34.3	N/A	0.08
M-12_300mgkg_6h_MCX2	Mouse_Fraction 2	Q8R0Y6_ECDVLPDDTVSTLYNR_2+_F1	995.0 / 1036.4	N/A	N/A	N/A	N/A	N/A	N/A	30.705	N/A	-0.301667
M-12_300mgkg_6h_MCX2	Mouse_Fraction 2	Q8R0Y6_ECDVLPDDTVSTLYNR_2+_F2	995.0 / 1068.5	680.1	106.8	30.62	0.11	6	0.481282	30.705	-0.116421	-0.301667
M-12_300mgkg_6h_MCX2	Mouse_Fraction 2	Q8R0Y6_ECDVLPDDTVSTLYNR_2+_F3	995.0 / 1183.5	733	123.4	30.79	0.1	7.4	0.518718	30.705	0.843387	-0.301667
M-12_300mgkg_6h_MCX2	Mouse_Fraction 2	P09103_EECPAVR_2+_F1	476.7 / 511.2	1266	154.8	8.86	0.14	6.5	1	8.86	4.68318	0.0366667
M-12_300mgkg_6h_MCX2	Mouse_Fraction 2	P09103_EECPAVR_2+_F2	476.7 / 694.3	N/A	N/A	N/A	N/A	N/A	N/A	8.86	N/A	0.0366667
M-12_300mgkg_6h_MCX2	Mouse_Fraction 2	P09103_EECPAVR_2+_F3	476.7 / 823.4	N/A	N/A	N/A	N/A	N/A	N/A	8.86	N/A	0.0366667
M-12_300mgkg_6h_MCX2	Mouse_Fraction 2	Q63836_P17563_EEIVYLPCIYR_2+_F1	773.9 / 913.5	2198	322.2	36.71	0.12	8.4	1	36.71	2.28508	-0.04
M-12_300mgkg_6h_MCX2	Mouse_Fraction 2	Q63836_P17563_EEIVYLPCIYR_2+_F2	773.9 / 1076.5	N/A	N/A	N/A	N/A	N/A	N/A	36.71	N/A	-0.04
M-12_300mgkg_6h_MCX2	Mouse_Fraction 2	Q63836_P17563_EEIVYLPCIYR_2+_F3	773.9 / 1175.6	N/A	N/A	N/A	N/A	N/A	N/A	36.71	N/A	-0.04
M-12_300mgkg_6h_MCX2	Mouse_Fraction 2	Q63836_P17563_EEIVYLPCIYR_3+_F1	516.3 / 634.3	N/A	N/A	N/A	N/A	N/A	N/A	36.91	N/A	0.156667
M-12_300mgkg_6h_MCX2	Mouse_Fraction 2	Q63836_P17563_EEIVYLPCIYR_3+_F2	516.3 / 703.3	1014	150	36.91	0.11	8.4	1	36.91	1.94481	0.156667
M-12_300mgkg_6h_MCX2	Mouse_Fraction 2	Q63836_P17563_EEIVYLPCIYR_3+_F3	516.3 / 800.4	N/A	N/A	N/A	N/A	N/A	N/A	36.91	N/A	0.156667
M-9_150mgkg_6h_MCX7	Mouse_Fraction 7	P10639_CMPTFQFYK_2+_F2	657.3 / 833.4	10650	811.9	30.93	0.21	22.6	0.0516599	30.9267	0.321946	-0.176667
M-Ctl_IPAP_MCX7	Mouse_Fraction 7	P10639_CMPTFQFYK_2+_F2	657.3 / 833.4	421100	33890	31.11	0.2	365.4	0.0390787	31.1033
M-Ctl_IPAP_MCX8	Mouse_Fraction 8	P10639_CMPTFQFYK_2+_F2	657.3 / 833.4	615300	52300	31.12	0.18	903.4	0.036368	31.12
M-10_150mgkg_6h_MCX6	Mouse_Fraction 6	P10639_CMPTFQFYK_2+_F3	657.3 / 930.5	35970	3016	30.85	0.17	14.6	0.898509	30.82	-0.0358224	-0.45
M-12_300mgkg_6h_MCX2	Mouse_Fraction 2	P40936_EPGAYDWSSIVQHACELEGDR_3+_F2	837.7 / 997.4	N/A	N/A	N/A	N/A	N/A	N/A	39.85	N/A	0.24
M-12_300mgkg_6h_MCX2	Mouse_Fraction 2	P40936_EPGAYDWSSIVQHACELEGDR_3+_F3	837.7 / 1079.0	521.7	115.4	39.85	0.07	4.3	0.0429676	39.85	-0.859687	0.24
M-10_150mgkg_6h_MCX7	Mouse_Fraction 7	P10639_CMPTFQFYK_2+_F3	657.3 / 930.5	78470	6245	30.91	0.19	49.5	0.933034	30.9033	0.01454	-0.2
M-10_150mgkg_6h_MCX8	Mouse_Fraction 8	P10639_CMPTFQFYK_2+_F3	657.3 / 930.5	7474	763.2	30.93	0.16	17.7	0.819922	30.8467	-0.114741	-0.273333
M-11_300mgkg_6h_MCX6	Mouse_Fraction 6	P10639_CMPTFQFYK_2+_F3	657.3 / 930.5	137000	12140	30.7	0.19	30.5	0.840099	30.6833	-0.098501	-0.586667
M-12_300mgkg_6h_MCX2	Mouse_Fraction 2	Q80XN0_FGIEAFSDCLR_2+_F1	703.8 / 889.4	N/A	N/A	N/A	N/A	N/A	N/A	35.97	N/A	-0.06
M-11_300mgkg_6h_MCX7	Mouse_Fraction 7	P10639_CMPTFQFYK_2+_F3	657.3 / 930.5	262300	22640	30.81	0.17	76.3	0.912602	30.8067	-0.0076768	-0.296667
M-12_300mgkg_6h_MCX2	Mouse_Fraction 2	Q80XN0_FGIEAFSDCLR_2+_F3	703.8 / 1089.5	N/A	N/A	N/A	N/A	N/A	N/A	35.97	N/A	-0.06
M-11_300mgkg_6h_MCX8	Mouse_Fraction 8	P10639_CMPTFQFYK_2+_F3	657.3 / 930.5	120100	10540	30.81	0.18	90.5	0.911077	30.8167	-0.0163217	-0.303333
M-12_300mgkg_6h_MCX6	Mouse_Fraction 6	P10639_CMPTFQFYK_2+_F3	657.3 / 930.5	133900	11250	30.8	0.19	39.4	0.893393	30.7933	-0.0413117	-0.476667
M-12_300mgkg_6h_MCX7	Mouse_Fraction 7	P10639_CMPTFQFYK_2+_F3	657.3 / 930.5	250300	20830	30.9	0.18	102.8	0.901008	30.9	-0.0202834	-0.203333
M-12_300mgkg_6h_MCX2	Mouse_Fraction 2	Q8R0Y6_GEDGESECVINYVEK_2+_F1	910.4 / 956.3	N/A	N/A	N/A	N/A	N/A	N/A	27.18	N/A	0.27
M-12_300mgkg_6h_MCX2	Mouse_Fraction 2	Q8R0Y6_GEDGESECVINYVEK_2+_F2	910.4 / 1055.4	N/A	N/A	N/A	N/A	N/A	N/A	27.18	N/A	0.27
M-12_300mgkg_6h_MCX8	Mouse_Fraction 8	P10639_CMPTFQFYK_2+_F3	657.3 / 930.5	3878	389	31.37	0.11	11.7	0.697018	31.0467	-0.247438	-0.0733333
M-12_300mgkg_6h_MCX2	Mouse_Fraction 2	Q8R0Y6_GENCIAAGR_2+_F1	520.2 / 553.2	1958	208.1	9.83	0.18	9.1	0.446217	9.53	4.99399	0.03
M-5_150mgkg_2h_MCX6	Mouse_Fraction 6	P10639_CMPTFQFYK_2+_F3	657.3 / 930.5	47830	4139	30.87	0.19	20.4	0.874214	30.84	-0.0618926	-0.43
M-12_300mgkg_6h_MCX2	Mouse_Fraction 2	Q8R0Y6_GENCIAAGR_2+_F3	520.2 / 853.4	N/A	N/A	N/A	N/A	N/A	N/A	9.53	N/A	0.03
M-12_300mgkg_6h_MCX2	Mouse_Fraction 2	Q63836_P17563_GGSVQVLEDQELTCQPEPLVVK_3+_F1	839.8 / 909.5	692.7	192.9	33.93	0.07	4.6	0.182689	34.025	-0.497595	0.165
M-12_300mgkg_6h_MCX2	Mouse_Fraction 2	Q63836_P17563_GGSVQVLEDQELTCQPEPLVVK_3+_F2	839.8 / 995.5	3099	480.8	34.12	0.09	6.9	0.817311	34.025	1.26438	0.165
M-12_300mgkg_6h_MCX2	Mouse_Fraction 2	Q63836_P17563_GGSVQVLEDQELTCQPEPLVVK_3+_F3	839.8 / 1142.5	N/A	N/A	N/A	N/A	N/A	N/A	34.025	N/A	0.165
M-5_150mgkg_2h_MCX7	Mouse_Fraction 7	P10639_CMPTFQFYK_2+_F3	657.3 / 930.5	106800	9671	30.95	0.17	63.8	0.929739	30.9467	0.010957	-0.156667
M-12_300mgkg_6h_MCX2	Mouse_Fraction 2	P14211_HEQNIDCGGGYVK_3+_F2	523.6 / 832.4	N/A	N/A	N/A	N/A	N/A	N/A	12.45	N/A	0.18
M-12_300mgkg_6h_MCX2	Mouse_Fraction 2	P14211_HEQNIDCGGGYVK_3+_F3	523.6 / 947.4	N/A	N/A	N/A	N/A	N/A	N/A	12.45	N/A	0.18
M-5_150mgkg_2h_MCX8	Mouse_Fraction 8	P10639_CMPTFQFYK_2+_F3	657.3 / 930.5	53980	4523	30.93	0.18	48.9	0.898977	30.9167	-0.0293855	-0.203333
M-12_300mgkg_6h_MCX2	Mouse_Fraction 2	P35700_HGEVCPAGWKPGSDTIKPDVNK_4+_F2	621.8 / 900.4	853	157.7	19.2	0.09	6.9	0.0423262	19.05	-0.800425	0.0266667
M-12_300mgkg_6h_MCX2	Mouse_Fraction 2	P35700_HGEVCPAGWKPGSDTIKPDVNK_4+_F3	621.8 / 1086.4	N/A	N/A	N/A	N/A	N/A	N/A	19.05	N/A	0.0266667
M-6_150mgkg_2h_MCX6	Mouse_Fraction 6	P10639_CMPTFQFYK_2+_F3	657.3 / 930.5	31520	2786	30.88	0.18	17.9	0.824138	30.8633	-0.115628	-0.406667
M-12_300mgkg_6h_MCX2	Mouse_Fraction 2	P35700_HGEVCPAGWKPGSDTIKPDVNK_5+_F2	497.7 / 700.4	N/A	N/A	N/A	N/A	N/A	N/A	18.49	N/A	-0.53
M-12_300mgkg_6h_MCX2	Mouse_Fraction 2	P35700_HGEVCPAGWKPGSDTIKPDVNK_5+_F3	497.7 / 813.5	N/A	N/A	N/A	N/A	N/A	N/A	18.49	N/A	-0.53
M-12_300mgkg_6h_MCX2	Mouse_Fraction 2	P15626_P19639_O35660_Q80W21_HNLCGETEEER_2+_F1	733.3 / 849.4	N/A	N/A	N/A	N/A	N/A	N/A	N/A	N/A	N/A
M-12_300mgkg_6h_MCX2	Mouse_Fraction 2	P15626_P19639_O35660_Q80W21_HNLCGETEEER_2+_F2	733.3 / 1101.4	N/A	N/A	N/A	N/A	N/A	N/A	N/A	N/A	N/A
M-12_300mgkg_6h_MCX2	Mouse_Fraction 2	P15626_P19639_O35660_Q80W21_HNLCGETEEER_2+_F3	733.3 / 1214.5	N/A	N/A	N/A	N/A	N/A	N/A	N/A	N/A	N/A
M-6_150mgkg_2h_MCX7	Mouse_Fraction 7	P10639_CMPTFQFYK_2+_F3	657.3 / 930.5	63770	5475	30.94	0.18	52.6	0.911338	30.9367	-0.00905043	-0.166667
M-6_150mgkg_2h_MCX8	Mouse_Fraction 8	P10639_CMPTFQFYK_2+_F3	657.3 / 930.5	27680	2344	30.97	0.19	43.6	0.976822	30.825	0.0546619	-0.295
M-7_300mgkg_2h_MCX6	Mouse_Fraction 6	P10639_CMPTFQFYK_2+_F3	657.3 / 930.5	173100	14510	30.85	0.19	42.5	0.899786	30.8567	-0.0344514	-0.413333
M-7_300mgkg_2h_MCX7	Mouse_Fraction 7	P10639_CMPTFQFYK_2+_F3	657.3 / 930.5	349800	27490	30.93	0.19	112.5	0.919752	30.9367	9.78145e-05	-0.166667
M-7_300mgkg_2h_MCX8	Mouse_Fraction 8	P10639_CMPTFQFYK_2+_F3	657.3 / 930.5	317000	27850	30.93	0.18	168.2	0.918947	30.9267	-0.00782446	-0.193333
M-8_300mgkg_2h_MCX6	Mouse_Fraction 6	P10639_CMPTFQFYK_2+_F3	657.3 / 930.5	168400	14130	30.87	0.18	36.2	0.896407	30.87	-0.0380772	-0.4
M-8_300mgkg_2h_MCX7	Mouse_Fraction 7	P10639_CMPTFQFYK_2+_F3	657.3 / 930.5	392100	32170	30.94	0.19	126.4	0.914348	30.93	-0.00577765	-0.173333
M-12_300mgkg_6h_MCX2	Mouse_Fraction 2	Q9CRB3_LEAPCQQWMELR_2+_F2	826.9 / 990.5	N/A	N/A	N/A	N/A	N/A	N/A	34.36	N/A	-0.07
M-8_300mgkg_2h_MCX8	Mouse_Fraction 8	P10639_CMPTFQFYK_2+_F3	657.3 / 930.5	78310	6809	30.95	0.18	90.1	0.934442	30.9533	0.00890545	-0.166667
M-12_300mgkg_6h_MCX2	Mouse_Fraction 2	P47738_LLCGGGAAADR_2+_F1	576.8 / 617.3	596.2	109.1	12.96	0.08	6.2	0.119283	13.205	-0.316329	-0.268333
M-9_150mgkg_6h_MCX6	Mouse_Fraction 6	P10639_CMPTFQFYK_2+_F3	657.3 / 930.5	81470	6933	30.82	0.18	28	0.846151	30.81	-0.0920063	-0.46
M-12_300mgkg_6h_MCX2	Mouse_Fraction 2	P47738_LLCGGGAAADR_2+_F3	576.8 / 926.4	N/A	N/A	N/A	N/A	N/A	N/A	13.205	N/A	-0.268333
M-12_300mgkg_6h_MCX2	Mouse_Fraction 2	P34884_LLCGLLSDR_2+_F1	569.8 / 660.4	632.4	137.8	30.62	0.06	3.1	0.0448753	30.585	-0.917502	-0.138333
M-9_150mgkg_6h_MCX7	Mouse_Fraction 7	P10639_CMPTFQFYK_2+_F3	657.3 / 930.5	186500	15900	30.93	0.18	91.9	0.904655	30.9267	-0.0163181	-0.176667
M-12_300mgkg_6h_MCX2	Mouse_Fraction 2	P34884_LLCGLLSDR_2+_F3	569.8 / 912.4	N/A	N/A	N/A	N/A	N/A	N/A	30.585	N/A	-0.138333
M-12_300mgkg_6h_MCX2	Mouse_Fraction 2	Q9QXF8_NYDYILSTGCAPPGK_2+_F1	874.4 / 966.4	N/A	N/A	N/A	N/A	N/A	N/A	26.655	N/A	-0.121667
M-9_150mgkg_6h_MCX8	Mouse_Fraction 8	P10639_CMPTFQFYK_2+_F3	657.3 / 930.5	60630	5059	30.91	0.19	45.7	0.890335	30.91	-0.0387171	-0.21
M-Ctl_IPAP_MCX6	Mouse_Fraction 6	P10639_CMPTFQFYK_2+_F3	657.3 / 930.5	878000	72250	31.27	0.18	114.2	0.931891	31.27
M-Ctl_IPAP_MCX7	Mouse_Fraction 7	P10639_CMPTFQFYK_2+_F3	657.3 / 930.5	9910000	782200	31.1	0.2	467.3	0.919662	31.1033
M-Ctl_IPAP_MCX8	Mouse_Fraction 8	P10639_CMPTFQFYK_2+_F3	657.3 / 930.5	15670000	1328000	31.12	0.18	1003.2	0.926194	31.12
M-Ctl_IPAP_MCX4	Mouse_Fraction 4	P10649_MQLIMLCYNPDFEK_2+_F1	947.4 / 982.5	28280	2107	40.62	0.21	82.2	0.144966	40.62
M-12_300mgkg_6h_MCX2	Mouse_Fraction 2	Q8R0Y6_SPLIIFADCDLNK_2+_F1	799.4 / 927.4	855.4	244	37.19	0.06	4.5	1	37.19	4.06408	0.0266667
M-12_300mgkg_6h_MCX2	Mouse_Fraction 2	Q8R0Y6_SPLIIFADCDLNK_2+_F2	799.4 / 1074.5	N/A	N/A	N/A	N/A	N/A	N/A	37.19	N/A	0.0266667
M-12_300mgkg_6h_MCX2	Mouse_Fraction 2	Q8R0Y6_SPLIIFADCDLNK_2+_F3	799.4 / 1187.5	N/A	N/A	N/A	N/A	N/A	N/A	37.19	N/A	0.0266667
M-12_300mgkg_6h_MCX2	Mouse_Fraction 2	Q8R0Y6_SPLIIFADCDLNK_3+_F1	533.3 / 741.3	N/A	N/A	N/A	N/A	N/A	N/A	N/A	N/A	N/A
M-12_300mgkg_6h_MCX2	Mouse_Fraction 2	Q8R0Y6_SPLIIFADCDLNK_3+_F2	533.3 / 856.4	N/A	N/A	N/A	N/A	N/A	N/A	N/A	N/A	N/A
M-12_300mgkg_6h_MCX2	Mouse_Fraction 2	Q8R0Y6_SPLIIFADCDLNK_3+_F3	533.3 / 927.4	N/A	N/A	N/A	N/A	N/A	N/A	N/A	N/A	N/A
M-12_300mgkg_6h_MCX2	Mouse_Fraction 2	Q80XN0_TIQLNVCNSEEVEK_2+_F1	877.9 / 921.4	N/A	N/A	N/A	N/A	N/A	N/A	23.04	N/A	-0.486667
M-12_300mgkg_6h_MCX2	Mouse_Fraction 2	Q80XN0_TIQLNVCNSEEVEK_2+_F2	877.9 / 1086.4	N/A	N/A	N/A	N/A	N/A	N/A	23.04	N/A	-0.486667
M-Ctl_IPAP_MCX5	Mouse_Fraction 5	P10649_MQLIMLCYNPDFEK_2+_F1	947.4 / 982.5	19580	1574	40.73	0.19	96	0.141249	40.7267
M-12_300mgkg_6h_MCX2	Mouse_Fraction 2	Q8R0Y6_TYSTINPTDGSVICQVSLAQVSDVDK_3+_F1	963.8 / 974.5	N/A	N/A	N/A	N/A	N/A	N/A	38.395	N/A	0.385
M-12_300mgkg_6h_MCX2	Mouse_Fraction 2	Q8R0Y6_TYSTINPTDGSVICQVSLAQVSDVDK_3+_F2	963.8 / 1061.5	776.4	130.7	38.36	0.09	4.1	0.388122	38.395	-0.324636	0.385
M-12_300mgkg_6h_MCX2	Mouse_Fraction 2	Q8R0Y6_TYSTINPTDGSVICQVSLAQVSDVDK_3+_F3	963.8 / 1105.5	1224	151.2	38.43	0.12	9.9	0.611878	38.395	1.29254	0.385
M-12_300mgkg_6h_MCX2	Mouse_Fraction 2	P24549_VFANAYLSDLGGCIK_2+_F1	860.4 / 941.4	1061	202.2	36.35	0.09	7.9	0.675151	36.505	0.786942	0.205
M-12_300mgkg_6h_MCX2	Mouse_Fraction 2	P24549_VFANAYLSDLGGCIK_2+_F2	860.4 / 1054.5	N/A	N/A	N/A	N/A	N/A	N/A	36.505	N/A	0.205
M-12_300mgkg_6h_MCX2	Mouse_Fraction 2	P24549_VFANAYLSDLGGCIK_2+_F3	860.4 / 1217.6	510.5	133.8	36.66	0.05	6.8	0.324849	36.505	0.166051	0.205
M-12_300mgkg_6h_MCX2	Mouse_Fraction 2	Q91VS7_VFANPEDCAGFGK_2+_F1	752.3 / 975.4	N/A	N/A	N/A	N/A	N/A	N/A	24.565	N/A	0.475
M-Ctl_IPAP_MCX6	Mouse_Fraction 6	P10649_MQLIMLCYNPDFEK_2+_F1	947.4 / 982.5	2124	176.9	40.77	0.23	31.8	0.150724	40.7733
M-Ctl_IPAP_MCX7	Mouse_Fraction 7	P10649_MQLIMLCYNPDFEK_2+_F1	947.4 / 982.5	17720	1486	40.68	0.18	64.7	0.12622	40.6733
M-Ctl_IPAP_MCX4	Mouse_Fraction 4	P10649_MQLIMLCYNPDFEK_2+_F2	947.4 / 1145.5	25100	2142	40.62	0.19	44.4	0.128665	40.62
M-Ctl_IPAP_MCX5	Mouse_Fraction 5	P10649_MQLIMLCYNPDFEK_2+_F2	947.4 / 1145.5	19450	1672	40.72	0.17	74.4	0.140312	40.7267
M-12_300mgkg_6h_MCX2	Mouse_Fraction 2	O35490_VNEAACDIAR_2+_F3	605.8 / 997.4	N/A	N/A	N/A	N/A	N/A	N/A	13.725	N/A	0.268333
M-Ctl_IPAP_MCX6	Mouse_Fraction 6	P10649_MQLIMLCYNPDFEK_2+_F2	947.4 / 1145.5	2208	176.2	40.78	0.22	27.1	0.156685	40.7733
M-12_300mgkg_6h_MCX2	Mouse_Fraction 2	P16858_VPTPNVSVVDLTCR_3+_F2	550.3 / 756.3	1555	150.2	31.15	0.12	4.7	0.0415165	30.9167	-0.928878	0.116667
M-Ctl_IPAP_MCX7	Mouse_Fraction 7	P10649_MQLIMLCYNPDFEK_2+_F2	947.4 / 1145.5	19770	1543	40.67	0.2	80.7	0.140822	40.6733
M-10_150mgkg_6h_MCX7	Mouse_Fraction 7	P10649_MQLIMLCYNPDFEK_2+_F3	947.4 / 1164.5	18480	1513	40.2	0.2	49.3	0.914897	40.3267	0.248225	-0.346667
M-6_150mgkg_2h_MCX7	Mouse_Fraction 7	P10649_MQLIMLCYNPDFEK_2+_F3	947.4 / 1164.5	19170	1692	40.24	0.17	65.1	0.916033	40.2633	0.249775	-0.41
M-8_300mgkg_2h_MCX7	Mouse_Fraction 7	P10649_MQLIMLCYNPDFEK_2+_F3	947.4 / 1164.5	14600	1115	40.31	0.21	40.5	0.885063	40.33	0.207522	-0.343333
M-Ctl_IPAP_MCX4	Mouse_Fraction 4	P10649_MQLIMLCYNPDFEK_2+_F3	947.4 / 1164.5	141700	10820	40.62	0.2	137.6	0.726369	40.62
M-Ctl_IPAP_MCX5	Mouse_Fraction 5	P10649_MQLIMLCYNPDFEK_2+_F3	947.4 / 1164.5	99590	8354	40.73	0.18	156.6	0.718439	40.7267
M-Ctl_IPAP_MCX6	Mouse_Fraction 6	P10649_MQLIMLCYNPDFEK_2+_F3	947.4 / 1164.5	9760	857.6	40.77	0.18	68.4	0.692592	40.7733
M-12_300mgkg_6h_MCX2	Mouse_Fraction 2	P26443_VYEGSILEADCDILIPAASEK_2+_F1	1193.1 / 602.3	N/A	N/A	N/A	N/A	N/A	N/A	N/A	N/A	N/A
M-12_300mgkg_6h_MCX2	Mouse_Fraction 2	P26443_VYEGSILEADCDILIPAASEK_2+_F2	1193.1 / 715.4	N/A	N/A	N/A	N/A	N/A	N/A	N/A	N/A	N/A
M-12_300mgkg_6h_MCX2	Mouse_Fraction 2	P26443_VYEGSILEADCDILIPAASEK_2+_F3	1193.1 / 762.4	N/A	N/A	N/A	N/A	N/A	N/A	N/A	N/A	N/A
M-5_150mgkg_2h_MCX7	Mouse_Fraction 7	P10649_MQLIMLCYNPDFEK_2+_F3	947.4 / 1164.5	18340	1425	40.27	0.18	42.8	1	40.27	0.364334	-0.403333
M-7_300mgkg_2h_MCX7	Mouse_Fraction 7	P10649_MQLIMLCYNPDFEK_2+_F3	947.4 / 1164.5	20860	1688	40.23	0.2	60.6	0.967515	40.195	0.320013	-0.478333
M-9_150mgkg_6h_MCX7	Mouse_Fraction 7	P10649_MQLIMLCYNPDFEK_2+_F3	947.4 / 1164.5	12890	1063	40.27	0.2	34.2	1	40.27	0.364334	-0.403333
M-11_300mgkg_6h_MCX7	Mouse_Fraction 7	P10649_MQLIMLCYNPDFEK_2+_F3	947.4 / 1164.5	34790	3029	40.14	0.16	74.9	0.971598	40.545	0.325584	-0.128333
M-12_300mgkg_6h_MCX7	Mouse_Fraction 7	P10649_MQLIMLCYNPDFEK_2+_F3	947.4 / 1164.5	26400	2059	40.25	0.2	54.5	0.977405	40.375	0.333507	-0.298333
[truncated: 9,769 more rows]
